# Supplementary material for: Lung adenocarcinoma and lung squamous cell carcinoma cancer classification, biomarker identification, and gene expression analysis using overlapping feature selection methods
Source: Sci Rep. 2021 Jun 25;11:13323. doi: 10.1038/s41598-021-92725-8 (PMC8233431; doi:10.1038/s41598-021-92725-8)
Supplement: Supplementary file 1 — Supplementary Tables. [file 41598_2021_92725_MOESM1_ESM.xlsx]

## Sheet: Table S1
Lung Adenocarcinoma And Lung Squamous Cell Carcinoma Cancer Classification, Biomarker Identification, and Gene Expression Analysis Using Overlapping Feature Selection Methods
Joe W. Chen, Joseph M. Dhahbi
Supplementary Table S1: Genes Selected by DGE, PCA, mRMR, Lasso, and Xgboost.
DGE Genes	PCA Genes	mRMR Genes	Lasso Genes	Xgboost Genes
KRT5	KRT5	TMEM62	NECTIN1	TP63
ARHGEF38	PKP1	KLHDC7A	IRF6	NECTIN1
TP63	AP2M1	NCMAP	TRIM29	KRT5
PERP	KRT17	ENPP5	ARHGEF38	DSC3
NECTIN1	KRT6A	SH3BGRL2	SLC41A2	ARHGEF38
S1PR5	PERP	FDXR	PERP	HBS1L
NKX2-1	TRIM29	BEX3	KRT17	DDX39A
CSTA	KRT16	SPATA7	ACOX2	ALDH3B1
KRT17	GPC1	CENPI	SH3BP1	VSNL1
GPC1	KRT14	WFDC3	CGN	TMEM92
IRF6	PSMD2	ATXN7	KPNA4	BCL2L15
DSC3	KRT7	VWA1	FRRS1	CCNB2
VSNL1	SFN	CLDN9	NAA50	KRT6A
GJB5	KRT13	SLC25A5	GOLM1	NFATC3
FAM83B	MUC1	GUSB	TJP3	FAM208A
KRT6A	S100A2	MID2	FYTTD1	VSTM2L
ARRB1	SLC2A1	TM4SF18	CELSR2	ELFN2
FAT2	YBX3	MAGIX	PGM2	SMARCD3
SLC6A8	TFRC	MEF2D	ARHGAP12	PPP1R37
HNF1B	NAPSA	FAM221A	TUBA1C	SLC6A8
KRT6B	KRT15	C1GALT1C1	CD2AP	HK1
DDAH1	LPCAT1	ERP27	MUC1	DTX4
GBP6	FSCN1	PSMD10	CLDN3	PRPF19
PKP1	CD9	PPP1R1B	REPS1	PFN2
XXYLT1	JUP	DGCR6L	RBM47	BEND6
TMTC3	CEACAM6	YIPF6	RNF217	GUCY2C
NTRK2	CNBP	AAK1	KCTD1	DNAH2
TRIM29	SLC34A2	CMIP	FBL	SGMS2
DENND2C	GPRC5A	OCIAD2	TTC39A	TMF1
LONRF3	QSOX1	ALG1	C15orf41	ATP1A1-AS1
MLPH	KRT18	AC244090.1	DUSP11	H2AFX
AP2M1	TRAM1	UAP1L1	ALPK3	PI4KB
LPIN2	CLDN1	SF3B5	CCNB2	MCM5
NMNAT3	HSPB1	VMA21	CYB561D2	DDAH1
DLX5	CD63	ARF5	TSPAN15	AMN1
ATP1B3	NFE2L1	MYO5A	MACC1	SLC44A3-AS1
ACOX2	DST	PRMT6	SMC6	NIPAL3
TMC5	AGR2	ZFP91	LINC00654	DNAJC16
RGL3	CD46	NDRG2	QSOX1	LAP3
RBM47	FXYD3	MAGED2	RPA1	NDUFA13
GPR39	PTMS	NKRF	PRMT1	KRT17
TMEM125	EIF4A2	OR7E14P	ELFN2	RNF187
CAPN8	PTTG1IP	ZBTB33	C3orf18	RBMS2
SLC41A2	GAPDH	JAKMIP1	RTCB	ALCAM
HR	DSP	VAV2	LRRC20	GPRC5C
KRT16	CD151	XRN1	FEM1B	DNAJB12
TMEM40	ITGB4	TIMM8A	GYS1	CDC37
MBIP	TRIM28	PEX3	AHCY	NSL1
MICALL1	RAB7A	RIBC1	NRBP1	TCEAL8
KRT14	NDRG1	GDE1	TOR4A	LCOR
RORC	TUBA1B	TCEAL1	EIF3D	PNCK
CGN	EPCAM	VTCN1	MTPN	CARM1
COL7A1	YBX1	TSN	CDK4	FZD4
JAG1	CCT5	LAMP2	WTAP	S100A2
SNAI2	ARPC2	AMMECR1	NAT1	HMGN3
DVL3	PIGR	WDR54	SPHK1	GBE1
PARD6G	TPI1	MLST8	ANTXR2	THOP1
GNA14	EIF4G1	CYP2J2	ARPC2	RNASEH2C
SFN	CLDN4	FAM78A	SF3B3	SMKR1
SOX15	ATP5F1B	BCAP31	SF3A1	C1orf112
FMO5	MSLN	HMGCL	CFL2	SCYL3
PTDSS1	ACTR3	DNAJC13	XIAP	TRAK2
DLG1	GPNMB	CDV3	FOSL2	PPIC
KRT13	CEACAM5	PPP1R26	GSK3A	PTDSS1
ACTL6A	TGM2	EDEM1	CTBP2	VPS18
PRR15L	RAN	CHST9	ADD3	FANCG
BMP7	RHOA	TEX264	ARID5A	TUBA1C
ABCF3	TCIM	SRI	SELE	C12orf4
RARG	MUC5B	ETV3		FAM109A
PSMD2	SLC25A5	DHRS7B		TBC1D8B
SFTA2	CAPN2	NCOR2		DGAT1
SMIM14	RPL35A	AZGP1		PTPRB
NAA50	XRCC6	IL13RA1		ZNF542P
PNCK	CD44	PRCP		MED30
SLC9A3R2	GPI	DDAH2		DCUN1D5
KCTD1	CLSTN1	ZBTB11		PRAME
ANXA8	ACTB	UBR7		COL7A1
ZNF69	YWHAE	AATK		HOMEZ
OCLN	NOTCH3	BEX2		MUC3A
PGAP1	TUBB	LRSAM1		REPS1
SLC44A4	PGK1	SLC10A3		RPS15A
ST6GALNAC2	YWHAQ	ILVBL		C9orf152
ADAM23	DDR1	ARMCX5		FABP5
SH3BP1	TXNIP	OCIAD1		CYTH3
YEATS2	PPP2R1A	KRT4		RBM43
ATP11B	ANXA1	NOX1		H3F3B
C15orf41	YWHAG	TMEM205		CDKN2C
ACSL5	HMGA1	C11orf70		KRT14
FXR1	EPAS1	SNX12		BCL6
GRHL3	ATP1B1	TMSB4X		BCYRN1
FYTTD1	TSPAN3	NFASC		BSDC1
P2RY1	RPLP1	AJM1		TFAP2A
HRAS	MAL2	AHNAK		HACD2
TFRC	PTBP1	SPCS2		EXOC8
ZNF385A	EZR	FOXO1		FGFBP1
OPA1	TNFSF10	TMEM99		PITX1
FRRS1	RAD21	ARMCX3		PTDSS2
FAM107B	IGFBP2	BRCC3		CLIC6
RNF168	SDC4	WASHC4		PCNP
ALDH3B1	PGC	CSTF2		CALM2
LIMCH1	SERBP1	MAST3		PARD6B
ENPP4	PCBP2	SIVA1		UFD1
NOSTRIN	S100A11	NXT2		DHX36
ANXA8L1	CALM1	EFCAB11		GALNT12
PCYT1A	AKR1C2	SLC15A2		GMPS
SFTA3	RPS27A	SLC36A1		NFYA
PLCH1	HNRNPUL1	KCNC4		GPC1
PTHLH	KDELR2	TCEAL9		CACNA1D
TBCCD1	HNRNPK	QSOX2		GPRC5A
LINC01503	HIF1A	TMEM9		SPTB
CELSR2	HNRNPA3	POLR2I		RAD52
MMP24	ALCAM	CEP350		ABHD17A
SLC16A1	NPC2	ATRAID		PGK1
SLC2A1	SERPINA1	MIEF2		ADM
BCL2L15	B4GALT1	PIGU		PCDHB2
STARD5	PTPRF	PATZ1		NAT1
MCC	TMBIM6	SLC35C2		CLIC5
RFC4	AQP3	IFT46		DOCK5
FOXE1	LGALS3	MPI		M6PR
CRKL	PKM	TMEM98		WFDC2
ATP11A	SCARB2	ARMCX6		CYB561D2
GMPS	LASP1	TTYH2		PSME4
RSRC1	CAPN1	ING4		WDR18
FRMD6	XRCC5	GOLGA7		TMEM120B
SMPDL3B	SET	GPS1		POLR3K
TJP3	RNF213	EFHC2		HSH2D
ABCC3	HNRNPC	CXorf56		ARHGAP12
COL4A6	UBA52	MRPL28		CELSR2
TMEM201	PTMA	TMEM70		CX3CL1
LSG1	NCKAP1	DPP9		PHGDH
HID1	SERPINH1	PRPS2		CYP2J2
TMEM189	SDC1	LMNA		ABRAXAS1
C3orf58	S100A6	MUC20		PTPRN2
CRACR2B	NAP1L1	PLCB3		FAM227A
COQ3	TIMP2	TCEAL3		ARL8B
SNTB1	PTGES3	DHRS3		AP2B1
PGM2	CFL1	LILRB5		SMARCB1
RBP1	NUCKS1	PTPN1		GOLGA7B
CD9	RPS19	ZC3HAV1		FKBP4
C9orf152	EIF3E	SHC1		FAM174B
KPNA4	TXNRD1	ATP6AP2		TADA2B
SLC22A31	ITGA3	SRP14		GPAT4
COL4A5	ANXA5	TMED3		FAT2
TUBA1C	RPS5	HMGN5		MLPH
ITGA6	SCD	CBL		ANKLE2
TMEM117	AQP1	DBT		FZD5
CNBP	FGG	KCNAB2		OVOL1
ZFP64	RPN1	RASA3		SHISA4
TRA2B	H3F3B	INPP4A
CCNJL	ILF3	OSGEP
PAX6	SPP1	THYN1
EXOC6B	MGST1	RNF167
RPS6KA2	RPS7	SSH1
CYB5R2	MYH9	TAF9B
PAK2	RNASE1	ADCY7
MUC1	ITGB1	PJA1
YBX3	FTH1	USP12
DHX36	SFTPB	FGF13
CDCA4	RPLP0	PNPLA4
PRICKLE3	RPLP2	NMU
MARK1	LAMB3	SPATA17
PLD1	GSTP1	TBC1D8B
ARHGEF4	ALDH1A1	CCNC
S100A2	RRBP1	KLF7
SENP2	EGFR	PIEZO1
RAB17	VCP	PIK3R3
SGMS2	PRDX5	SLC37A4
MACC1	HNRNPA1	NUBPL
TMF1	NCL	SIRPA
RNF126	CTSS	ADAR
MCM5	SURF4	ABL2
TMEM92	RPS2	NBEAL2
LMO7	DDB1	MSANTD4
PREP	PRKCSH	DAB2IP
ZNF639	COPB2	SHF
SPINK1	ACTN4	TCEAL8
SLC49A3	A2M	SCOC
PXYLP1	TKT	FAM199X
GOLM1	ACTR2	RALGDS
C10orf95	ARPC5	UHMK1
KDR	HSPD1	SEPHS2
ELFN2	FOS	LYPLA2
VTA1	BSG	TLR6
CCDC125	ATP5F1A	ZSCAN22
WNT2B	COL1A1	ARMCX1
CD2AP	RPL18	GSTM5
CSE1L	RPL12	GLA
FZD6	RPS17	NEU1
FAM162A	CTNND1	BPHL
ICA1	SLPI	UBE2A
TCAIM	CTNNA1	MAP2K6
RBPMS	ITGAV	WLS
MCM2	EIF5A	HDAC8
HMCES	PPP1CB	MOSPD3
SUCLG2	RPS24	RTL8C
ADA	BCAP31	HADH
STK32A	FAU	AAMDC
ACAP2	GNAS	RIF1
BCL11A	TPT1	SETX
AK1	NAMPT	GOLGA2
VANGL2	LAMC2	SNRNP25
CARM1	CTSD	ZFP92
RGMA	WSB1	DENND4B
KCMF1	2021-09-02	SLC25A44
STEAP4	LMNA	CCDC9
VSTM2L	TIMP1	LILRB3
LMNB2	LAPTM4B	SPINT2
SIAH2	S100A9	ZNF232
ST3GAL5	RPL35	COQ7
SLAIN1	TMSB10	SSH2
GFM1	ASPH	MRPL48
CADPS2	DDX17	RUBCN
TICRR	CES1	IFT52
ZWILCH	YWHAB	CDK17
PNMA2	GANAB	BCAS2
GALNT10	HLA-A	SLITRK6
GALM	CCT3	ELL
ARMC9	S100A10	PUDP
TINCR	LDHB	TAP2
FBL	TPM3	ZDHHC4
SLC2A9	CTTN	SYTL4
HS6ST1	DAZAP2	HOXB7
IL6ST	FN1	TXNDC12
NCK1	ENO1	CTXN1
PES1	SFTPA2	SPAG16
MYNN	MMP14	INPP5E
MMS22L	RPL10A	MORN2
NDUFA4L2	SPINT1	NLRC5
CEACAM6	CP	GTF2H5
RAB27A	IGFBP4	RTRAF
B3GNT7	COL4A1	CHMP4B
MUC21	WDR1	MYO9B
AGT	C3	FUNDC1
NRP1	ADAM9	CHTF8
PITPNB	GPX1	BLOC1S5
FBXO27	MCL1	MCRIP1
STS	MDK	NKAP
SORBS2	C1R	NPC1
C1orf74	CTSC	2021-03-05
TMED5	MACF1	TTLL1
MAPKBP1	PABPC1	GPR107
TMEM237	WARS	MRFAP1L1
FCHO2	STAT3	IL17RA
KCTD15	EIF4G2	KATNAL1
TTLL12	H1F0	FRMD4B
RANGAP1	DDX3X	ZMPSTE24
REPS1	FLNB	PEX11G
NEK6	CTSB	AHCTF1
GHR	RPL30	WAPL
FANCE	KRT8	ATP6AP1
PLCH2	PGD	ATG4A
HES2	FLNA	DAD1
WDR53	SPTBN1	TST
PON2	SSR4	ELMOD2
FBXO45	TM4SF1	NME7
HDHD5	CD164	PANK3
E2F7	CLTC	VPS25
DSC2	KRT19	GPRIN1
SKP2	SF3B1	PTBP3
CMSS1	MYL12A	TGFBRAP1
PRNP	ST14	MKS1
KREMEN2	CTNNB1	EYA1
ADGRD1	FAM129B	PPP4C
DLK2	LGALS3BP	TLN1
PRDM11	FASN	HEG1
FAM83D	HLA-C	FAM3C
ABCC5	TPM4	BHLHB9
MMP15	APOE	PDE1A
FAM13A	YWHAZ	KLF13
RHOU	PLEC	ASH1L
EIF5A2	RPL18A	BTAF1
BICD2	RPS11	RAB3GAP2
FSCN1	LAPTM4A	BCKDK
PTPRZ1	RPL24	NONO
KLHL13	RPS12	NFKB2
BLCAP	RPS3A	ZMIZ1
TBPL1	HDLBP	GCNT1
FAXDC2	NEAT1	PBDC1
FANCI	HSP90AB1	LINC00630
SLC34A2	TACSTD2	APOOL
EIF2B5	FURIN	EHMT1
C11orf54	APP	TRAPPC10
MRPS22	BGN	PTK2B
CD63	TLN1	SLC25A53
CSRP2	COPA	CUL4B
EFNB1	HNRNPU	CCDC88A
ARMC8	LDHA	EIF3I
RHOBTB2	AES	JADE2
GPD1L	RPS16	ZCCHC6
ADGRF5	KPNB1	ALG13
METTL8	NUCB1	ZNRD1
REEP4	KIAA1522	ADPRHL2
SOAT1	ITM2B	HSBP1
BAIAP2-AS1	GRINA	BEX5
TESC	RPS9	FAM234A
LPCAT1	PRPF8	ABCB7
ARHGAP12	THBS1	AIFM1
RAPGEF2	COL4A2	SMARCE1
GJA1	CANX	NDUFA1
GYS1	CLIC1	PRPS1
KRT15	PRRC2A	TMEM218
CENPW	VIM	TYMP
PLEKHA6	HLA-DRA	SNRPB2
EFCAB2	SOD2	TMPRSS13
SHE	PSAP	PRDM4
SEMA3F	SPINT2	TTC7A
PITX1	COL6A3	RTL8A
TP73	CAVIN1	H2AFJ
SH3GL1	ERGIC3	WNK1
ATP8A1	HSP90B1	C1S
DDX49	LAMA5	STAG2
ATP2C1	RPL7	TMOD2
MGRN1	CCND1	ARHGAP25
TTC39A	LRP1	ZBED2
NGFR	PDIA4	TRAPPC2
ARL4D	CAP1	CAB39L
FABP5	NONO	COA3
SLC16A4	RPL4	MED22
LINC00654	DHCR24	SERPINB9
SESN3	ATP2A2	CD164
TMEM150A	SSR2	MRPS28
PIGR	IQGAP1	PIN4
JARID2	SFTPC	GBF1
ATG4D	IFITM3	HELZ
DHX35	PLD3	CXorf40A
CACNA1D	PFN1	CCDC126
MFN1	RPL11	ZFP1
RPA1	CSTB	BTF3L4
PDCD10	PRDX1	METTL9
KCNK5	CALR	CFDP1
CCPG1	RN7SL2	ARHGAP21
LIMK2	SFTPA1	MORF4L2
TMEM53	RPL28	ERH
LYPD3	RPS15	SLC2A10
CD55	CD74	DDOST
HSD17B11	IGFBP3	ADGRE2
PHLDB2	ZFP36L1	ATP2B4
MYO5C	TGFBI	TMEM231
EPHA10	CD81	VKORC1
ARHGAP23	APLP2	AIG1
KCNQ3	RPL37	BEX4
GJB2	RPS3	CD2BP2
EIF4A2	POSTN	FAM3A
TMEM62	CAPNS1	ARHGEF1
NCBP2	UBC	ZCCHC2
COMMD2	DDX5	CHM
C20orf27	GRN	SOD2
CACFD1	PDIA6	GPAA1
ACKR3	RPS8	ATP5PB
TMEM163	COL5A2	NARFL
MAPK6	EIF1	SRPX2
NDRG4	LGALS1	LACC1
ALG3	RPS25	SLC23A2
CHAF1A	SYNGR2	RPS20
GLTP	RPS18	ZSWIM8
MUC3A	SNRNP200	EIF3A
MVP	CCT6A	RALY
TNFSF15	RPL23	PSENEN
ERBB3	IGFBP5	ANKRD46
CLDN1	HNRNPH1	ZBTB40
FAM212A	SFPQ	GEMIN8
ZDHHC9	SPARC	PEAR1
ARTN	SEC61A1	LAPTM4A
TPCN1	AHNAK	TMEM187
KMT5A	RPS4X	MAGED1
ULBP2	RACK1	MYL6B
MAP6D1	NORAD	NUP210
CLDN23	AGRN	DTX3L
RAPGEFL1	MMP2	ECPAS
SLC26A9	CTSH	BCL7C
IPPK	ARF1	AURKAIP1
NFE2L2	JCHAIN	LRRC23
PTGFRN	HLA-E	ZNF169
FZD7	MYL12B	DNAAF2
PIGX	RPL27A	CBY1
TIMMDC1	DYNC1H1	MDK
TMEM63A	RPL9	IGBP1
USP31	RPL38	NDST2
MAP3K4	CALM2	AMOT
TTL	RPL3	AKR1A1
ALPK3	CCNI	NSMCE1
UMPS	SLC25A3	VIPAS39
SGK1	ALDOA	KRBOX4
CLDND1	STAT1	NUBP2
DST	OAZ1	TUFM
PARL	RPL27	PRAF2
SELENBP1	TMSB4X	PGRMC1
MRPL47	RPL36	MCTS1
ABCC6	SERF2	DHX40
SYNE1	EIF4B	REXO2
C1orf116	ATF4	CLIP1
THOC3	RPS15A	APEX1
RNF217	TAGLN2	IDH3G
C21orf91	RPL14	LRRC8C
RASEF	FUS	ZNF283
SYNGR1	EEF1A1	RBMX2
NCAPD2	LSR	ABCA2
ACAD8	EEF2	NUP62CL
FAM43A	HUWE1	ZNF358
LYSMD3	HLA-DPA1	THEM6
IL1RN	RPL15	SUPT4H1
KRI1	RPL8	EBAG9
PPIF	HLA-B	CPVL
SOX2	RPL7A	PPRC1
TMEM79	RPL32	PITPNM2
SLC4A4	RPL13	WDR44
TESK2	BTF3	HNRNPH2
DPP4	RPS20	CCDC157
CENPP	HSPA8	SBNO2
CHST7	KTN1	NIPSNAP2
HSPB1	APOL1	SCAND1
EMB	RPSA	FBXW2
FEZ1	GNB1	TCEAL4
FNIP2	OS9	ZNF37A
SNCA	NPM1	DHRS4-AS1
CISH	TMEM123	UPF2
VSIG1	C1S	SLC2A6
TNFRSF10C	EPHX1	ELP6
TOPBP1	PPIA	PLPP2
JUP	HSP90AA1	NSD1
RARA-AS1	HNRNPA2B1	ZNF572
FJX1	CTSZ	SERAC1
ZNF19	LUM	LY6E
CD302	HDGF	ZNF561-AS1
FHOD1	DDOST	MED13L
RNF7	GNB2	SVBP
SHROOM3	ANXA2	YY1AP1
EPB41L5	AKR1C1	CETN2
JADE1	MSN	NMRAL1
TAPT1	PAPOLA	ELMSAN1
EPOR	RPL19	IFT22
UBAC1	2021-09-09	BEND5
HMGCS1	B2M	RNF113A
PTP4A2	PDIA3	LARP1
LRRN4	COL5A1	AP3D1
FOLR1	COL6A1	GSTZ1
HOPX	DSTN	RPL10
STON2	HLA-DPB1	STXBP3
ECE2	TMED10	GATAD2B
FAM105A	RPL13A	FAM120A
CRYAB	P4HB	FGGY
C1orf210	HLA-DRB1	SLC25A5-AS1
KPNA1	SRRM2	OSER1-AS1
SULT1C2	BCAM	ERGIC3
SENP5	TMED2	CDC42
TPRG1	RPL34	ZNF609
QSOX1	NACA	PLEKHM3
FEM1B	ADAR	PLCD4
ALOX12	SLC25A6	RPL36A
SOWAHC	ATP1A1	MED28
C16orf89	BHLHE40	RAPGEF1
NELL2	ARHGDIA	MRPL10
RNASE1	COL1A2	STX17
B3GNT5	CD59	FUZ
BTBD9	ACTG1	BAZ2A
NOS2	HSPG2	AASDHPPT
DRAM1	GSN	TMEM68
TGM1	COPG1	VAMP7
CLDN2	SAT1	RDH11
ABCC1	RPL23A	EIF1AX
ARSE	AEBP1	RUSC2
NCMAP	RPN2	SGF29
CDKL2	PLXNB2	PAAF1
GJB6	CD24	C20orf196
ARSD	HSPA5	UNKL
MGME1	FTL	NDUFB11
AHCYL2	UBB	DPP8
DCUN1D1	RPL37A	XPO4
NAPSA	UBA1	RPL39
CORO6	CLU	SLC25A14
SPAST	SQSTM1	PSMA5
SMO	RPS14	GPRASP2
HABP2	MYL6	ZNF276
A4GALT	RPS21	SMIM30
ASAH1	RPL6	RPS4X
ATOH8	RPS13	SDF2
NRARP	MALAT1	UBB
PGC	RPS6	MBP
ERGIC1	COL6A2	ABCA1
PLA2R1	RAC1	APOD
KIF13B	RPS23	IL18R1
PRKX	DCN	RNF44
SMC6	CSDE1	MMGT1
CAPN9	ODC1	TRMT2B
DGKA	RPL31	TSC1
CEP19	RPL10	AC005041.1
MFSD4A	RPL29	LDOC1
CACNA2D3	COL3A1	AKR7A2
GPNMB	LAMP1	MAP3K2
LTB4R	RPL5	ATPAF2
HEY1	CDH1	MAGT1
DIP2B	GLUL	PDZD11
PIK3CA	LYZ	MOB3A
FGFR2	LY6E	CFAP36
UBXN7	TNC	HHLA3
CYP2S1	SERPING1	FLYWCH2
WASF1	TUBB4B	CHST6
LMO3	TAPBP	LCMT1
SLC9A3R1	GPX4	ZBTB43
CYP2B7P	RPS27	PRDX4

## Sheet: Table S2
Lung Adenocarcinoma And Lung Squamous Cell Carcinoma Cancer Classification, Biomarker Identification, and Gene Expression Analysis Using Overlapping Feature Selection Methods
Joe W. Chen, Joseph M. Dhahbi
Supplementary Table S2: 131 Overlapped Genes
DGE, Lasso, PCA, Xgboost	DGE, PCA, Xgboost	DGE, Lasso, PCA	DGE, Lasso, XGboost	DGE, mRMR	DGE, PCA	DGE, Xgboost	DGE, Lasso	PCA, mRMR	Xgboost, mRMR	PCA, Xgboost	Lasso, PCA	Lasso, Xgboost
KRT17	GPC1	TRIM29	ARHGAP12	NCMAP	KRT16	PITX1	KPNA4	RPS4X	CYP2J2	H3F3B	ARPC2	NAT1
	S100A2	MUC1	TUBA1C	TMEM62	CNBP	SLC6A8	IRF6	BCAP31	TCEAL8	PGK1		CCNB2
	KRT6A	QSOX1	CELSR2		SLC2A1	CACNA1D	FYTTD1	ADAR	TBC1D8B	RPS15A		CYB561D2
	KRT14	PERP	ARHGEF38		PIGR	DHX36	CD2AP	MDK		CALM2
	KRT5		REPS1		CD63	FABP5	MACC1	TMSB4X		ALCAM
			NECTIN1		PSMD2	DSC3	LINC00654	CD164		GPRC5A
			ELFN2		SFN	TP63	GOLM1	UBB
					RNASE1	SGMS2	TJP3	LAPTM4A
					KRT15	BCL2L15	ALPK3	SOD2
					PKP1	PNCK	RPA1	LY6E
					SLC34A2	PTDSS1	RBM47	NONO
					PGC	ALDH3B1	FBL	C1S
					LPCAT1	FAT2	CGN	ERGIC3
					GPNMB	DDAH1	ACOX2	TLN1
					DST	TMEM92	GYS1	DDOST
					FSCN1	CARM1	FEM1B	RPL10
					NAPSA	MCM5	RNF217	SPINT2
					CEACAM6	VSNL1	KCTD1	SLC25A5
					YBX3	MUC3A	FRRS1	RPS20
					HSPB1	TMF1	TTC39A	AHNAK
					EIF4A2	C9orf152	C15orf41	LMNA
					CD9	VSTM2L	SLC41A2
					CLDN1	COL7A1	SMC6
					TFRC	MLPH	PGM2
					JUP	GMPS	SH3BP1
					KRT13		NAA50
					AP2M1

## Sheet: Table S3
Lung Adenocarcinoma And Lung Squamous Cell Carcinoma Cancer Classification, Biomarker Identification, and Gene Expression Analysis Using Overlapping Feature Selection Methods
Joe W. Chen, Joseph M. Dhahbi
Supplementary Table S3: DAVID Gene Expression Analysis of Downregulated Genes (GO Terms)
Category	Term	Count	%	PValue	Genes	List Total	Pop Hits	Pop Total	Fold Enrichment	Bonferroni	Benjamini	FDR	Negative logP
GOTERM_BP_ALL	GO:0002576~platelet degranulation	5	8.77193	0.000286424	CD63, TMSB4X, QSOX1, TLN1, CALM2	51	107	16792	15.3857	0.361664	0.44854	0.44854	3.54299
GOTERM_BP_ALL	GO:1901575~organic substance catabolic process	13	22.807	0.00817817	NAPSA, TMF1, RPL10, LPCAT1, PGC, CD2AP, RPS4X, UBB, ACOX2, DDAH1, ALDH3B1, RPS20, CALM2	51	1889	16792	2.26592	0.999997	1	1	2.08734
GOTERM_BP_ALL	GO:0009057~macromolecule catabolic process	10	17.5439	0.008289	RPS4X, NAPSA, TMF1, UBB, RPL10, LPCAT1, RPS20, CALM2, PGC, CD2AP	51	1201	16792	2.74151	0.999998	1	1	2.0815
GOTERM_BP_ALL	GO:0045055~regulated exocytosis	5	8.77193	0.0105124	CD63, TMSB4X, QSOX1, TLN1, CALM2	51	288	16792	5.71623	1	1	1	1.9783
GOTERM_BP_ALL	GO:0009056~catabolic process	13	22.807	0.0132456	NAPSA, TMF1, RPL10, LPCAT1, PGC, CD2AP, RPS4X, UBB, ACOX2, DDAH1, ALDH3B1, RPS20, CALM2	51	2012	16792	2.12739	1	1	1	1.87793
GOTERM_BP_ALL	GO:0034613~cellular protein localization	11	19.2982	0.0179595	TBC1D8B, RPS4X, PIGR, CD63, MLPH, RPL10, TMSB4X, RPS20, ADAR, TLN1, CD2AP	51	1600	16792	2.26363	1	1	1	1.74571
GOTERM_BP_ALL	GO:0070727~cellular macromolecule localization	11	19.2982	0.0189111	TBC1D8B, RPS4X, PIGR, CD63, MLPH, RPL10, TMSB4X, RPS20, ADAR, TLN1, CD2AP	51	1613	16792	2.24538	1	1	1	1.72328
GOTERM_BP_ALL	GO:0043129~surfactant homeostasis	2	3.50877	0.023579	NAPSA, LPCAT1	51	8	16792	82.3137	1	1	1	1.62748
GOTERM_BP_ALL	GO:0016553~base conversion or substitution editing	2	3.50877	0.0264877	RBM47, ADAR	51	9	16792	73.1678	1	1	1	1.57696
GOTERM_BP_ALL	GO:0048875~chemical homeostasis within a tissue	2	3.50877	0.029388	NAPSA, LPCAT1	51	10	16792	65.851	1	1	1	1.53183
GOTERM_BP_ALL	GO:0006887~exocytosis	5	8.77193	0.0318955	CD63, TMSB4X, QSOX1, TLN1, CALM2	51	404	16792	4.07494	1	1	1	1.49627
GOTERM_BP_ALL	GO:0006614~SRP-dependent cotranslational protein targeting to membrane	3	5.26316	0.0331735	RPS4X, RPL10, RPS20	51	96	16792	10.2892	1	1	1	1.47921
GOTERM_BP_ALL	GO:0006613~cotranslational protein targeting to membrane	3	5.26316	0.0377178	RPS4X, RPL10, RPS20	51	103	16792	9.58995	1	1	1	1.42345
GOTERM_BP_ALL	GO:0045047~protein targeting to ER	3	5.26316	0.0383856	RPS4X, RPL10, RPS20	51	104	16792	9.49774	1	1	1	1.41583
GOTERM_BP_ALL	GO:0072599~establishment of protein localization to endoplasmic reticulum	3	5.26316	0.0411017	RPS4X, RPL10, RPS20	51	108	16792	9.14597	1	1	1	1.38614
GOTERM_BP_ALL	GO:0019058~viral life cycle	5	8.77193	0.0460819	RPS4X, UBB, RPL10, RPS20, ADAR	51	455	16792	3.61819	1	1	1	1.33647
GOTERM_BP_ALL	GO:0044248~cellular catabolic process	10	17.5439	0.0470433	RPS4X, TMF1, UBB, ACOX2, RPL10, DDAH1, ALDH3B1, RPS20, CALM2, CD2AP	51	1616	16792	2.03747	1	1	1	1.3275
GOTERM_BP_ALL	GO:0007173~epidermal growth factor receptor signaling pathway	3	5.26316	0.0496664	PIGR, GPRC5A, UBB	51	120	16792	8.23137	1	1	1	1.30394
GOTERM_BP_ALL	GO:0000184~nuclear-transcribed mRNA catabolic process, nonsense-mediated decay	3	5.26316	0.0519007	RPS4X, RPL10, RPS20	51	123	16792	8.03061	1	1	1	1.28483
GOTERM_BP_ALL	GO:1902582~single-organism intracellular transport	6	10.5263	0.05492	RPS4X, MLPH, UBB, RPL10, RPS20, ADAR	51	695	16792	2.84249	1	1	1	1.26027
GOTERM_BP_ALL	GO:0070972~protein localization to endoplasmic reticulum	3	5.26316	0.0557035	RPS4X, RPL10, RPS20	51	128	16792	7.71691	1	1	1	1.25412
GOTERM_BP_ALL	GO:0051302~regulation of cell division	3	5.26316	0.0596018	MDK, MACC1, CALM2	51	133	16792	7.4268	1	1	1	1.22474
GOTERM_BP_ALL	GO:0032940~secretion by cell	7	12.2807	0.0658515	CD63, TMF1, TMSB4X, CACNA1D, QSOX1, TLN1, CALM2	51	966	16792	2.38591	1	1	1	1.18143
GOTERM_BP_ALL	GO:0051641~cellular localization	13	22.807	0.0660512	TBC1D8B, PIGR, CD63, RPL10, ADAR, CD2AP, RPS4X, MLPH, UBB, TMSB4X, RPS20, TLN1, CALM2	51	2541	16792	1.6845	1	1	1	1.18012
GOTERM_BP_ALL	GO:1902253~regulation of intrinsic apoptotic signaling pathway by p53 class mediator	2	3.50877	0.06633	MUC1, UBB	51	23	16792	28.6309	1	1	1	1.17829
GOTERM_BP_ALL	GO:0044765~single-organism transport	16	28.0702	0.0683299	PIGR, CD63, SLC34A2, TMF1, RPL10, SLC41A2, ADAR, CACNA1D, RPS4X, MLPH, UBB, TMSB4X, QSOX1, RPS20, TLN1, CALM2	51	3415	16792	1.54263	1	1	1	1.16539
GOTERM_BP_ALL	GO:0055114~oxidation-reduction process	7	12.2807	0.0704237	CYP2J2, UBB, ACOX2, ALDH3B1, QSOX1, CALM2, CYB561D2	51	983	16792	2.34464	1	1	1	1.15228
GOTERM_BP_ALL	GO:0038127~ERBB signaling pathway	3	5.26316	0.0718348	PIGR, GPRC5A, UBB	51	148	16792	6.67409	1	1	1	1.14367
GOTERM_BP_ALL	GO:0016192~vesicle-mediated transport	9	15.7895	0.0725844	TBC1D8B, PIGR, CD63, TMSB4X, QSOX1, TLN1, ERGIC3, CALM2, CD2AP	51	1494	16792	1.98346	1	1	1	1.13916
GOTERM_BP_ALL	GO:0006810~transport	20	35.0877	0.075138	TBC1D8B, PIGR, CD63, SLC34A2, TMF1, RPL10, SLC41A2, ADAR, CACNA1D, CD2AP, RPS4X, LAPTM4A, MLPH, UBB, TMSB4X, QSOX1, RPS20, TLN1, ERGIC3, CALM2	51	4663	16792	1.4122	1	1	1	1.12414
GOTERM_BP_ALL	GO:0006928~movement of cell or subcellular component	10	17.5439	0.0807486	CD63, TMF1, ALCAM, MLPH, UBB, MDK, CEACAM6, CACNA1D, TLN1, CD2AP	51	1795	16792	1.83429	1	1	1	1.09286
GOTERM_BP_ALL	GO:0030163~protein catabolic process	6	10.5263	0.0924148	NAPSA, TMF1, UBB, LPCAT1, PGC, CD2AP	51	811	16792	2.43592	1	1	1	1.03426
GOTERM_BP_ALL	GO:0051234~establishment of localization	20	35.0877	0.0941779	TBC1D8B, PIGR, CD63, SLC34A2, TMF1, RPL10, SLC41A2, ADAR, CACNA1D, CD2AP, RPS4X, LAPTM4A, MLPH, UBB, TMSB4X, QSOX1, RPS20, TLN1, ERGIC3, CALM2	51	4790	16792	1.37476	1	1	1	1.02605
GOTERM_BP_ALL	GO:0043066~negative regulation of apoptotic process	6	10.5263	0.0950232	MUC1, TMF1, UBB, MDK, VSTM2L, ADAR	51	818	16792	2.41507	1	1	1	1.02217
GOTERM_BP_ALL	GO:0043069~negative regulation of programmed cell death	6	10.5263	0.0991994	MUC1, TMF1, UBB, MDK, VSTM2L, ADAR	51	829	16792	2.38303	1	1	1	1.00349
GOTERM_BP_ALL	GO:2000272~negative regulation of receptor activity	2	3.50877	0.0992051	GPRC5A, CALM2	51	35	16792	18.8146	1	1	1	1.00347

## Sheet: Table S4
Lung Adenocarcinoma And Lung Squamous Cell Carcinoma Cancer Classification, Biomarker Identification, and Gene Expression Analysis Using Overlapping Feature Selection Methods
Joe W. Chen, Joseph M. Dhahbi
Supplementary Table S4: DAVID Gene Expression Analysis of Upregulated Genes (GO Terms)
Category	Term	Count	%	PValue	Genes	List Total	Pop Hits	Pop Total	Fold Enrichment	Bonferroni	Benjamini	FDR	negative logP
GOTERM_BP_ALL	GO:0009888~tissue development	24	32.4324	4.44923e-07	FEM1B, KRT5, SPINT2, CELSR2, YBX3, KRT17, GPNMB, FABP5, KRT16, GPC1, CARM1, PSMD2, COL7A1, KRT15, LMNA, KRT14, PGK1, SFN, IRF6, PITX1, TP63, AP2M1, KRT6A, NECTIN1	72	1756	16792	3.18755	0.00096813	0.000722109	0.000713485	6.35171
GOTERM_BP_ALL	GO:0045104~intermediate filament cytoskeleton organization	6	8.10811	8.82275e-07	KRT17, DST, KRT16, KRT14, PKP1, KRT6A	72	42	16792	33.3175	0.00191887	0.000722109	0.000713485	6.0544
GOTERM_BP_ALL	GO:0045103~intermediate filament-based process	6	8.10811	9.95098e-07	KRT17, DST, KRT16, KRT14, PKP1, KRT6A	72	43	16792	32.5426	0.00216398	0.000722109	0.000713485	6.00213
GOTERM_BP_ALL	GO:0007155~cell adhesion	22	29.7297	4.24651e-06	JUP, AHNAK, DST, TFRC, HSPB1, SPINT2, CELSR2, CLDN1, DDOST, CCNB2, GPNMB, ARPC2, TRIM29, PERP, COL7A1, FSCN1, CD9, PKP1, FAT2, SFN, DSC3, NECTIN1	72	1699	16792	3.01995	0.00920208	0.00157555	0.00155674	5.37197
GOTERM_BP_ALL	GO:0022610~biological adhesion	22	29.7297	4.49038e-06	JUP, AHNAK, DST, TFRC, HSPB1, SPINT2, CELSR2, CLDN1, DDOST, CCNB2, GPNMB, ARPC2, TRIM29, PERP, COL7A1, FSCN1, CD9, PKP1, FAT2, SFN, DSC3, NECTIN1	72	1705	16792	3.00932	0.00972795	0.00157555	0.00155674	5.34772
GOTERM_BP_ALL	GO:0008544~epidermis development	10	13.5135	4.63965e-06	KRT17, FABP5, KRT16, KRT15, COL7A1, KRT14, SFN, IRF6, KRT5, TP63	72	300	16792	7.77407	0.0100497	0.00157555	0.00155674	5.33352
GOTERM_BP_ALL	GO:0098609~cell-cell adhesion	18	24.3243	5.06609e-06	JUP, AHNAK, TFRC, HSPB1, SPINT2, CELSR2, CLDN1, DDOST, CCNB2, GPNMB, TRIM29, PERP, FSCN1, PKP1, FAT2, SFN, DSC3, NECTIN1	72	1164	16792	3.60653	0.0109683	0.00157555	0.00155674	5.29533
GOTERM_BP_ALL	GO:0034330~cell junction organization	9	12.1622	9.9284e-06	JUP, DST, PERP, KRT14, FSCN1, CD9, KRT5, CLDN1, NECTIN1	72	249	16792	8.42972	0.0213823	0.00270177	0.0026695	5.00312
GOTERM_BP_ALL	GO:2001233~regulation of apoptotic signaling pathway	10	13.5135	3.05677e-05	BCAP31, FEM1B, NONO, LMNA, HSPB1, SFN, SLC25A5, SOD2, YBX3, TP63	72	380	16792	6.13743	0.064381	0.00739399	0.00730569	4.51474
GOTERM_BP_ALL	GO:0061436~establishment of skin barrier	4	5.40541	5.64766e-05	KRT16, SFN, CLDN1, TP63	72	18	16792	51.8272	0.115695	0.012295	0.0121481	4.24813
GOTERM_BP_ALL	GO:0033561~regulation of water loss via skin	4	5.40541	7.84237e-05	KRT16, SFN, CLDN1, TP63	72	20	16792	46.6444	0.156955	0.0155208	0.0153354	4.10555
GOTERM_BP_ALL	GO:0034329~cell junction assembly	7	9.45946	0.000159693	JUP, DST, KRT14, FSCN1, CD9, KRT5, CLDN1	72	192	16792	8.50289	0.293674	0.0252429	0.0249414	3.79671
GOTERM_BP_ALL	GO:0097190~apoptotic signaling pathway	11	14.8649	0.000161536	BCAP31, FEM1B, PERP, NONO, LMNA, HSPB1, SFN, SLC25A5, SOD2, YBX3, TP63	72	583	16792	4.40042	0.296504	0.0252429	0.0249414	3.79173
GOTERM_BP_ALL	GO:0032502~developmental process	40	54.0541	0.000166122	TFRC, HSPB1, SPINT2, SMC6, YBX3, CELSR2, CLDN1, CCNB2, GYS1, GPNMB, GPC1, PERP, PSMD2, LMNA, PGK1, SFN, PITX1, AP2M1, TP63, KRT6A, H3F3B, JUP, FEM1B, KRT13, KRT5, SOD2, KRT17, FABP5, ARPC2, KRT16, CARM1, COL7A1, KRT15, KRT14, FSCN1, PKP1, CD9, IRF6, DSC3, NECTIN1	72	5632	16792	1.65641	0.303493	0.0252429	0.0249414	3.77957
GOTERM_BP_ALL	GO:0097193~intrinsic apoptotic signaling pathway	8	10.8108	0.000173929	BCAP31, PERP, NONO, HSPB1, SFN, SOD2, YBX3, TP63	72	279	16792	6.68738	0.315232	0.0252429	0.0249414	3.75963
GOTERM_BP_ALL	GO:0016043~cellular component organization	42	56.7568	0.000194989	AHNAK, TFRC, SLC2A1, SPINT2, SMC6, CELSR2, CLDN1, FBL, CCNB2, TUBA1C, RPS15A, GPC1, PERP, DHX36, LMNA, SFN, AP2M1, TP63, KRT6A, BCAP31, NAA50, H3F3B, JUP, DST, KRT13, RPA1, KCTD1, KRT5, SOD2, KRT17, ARPC2, KRT16, CARM1, COL7A1, KRT15, KRT14, FSCN1, PKP1, CD9, MCM5, SLC25A5, NECTIN1	72	6109	16792	1.60343	0.345925	0.0265307	0.0262139	3.70999
GOTERM_BP_ALL	GO:0048856~anatomical structure development	39	52.7027	0.000210918	TFRC, HSPB1, SPINT2, YBX3, CELSR2, CLDN1, CCNB2, GYS1, GPNMB, GPC1, PERP, PSMD2, LMNA, PGK1, SFN, PITX1, AP2M1, TP63, KRT6A, H3F3B, JUP, FEM1B, KRT13, KRT5, SOD2, KRT17, FABP5, ARPC2, KRT16, CARM1, COL7A1, KRT15, KRT14, FSCN1, PKP1, CD9, IRF6, DSC3, NECTIN1	72	5473	16792	1.66192	0.368222	0.0270099	0.0266874	3.67589
GOTERM_BP_ALL	GO:0048513~animal organ development	27	36.4865	0.000269759	TFRC, SPINT2, YBX3, CELSR2, CLDN1, CCNB2, GYS1, GPNMB, GPC1, PERP, PSMD2, LMNA, SFN, PITX1, AP2M1, TP63, H3F3B, JUP, FEM1B, KRT13, SOD2, KRT17, KRT16, CARM1, CD9, IRF6, NECTIN1	72	3129	16792	2.01246	0.444198	0.0326258	0.0322362	3.56902
GOTERM_BP_ALL	GO:0071840~cellular component organization or biogenesis	42	56.7568	0.000362734	AHNAK, TFRC, SLC2A1, SPINT2, SMC6, CELSR2, CLDN1, FBL, CCNB2, TUBA1C, RPS15A, GPC1, PERP, DHX36, LMNA, SFN, AP2M1, TP63, KRT6A, BCAP31, NAA50, H3F3B, JUP, DST, KRT13, RPA1, KCTD1, KRT5, SOD2, KRT17, ARPC2, KRT16, CARM1, COL7A1, KRT15, KRT14, FSCN1, PKP1, CD9, MCM5, SLC25A5, NECTIN1	72	6265	16792	1.5635	0.546071	0.0415616	0.0410653	3.44041
GOTERM_BP_ALL	GO:0043588~skin development	7	9.45946	0.000483246	JUP, KRT17, KRT16, SFN, IRF6, CLDN1, TP63	72	236	16792	6.91761	0.650859	0.0526013	0.0519731	3.31583
GOTERM_BP_ALL	GO:0002934~desmosome organization	3	4.05405	0.000776011	JUP, PERP, NECTIN1	72	10	16792	69.9667	0.815486	0.0804465	0.0794857	3.11013
GOTERM_BP_ALL	GO:0007010~cytoskeleton organization	14	18.9189	0.00090818	JUP, DST, KRT13, KRT5, TUBA1C, KRT17, ARPC2, KRT16, KRT15, LMNA, KRT14, FSCN1, PKP1, KRT6A	72	1144	16792	2.85412	0.861655	0.0898685	0.0887952	3.04183
GOTERM_BP_ALL	GO:0031581~hemidesmosome assembly	3	4.05405	0.00113194	DST, KRT14, KRT5	72	12	16792	58.3056	0.915044	0.106798	0.105522	2.94618
GOTERM_BP_ALL	GO:0007568~aging	7	9.45946	0.00117737	KRT16, CARM1, LMNA, KRT14, SMC6, SOD2, TP63	72	280	16792	5.83056	0.923054	0.106798	0.105522	2.92909
GOTERM_BP_ALL	GO:0060429~epithelium development	13	17.5676	0.00151232	FEM1B, SPINT2, CELSR2, KRT17, KRT16, PSMD2, KRT14, PGK1, SFN, IRF6, TP63, AP2M1, KRT6A	72	1060	16792	2.86027	0.962925	0.125636	0.124136	2.82036
GOTERM_BP_ALL	GO:0002009~morphogenesis of an epithelium	9	12.1622	0.00155697	KRT17, FEM1B, KRT16, PSMD2, SPINT2, CELSR2, TP63, AP2M1, KRT6A	72	521	16792	4.02879	0.966364	0.125636	0.124136	2.80772
GOTERM_BP_ALL	GO:0008637~apoptotic mitochondrial changes	5	6.75676	0.0016159	LMNA, SFN, SLC25A5, SOD2, TP63	72	119	16792	9.79925	0.97042	0.125636	0.124136	2.79159
GOTERM_BP_ALL	GO:0030216~keratinocyte differentiation	5	6.75676	0.0016159	KRT17, KRT16, SFN, IRF6, TP63	72	119	16792	9.79925	0.97042	0.125636	0.124136	2.79159
GOTERM_BP_ALL	GO:2001234~negative regulation of apoptotic signaling pathway	6	8.10811	0.00194491	NONO, LMNA, HSPB1, SLC25A5, SOD2, YBX3	72	210	16792	6.66349	0.985566	0.145872	0.14413	2.7111
GOTERM_BP_ALL	GO:0006996~organelle organization	28	37.8378	0.00201018	SMC6, FBL, CCNB2, TUBA1C, DHX36, LMNA, SFN, TP63, KRT6A, NAA50, H3F3B, JUP, DST, KRT13, RPA1, KRT5, SOD2, KRT17, ARPC2, KRT16, CARM1, COL7A1, KRT15, KRT14, FSCN1, PKP1, MCM5, SLC25A5	72	3753	16792	1.74	0.987482	0.145872	0.14413	2.69676
GOTERM_BP_ALL	GO:0050891~multicellular organismal water homeostasis	4	5.40541	0.00208583	KRT16, SFN, CLDN1, TP63	72	60	16792	15.5481	0.989386	0.146479	0.14473	2.68072
GOTERM_BP_ALL	GO:0045216~cell-cell junction organization	6	8.10811	0.00228864	JUP, PERP, FSCN1, CD9, CLDN1, NECTIN1	72	218	16792	6.41896	0.993181	0.155699	0.153839	2.64042
GOTERM_BP_ALL	GO:0030855~epithelial cell differentiation	9	12.1622	0.00252555	KRT17, FEM1B, KRT16, KRT14, PGK1, SFN, IRF6, SPINT2, TP63	72	563	16792	3.72824	0.995934	0.164816	0.162848	2.59764
GOTERM_BP_ALL	GO:0000082~G1/S transition of mitotic cell cycle	6	8.10811	0.00257407	GPNMB, CARM1, RPA1, SFN, MCM5, TP63	72	224	16792	6.24702	0.996343	0.164816	0.162848	2.58938
GOTERM_BP_ALL	GO:0030104~water homeostasis	4	5.40541	0.00337027	KRT16, SFN, CLDN1, TP63	72	71	16792	13.1393	0.999357	0.206765	0.204295	2.47234
GOTERM_BP_ALL	GO:1902176~negative regulation of oxidative stress-induced intrinsic apoptotic signaling pathway	3	4.05405	0.00351415	NONO, HSPB1, SOD2	72	21	16792	33.3175	0.99953	0.206765	0.204295	2.45418
GOTERM_BP_ALL	GO:0045109~intermediate filament organization	3	4.05405	0.00351415	KRT17, KRT14, PKP1	72	21	16792	33.3175	0.99953	0.206765	0.204295	2.45418
GOTERM_BP_ALL	GO:0044843~cell cycle G1/S phase transition	6	8.10811	0.00371347	GPNMB, CARM1, RPA1, SFN, MCM5, TP63	72	244	16792	5.73497	0.999696	0.212743	0.210202	2.43022
GOTERM_BP_ALL	GO:2001242~regulation of intrinsic apoptotic signaling pathway	5	6.75676	0.00391888	BCAP31, NONO, HSPB1, SOD2, YBX3	72	152	16792	7.67178	0.999806	0.218754	0.216141	2.40684
GOTERM_BP_ALL	GO:0008283~cell proliferation	17	22.973	0.00414879	H3F3B, TFRC, CNBP, SPINT2, SOD2, RPS15A, GPNMB, KRT16, CARM1, LMNA, FSCN1, CD9, SFN, IRF6, SLC25A5, TP63, KRT6A	72	1861	16792	2.13046	0.999883	0.225798	0.223101	2.38208
GOTERM_BP_ALL	GO:0048729~tissue morphogenesis	9	12.1622	0.00462341	KRT17, FEM1B, KRT16, PSMD2, SPINT2, CELSR2, TP63, AP2M1, KRT6A	72	622	16792	3.3746	0.999958	0.245492	0.24256	2.33504
GOTERM_BP_ALL	GO:0042127~regulation of cell proliferation	15	20.2703	0.00495512	JUP, TFRC, CNBP, SPINT2, SOD2, RPS15A, GPNMB, CARM1, LMNA, CD9, SFN, IRF6, SLC25A5, TP63, KRT6A	72	1552	16792	2.25408	0.99998	0.256841	0.253773	2.30495
GOTERM_BP_ALL	GO:0044767~single-organism developmental process	35	47.2973	0.00519158	TFRC, HSPB1, SPINT2, SMC6, YBX3, CELSR2, CLDN1, CCNB2, GYS1, GPNMB, GPC1, PERP, PSMD2, LMNA, SFN, PITX1, AP2M1, TP63, KRT6A, H3F3B, JUP, FEM1B, KRT13, SOD2, KRT17, ARPC2, KRT16, CARM1, COL7A1, KRT14, PKP1, CD9, IRF6, DSC3, NECTIN1	72	5475	16792	1.49092	0.999988	0.257673	0.254595	2.2847
GOTERM_BP_ALL	GO:0009653~anatomical structure morphogenesis	21	28.3784	0.0052079	FEM1B, KRT13, HSPB1, SPINT2, CELSR2, KRT17, GPNMB, ARPC2, KRT16, GPC1, PERP, CARM1, PSMD2, COL7A1, FSCN1, CD9, PITX1, TP63, AP2M1, KRT6A, NECTIN1	72	2631	16792	1.86152	0.999988	0.257673	0.254595	2.28334
GOTERM_BP_ALL	GO:0098602~single organism cell adhesion	10	13.5135	0.00538306	JUP, GPNMB, TFRC, ARPC2, PERP, HSPB1, PKP1, SPINT2, DDOST, NECTIN1	72	779	16792	2.99387	0.999992	0.260421	0.25731	2.26897
GOTERM_BP_ALL	GO:0007043~cell-cell junction assembly	4	5.40541	0.00576871	JUP, FSCN1, CD9, CLDN1	72	86	16792	10.8475	0.999997	0.27301	0.26975	2.23892
GOTERM_BP_ALL	GO:0044772~mitotic cell cycle phase transition	8	10.8108	0.00593168	CCNB2, GPNMB, CARM1, PSMD2, RPA1, SFN, MCM5, TP63	72	514	16792	3.62992	0.999998	0.27475	0.271469	2.22682
GOTERM_BP_ALL	GO:0009913~epidermal cell differentiation	5	6.75676	0.00683036	KRT17, KRT16, SFN, IRF6, TP63	72	178	16792	6.55119	1	0.309785	0.306085	2.16556
GOTERM_BP_ALL	GO:1902175~regulation of oxidative stress-induced intrinsic apoptotic signaling pathway	3	4.05405	0.00710299	NONO, HSPB1, SOD2	72	30	16792	23.3222	1	0.312622	0.308889	2.14856
GOTERM_BP_ALL	GO:0016032~viral process	11	14.8649	0.00718012	EIF4A2, RPS15A, TFRC, CARM1, DHX36, HSPB1, KPNA4, SLC25A5, CLDN1, AP2M1, NECTIN1	72	966	16792	2.65574	1	0.312622	0.308889	2.14387
GOTERM_BP_ALL	GO:2001243~negative regulation of intrinsic apoptotic signaling pathway	4	5.40541	0.00737667	NONO, HSPB1, SOD2, YBX3	72	94	16792	9.92435	1	0.314882	0.311122	2.13214
GOTERM_BP_ALL	GO:0044764~multi-organism cellular process	11	14.8649	0.00754068	EIF4A2, RPS15A, TFRC, CARM1, DHX36, HSPB1, KPNA4, SLC25A5, CLDN1, AP2M1, NECTIN1	72	973	16792	2.63663	1	0.315694	0.311923	2.12259
GOTERM_BP_ALL	GO:2000134~negative regulation of G1/S transition of mitotic cell cycle	4	5.40541	0.00781594	GPNMB, CARM1, SFN, TP63	72	96	16792	9.71759	1	0.318288	0.314486	2.10702
GOTERM_BP_ALL	GO:0042303~molting cycle	4	5.40541	0.00804126	KRT17, KRT16, KRT14, TP63	72	97	16792	9.61741	1	0.318288	0.314486	2.09468
GOTERM_BP_ALL	GO:0042633~hair cycle	4	5.40541	0.00804126	KRT17, KRT16, KRT14, TP63	72	97	16792	9.61741	1	0.318288	0.314486	2.09468
GOTERM_BP_ALL	GO:0044770~cell cycle phase transition	8	10.8108	0.00823845	CCNB2, GPNMB, CARM1, PSMD2, RPA1, SFN, MCM5, TP63	72	547	16792	3.41093	1	0.32027	0.316445	2.08415
GOTERM_BP_ALL	GO:0043616~keratinocyte proliferation	3	4.05405	0.00855151	SFN, IRF6, TP63	72	33	16792	21.202	1	0.324551	0.320675	2.06796
GOTERM_BP_ALL	GO:1902807~negative regulation of cell cycle G1/S phase transition	4	5.40541	0.00874011	GPNMB, CARM1, SFN, TP63	72	100	16792	9.32889	1	0.324551	0.320675	2.05848
GOTERM_BP_ALL	GO:0044419~interspecies interaction between organisms	11	14.8649	0.0089449	EIF4A2, RPS15A, TFRC, CARM1, DHX36, HSPB1, KPNA4, SLC25A5, CLDN1, AP2M1, NECTIN1	72	998	16792	2.57059	1	0.324551	0.320675	2.04842
GOTERM_BP_ALL	GO:0044403~symbiosis, encompassing mutualism through parasitism	11	14.8649	0.0089449	EIF4A2, RPS15A, TFRC, CARM1, DHX36, HSPB1, KPNA4, SLC25A5, CLDN1, AP2M1, NECTIN1	72	998	16792	2.57059	1	0.324551	0.320675	2.04842
GOTERM_BP_ALL	GO:1902883~negative regulation of response to oxidative stress	3	4.05405	0.00958441	NONO, HSPB1, SOD2	72	35	16792	19.9905	1	0.331195	0.327239	2.01843
GOTERM_BP_ALL	GO:1903202~negative regulation of oxidative stress-induced cell death	3	4.05405	0.00958441	NONO, HSPB1, SOD2	72	35	16792	19.9905	1	0.331195	0.327239	2.01843
GOTERM_BP_ALL	GO:1900408~negative regulation of cellular response to oxidative stress	3	4.05405	0.00958441	NONO, HSPB1, SOD2	72	35	16792	19.9905	1	0.331195	0.327239	2.01843
GOTERM_BP_ALL	GO:0044707~single-multicellular organism process	36	48.6486	0.0109577	TFRC, HSPB1, SPINT2, YBX3, CELSR2, CLDN1, FBL, CCNB2, GYS1, GPNMB, GPC1, PERP, PSMD2, DHX36, LMNA, SFN, PITX1, AP2M1, TP63, S100A2, H3F3B, JUP, FEM1B, KRT13, SOD2, KRT17, KRT16, CARM1, COL7A1, KRT14, PKP1, FAT2, CD9, IRF6, DSC3, NECTIN1	72	5943	16792	1.41275	1	0.365559	0.361194	1.96028
GOTERM_BP_ALL	GO:0048871~multicellular organismal homeostasis	6	8.10811	0.0109599	TFRC, KRT16, HSPB1, SFN, CLDN1, TP63	72	317	16792	4.4143	1	0.365559	0.361194	1.96019
GOTERM_BP_ALL	GO:0016337~single organismal cell-cell adhesion	9	12.1622	0.0112372	JUP, GPNMB, TFRC, PERP, HSPB1, PKP1, SPINT2, DDOST, NECTIN1	72	725	16792	2.89517	1	0.365559	0.361194	1.94934
GOTERM_BP_ALL	GO:0080135~regulation of cellular response to stress	8	10.8108	0.0112506	BCAP31, FEM1B, NONO, RPA1, HSPB1, SOD2, YBX3, TP63	72	581	16792	3.21132	1	0.365559	0.361194	1.94883
GOTERM_BP_ALL	GO:0007275~multicellular organism development	31	41.8919	0.0117878	TFRC, HSPB1, SPINT2, YBX3, CELSR2, CLDN1, CCNB2, GYS1, GPNMB, GPC1, PERP, PSMD2, LMNA, SFN, PITX1, AP2M1, TP63, H3F3B, JUP, FEM1B, KRT13, SOD2, KRT17, KRT16, CARM1, COL7A1, PKP1, CD9, IRF6, DSC3, NECTIN1	72	4877	16792	1.48245	1	0.377382	0.372875	1.92857
GOTERM_BP_ALL	GO:1903047~mitotic cell cycle process	10	13.5135	0.012373	NAA50, CCNB2, GPNMB, CARM1, PSMD2, LMNA, RPA1, SFN, MCM5, TP63	72	890	16792	2.62047	1	0.390378	0.385716	1.90752
GOTERM_BP_ALL	GO:0010482~regulation of epidermal cell division	2	2.7027	0.0126318	SFN, TP63	72	3	16792	155.481	1	0.392849	0.388157	1.89853
GOTERM_BP_ALL	GO:0008631~intrinsic apoptotic signaling pathway in response to oxidative stress	3	4.05405	0.0136083	NONO, HSPB1, SOD2	72	42	16792	16.6587	1	0.413894	0.40895	1.8662
GOTERM_BP_ALL	GO:0048731~system development	28	37.8378	0.0136887	TFRC, HSPB1, SPINT2, YBX3, CELSR2, CLDN1, CCNB2, GYS1, GPNMB, GPC1, PERP, PSMD2, LMNA, SFN, PITX1, AP2M1, TP63, H3F3B, JUP, FEM1B, KRT13, SOD2, KRT17, KRT16, CARM1, CD9, IRF6, NECTIN1	72	4291	16792	1.52184	1	0.413894	0.40895	1.86364
GOTERM_BP_ALL	GO:0001736~establishment of planar polarity	4	5.40541	0.0149428	PSMD2, CELSR2, TP63, AP2M1	72	122	16792	7.64663	1	0.439601	0.43435	1.82557
GOTERM_BP_ALL	GO:0007164~establishment of tissue polarity	4	5.40541	0.0149428	PSMD2, CELSR2, TP63, AP2M1	72	122	16792	7.64663	1	0.439601	0.43435	1.82557
GOTERM_BP_ALL	GO:0044085~cellular component biogenesis	21	28.3784	0.0158746	H3F3B, JUP, AHNAK, DST, RPA1, SLC2A1, KCTD1, KRT5, SOD2, CLDN1, FBL, RPS15A, ARPC2, GPC1, COL7A1, KRT14, FSCN1, CD9, PKP1, TP63, NECTIN1	72	2914	16792	1.68074	1	0.460236	0.454739	1.7993
GOTERM_BP_ALL	GO:0098742~cell-cell adhesion via plasma-membrane adhesion molecules	5	6.75676	0.016067	FAT2, CELSR2, CLDN1, DSC3, NECTIN1	72	229	16792	5.09219	1	0.460236	0.454739	1.79406
GOTERM_BP_ALL	GO:1902589~single-organism organelle organization	14	18.9189	0.0166195	NAA50, JUP, DST, KRT17, ARPC2, KRT16, LMNA, KRT14, FSCN1, PKP1, SFN, SLC25A5, TP63, KRT6A	72	1612	16792	2.0255	1	0.46988	0.464268	1.77938
GOTERM_BP_ALL	GO:0006928~movement of cell or subcellular component	15	20.2703	0.0169102	S100A2, JUP, DST, HSPB1, SPINT2, GPNMB, ARPC2, KRT16, GPC1, LMNA, FSCN1, CD9, FAT2, AP2M1, NECTIN1	72	1795	16792	1.94893	1	0.471969	0.466332	1.77185
GOTERM_BP_ALL	GO:1901028~regulation of mitochondrial outer membrane permeabilization involved in apoptotic signaling pathway	3	4.05405	0.0175409	SFN, SLC25A5, TP63	72	48	16792	14.5764	1	0.483374	0.477601	1.75595
GOTERM_BP_ALL	GO:0065008~regulation of biological quality	24	32.4324	0.0177803	BCAP31, H3F3B, JUP, TFRC, RPA1, SLC2A1, HSPB1, SMC6, SOD2, YBX3, CLDN1, CCNB2, VSNL1, ARPC2, KRT16, PSMD2, DHX36, CD9, KPNA4, SFN, SLC25A5, TP63, DSC3, NECTIN1	72	3548	16792	1.5776	1	0.483847	0.478068	1.75006
GOTERM_BP_ALL	GO:0031424~keratinization	3	4.05405	0.0189465	KRT17, KRT16, SFN	72	50	16792	13.9933	1	0.508861	0.502783	1.72247
GOTERM_BP_ALL	GO:0050878~regulation of body fluid levels	7	9.45946	0.0194771	H3F3B, KRT16, CD9, HSPB1, SFN, CLDN1, TP63	72	503	16792	3.24564	1	0.508861	0.502783	1.71047
GOTERM_BP_ALL	GO:0001738~morphogenesis of a polarized epithelium	4	5.40541	0.0195244	PSMD2, CELSR2, TP63, AP2M1	72	135	16792	6.91029	1	0.508861	0.502783	1.70942
GOTERM_BP_ALL	GO:0032880~regulation of protein localization	10	13.5135	0.0196345	BCAP31, JUP, VSNL1, TRIM29, LMNA, SLC2A1, SFN, SLC25A5, TP63, AP2M1	72	962	16792	2.42435	1	0.508861	0.502783	1.70698
GOTERM_BP_ALL	GO:0000278~mitotic cell cycle	10	13.5135	0.0203559	NAA50, CCNB2, GPNMB, CARM1, PSMD2, LMNA, RPA1, SFN, MCM5, TP63	72	968	16792	2.40932	1	0.519738	0.513531	1.69131
GOTERM_BP_ALL	GO:0052548~regulation of endopeptidase activity	6	8.10811	0.0205317	BCAP31, PERP, COL7A1, SFN, SPINT2, TP63	72	372	16792	3.76165	1	0.519738	0.513531	1.68758
GOTERM_BP_ALL	GO:1903201~regulation of oxidative stress-induced cell death	3	4.05405	0.0211408	NONO, HSPB1, SOD2	72	53	16792	13.2013	1	0.529007	0.522689	1.67488
GOTERM_BP_ALL	GO:2000045~regulation of G1/S transition of mitotic cell cycle	4	5.40541	0.0218726	GPNMB, CARM1, SFN, TP63	72	141	16792	6.61623	1	0.53556	0.529164	1.6601
GOTERM_BP_ALL	GO:0097345~mitochondrial outer membrane permeabilization	3	4.05405	0.0218947	SFN, SLC25A5, TP63	72	54	16792	12.9568	1	0.53556	0.529164	1.65966
GOTERM_BP_ALL	GO:1902110~positive regulation of mitochondrial membrane permeability involved in apoptotic process	3	4.05405	0.0226597	SFN, SLC25A5, TP63	72	55	16792	12.7212	1	0.542089	0.535615	1.64475
GOTERM_BP_ALL	GO:1902686~mitochondrial outer membrane permeabilization involved in programmed cell death	3	4.05405	0.0226597	SFN, SLC25A5, TP63	72	55	16792	12.7212	1	0.542089	0.535615	1.64475
GOTERM_BP_ALL	GO:0035794~positive regulation of mitochondrial membrane permeability	3	4.05405	0.0242223	SFN, SLC25A5, TP63	72	57	16792	12.2749	1	0.568821	0.562027	1.61578
GOTERM_BP_ALL	GO:0032200~telomere organization	4	5.40541	0.024369	H3F3B, DHX36, RPA1, SMC6	72	147	16792	6.34618	1	0.568821	0.562027	1.61316
GOTERM_BP_ALL	GO:0030154~cell differentiation	24	32.4324	0.0245609	H3F3B, TFRC, FEM1B, SPINT2, SOD2, CELSR2, FBL, KRT17, GPNMB, ARPC2, KRT16, GPC1, CARM1, COL7A1, LMNA, KRT14, PGK1, CD9, SFN, IRF6, PITX1, TP63, KRT6A, NECTIN1	72	3652	16792	1.53268	1	0.568821	0.562027	1.60976
GOTERM_BP_ALL	GO:0001836~release of cytochrome c from mitochondria	3	4.05405	0.0250199	LMNA, SFN, SOD2	72	58	16792	12.0632	1	0.569337	0.562537	1.60172
GOTERM_BP_ALL	GO:0045110~intermediate filament bundle assembly	2	2.7027	0.0251063	KRT14, PKP1	72	6	16792	77.7407	1	0.569337	0.562537	1.60022
GOTERM_BP_ALL	GO:0052547~regulation of peptidase activity	6	8.10811	0.0260298	BCAP31, PERP, COL7A1, SFN, SPINT2, TP63	72	396	16792	3.53367	1	0.580099	0.573171	1.58453
GOTERM_BP_ALL	GO:0006950~response to stress	24	32.4324	0.026463	BCAP31, C1S, H3F3B, DST, FEM1B, NONO, RPA1, SLC2A1, HSPB1, SMC6, SOD2, YBX3, FABP5, KRT16, CARM1, PSMD2, LMNA, CD9, KPNA4, SFN, IRF6, TP63, AP2M1, KRT6A	72	3677	16792	1.52226	1	0.580099	0.573171	1.57736
GOTERM_BP_ALL	GO:0022402~cell cycle process	12	16.2162	0.0264947	NAA50, CCNB2, GPNMB, FEM1B, CARM1, PSMD2, LMNA, RPA1, SFN, MCM5, IRF6, TP63	72	1357	16792	2.06239	1	0.580099	0.573171	1.57684
GOTERM_BP_ALL	GO:1902108~regulation of mitochondrial membrane permeability involved in apoptotic process	3	4.05405	0.0266467	SFN, SLC25A5, TP63	72	60	16792	11.6611	1	0.580099	0.573171	1.57436
GOTERM_BP_ALL	GO:1902806~regulation of cell cycle G1/S phase transition	4	5.40541	0.0270135	GPNMB, CARM1, SFN, TP63	72	153	16792	6.09731	1	0.580574	0.57364	1.56842
GOTERM_BP_ALL	GO:0048522~positive regulation of cellular process	29	39.1892	0.0272993	TFRC, HSPB1, SMC6, YBX3, RPS15A, GPNMB, GPC1, PERP, PSMD2, DHX36, LMNA, RNF217, SFN, PITX1, TP63, KRT6A, BCAP31, H3F3B, JUP, CNBP, RPA1, SOD2, VSNL1, KRT17, ARPC2, CARM1, FSCN1, IRF6, SLC25A5	72	4744	16792	1.42568	1	0.580574	0.57364	1.56385
GOTERM_BP_ALL	GO:1901991~negative regulation of mitotic cell cycle phase transition	4	5.40541	0.0274686	GPNMB, CARM1, SFN, TP63	72	154	16792	6.05772	1	0.580574	0.57364	1.56116
GOTERM_BP_ALL	GO:0061024~membrane organization	10	13.5135	0.0285125	CCNB2, RPS15A, JUP, COL7A1, LMNA, CD9, SFN, SLC25A5, TP63, AP2M1	72	1027	16792	2.27091	1	0.595294	0.588185	1.54496
GOTERM_BP_ALL	GO:1900407~regulation of cellular response to oxidative stress	3	4.05405	0.029165	NONO, HSPB1, SOD2	72	63	16792	11.1058	1	0.595294	0.588185	1.53514
GOTERM_BP_ALL	GO:0044802~single-organism membrane organization	9	12.1622	0.0292864	CCNB2, RPS15A, JUP, LMNA, CD9, SFN, SLC25A5, TP63, AP2M1	72	866	16792	2.42379	1	0.595294	0.588185	1.53333
GOTERM_BP_ALL	GO:0051701~interaction with host	4	5.40541	0.0293301	TFRC, KPNA4, CLDN1, NECTIN1	72	158	16792	5.90436	1	0.595294	0.588185	1.53269
GOTERM_BP_ALL	GO:0030162~regulation of proteolysis	8	10.8108	0.0296858	BCAP31, PERP, PSMD2, COL7A1, RNF217, SFN, SPINT2, TP63	72	708	16792	2.63528	1	0.595294	0.588185	1.52745
GOTERM_BP_ALL	GO:0007156~homophilic cell adhesion via plasma membrane adhesion molecules	4	5.40541	0.0298057	FAT2, CELSR2, DSC3, NECTIN1	72	159	16792	5.86723	1	0.595294	0.588185	1.5257
GOTERM_BP_ALL	GO:1903827~regulation of cellular protein localization	7	9.45946	0.0313525	BCAP31, JUP, TRIM29, LMNA, SFN, TP63, AP2M1	72	562	16792	2.9049	1	0.620495	0.613084	1.50373
GOTERM_BP_ALL	GO:0048732~gland development	6	8.10811	0.0326821	CCNB2, FEM1B, IRF6, SOD2, PITX1, TP63	72	421	16792	3.32383	1	0.629901	0.622378	1.48569
GOTERM_BP_ALL	GO:0051704~multi-organism process	17	22.973	0.0330253	BCAP31, EIF4A2, H3F3B, TFRC, HSPB1, SOD2, YBX3, CLDN1, RPS15A, CARM1, DHX36, CD9, KPNA4, SLC25A5, TP63, AP2M1, NECTIN1	72	2341	16792	1.69363	1	0.629901	0.622378	1.48115
GOTERM_BP_ALL	GO:0072331~signal transduction by p53 class mediator	4	5.40541	0.0332494	PERP, CARM1, SFN, TP63	72	166	16792	5.61981	1	0.629901	0.622378	1.47822
GOTERM_BP_ALL	GO:1901988~negative regulation of cell cycle phase transition	4	5.40541	0.0332494	GPNMB, CARM1, SFN, TP63	72	166	16792	5.61981	1	0.629901	0.622378	1.47822
GOTERM_BP_ALL	GO:0044699~single-organism process	64	86.4865	0.033372	TFRC, SLC2A1, HSPB1, SPINT2, SMC6, CELSR2, YBX3, CLDN1, FBL, GYS1, TUBA1C, PSMD2, PGM2, KPNA4, PITX1, AP2M1, TP63, KRT6A, S100A2, DST, KRT5, DDOST, VSNL1, FSCN1, PKP1, MCM5, IRF6, SLC25A5, DSC3, FRRS1, AHNAK, GMPS, CCNB2, PTDSS1, RPS15A, SH3BP1, GPNMB, GPC1, PERP, DHX36, LMNA, PGK1, SFN, BCAP31, NAA50, JUP, H3F3B, FEM1B, CNBP, NONO, KRT13, RPA1, SOD2, SLC6A8, KRT17, FABP5, ARPC2, KRT16, CARM1, CO…	72	13377	16792	1.11581	1	0.629901	0.622378	1.47662
GOTERM_BP_ALL	GO:0045682~regulation of epidermis development	3	4.05405	0.0335639	KRT17, SFN, TP63	72	68	16792	10.2892	1	0.629901	0.622378	1.47413
GOTERM_BP_ALL	GO:1902882~regulation of response to oxidative stress	3	4.05405	0.034473	NONO, HSPB1, SOD2	72	69	16792	10.1401	1	0.635997	0.628402	1.46252
GOTERM_BP_ALL	GO:0036473~cell death in response to oxidative stress	3	4.05405	0.034473	NONO, HSPB1, SOD2	72	69	16792	10.1401	1	0.635997	0.628402	1.46252
GOTERM_BP_ALL	GO:0060548~negative regulation of cell death	9	12.1622	0.0350388	GPNMB, NONO, LMNA, HSPB1, SFN, SLC25A5, SOD2, YBX3, TP63	72	897	16792	2.34002	1	0.636758	0.629153	1.45545
GOTERM_BP_ALL	GO:0007163~establishment or maintenance of cell polarity	4	5.40541	0.0353066	DST, LMNA, FSCN1, SPINT2	72	170	16792	5.48758	1	0.636758	0.629153	1.45214
GOTERM_BP_ALL	GO:0046902~regulation of mitochondrial membrane permeability	3	4.05405	0.0353917	SFN, SLC25A5, TP63	72	70	16792	9.99524	1	0.636758	0.629153	1.4511
GOTERM_BP_ALL	GO:0048869~cellular developmental process	25	33.7838	0.0357504	TFRC, SPINT2, SMC6, CELSR2, FBL, GPNMB, GPC1, LMNA, PGK1, SFN, PITX1, TP63, KRT6A, H3F3B, FEM1B, SOD2, KRT17, ARPC2, KRT16, CARM1, COL7A1, KRT14, CD9, IRF6, NECTIN1	72	3992	16792	1.46056	1	0.637939	0.63032	1.44672
GOTERM_BP_ALL	GO:0031571~mitotic G1 DNA damage checkpoint	3	4.05405	0.0372574	CARM1, SFN, TP63	72	72	16792	9.71759	1	0.654107	0.646295	1.42879
GOTERM_BP_ALL	GO:0044819~mitotic G1/S transition checkpoint	3	4.05405	0.0372574	CARM1, SFN, TP63	72	72	16792	9.71759	1	0.654107	0.646295	1.42879
GOTERM_BP_ALL	GO:0044783~G1 DNA damage checkpoint	3	4.05405	0.0382042	CARM1, SFN, TP63	72	73	16792	9.58447	1	0.665364	0.657418	1.41789
GOTERM_BP_ALL	GO:0090559~regulation of membrane permeability	3	4.05405	0.0391602	SFN, SLC25A5, TP63	72	74	16792	9.45495	1	0.673103	0.665064	1.40716
GOTERM_BP_ALL	GO:0006461~protein complex assembly	12	16.2162	0.0394076	JUP, AHNAK, H3F3B, ARPC2, COL7A1, FSCN1, SLC2A1, RPA1, KCTD1, SOD2, CLDN1, TP63	72	1445	16792	1.93679	1	0.673103	0.665064	1.40442
GOTERM_BP_ALL	GO:0070271~protein complex biogenesis	12	16.2162	0.0395761	JUP, AHNAK, H3F3B, ARPC2, COL7A1, FSCN1, SLC2A1, RPA1, KCTD1, SOD2, CLDN1, TP63	72	1446	16792	1.93545	1	0.673103	0.665064	1.40257
GOTERM_BP_ALL	GO:0042592~homeostatic process	13	17.5676	0.0420711	BCAP31, TFRC, RPA1, HSPB1, SMC6, SOD2, CLDN1, CCNB2, VSNL1, KRT16, DHX36, SFN, TP63	72	1645	16792	1.84309	1	0.709991	0.701512	1.37602
GOTERM_BP_ALL	GO:0022607~cellular component assembly	18	24.3243	0.0430178	H3F3B, JUP, AHNAK, DST, RPA1, SLC2A1, KCTD1, KRT5, SOD2, CLDN1, ARPC2, GPC1, COL7A1, KRT14, FSCN1, CD9, PKP1, TP63	72	2618	16792	1.60351	1	0.715619	0.707072	1.36635
GOTERM_BP_ALL	GO:1901990~regulation of mitotic cell cycle phase transition	5	6.75676	0.043062	GPNMB, CARM1, PSMD2, SFN, TP63	72	312	16792	3.73754	1	0.715619	0.707072	1.36591
GOTERM_BP_ALL	GO:0042475~odontogenesis of dentin-containing tooth	3	4.05405	0.0440748	PERP, TP63, NECTIN1	72	79	16792	8.85654	1	0.7269	0.718219	1.35581
GOTERM_BP_ALL	GO:0034637~cellular carbohydrate biosynthetic process	3	4.05405	0.0461018	GYS1, SLC2A1, PGM2	72	81	16792	8.63786	1	0.754614	0.745601	1.33628
GOTERM_BP_ALL	GO:0007049~cell cycle	13	17.5676	0.0467204	NAA50, FEM1B, RPA1, CCNB2, RPS15A, GPNMB, CARM1, PSMD2, LMNA, MCM5, SFN, IRF6, TP63	72	1672	16792	1.81333	1	0.759032	0.749966	1.33049
GOTERM_BP_ALL	GO:0060742~epithelial cell differentiation involved in prostate gland development	2	2.7027	0.0495909	FEM1B, TP63	72	12	16792	38.8704	1	0.789665	0.780234	1.3046
GOTERM_BP_ALL	GO:0001649~osteoblast differentiation	4	5.40541	0.0496125	FBL, GPNMB, H3F3B, TP63	72	195	16792	4.78405	1	0.789665	0.780234	1.30441
GOTERM_BP_ALL	GO:0051259~protein oligomerization	6	8.10811	0.0496941	JUP, AHNAK, KCTD1, SOD2, CLDN1, TP63	72	473	16792	2.95842	1	0.789665	0.780234	1.30369
GOTERM_BP_ALL	GO:0016051~carbohydrate biosynthetic process	4	5.40541	0.0502358	GYS1, SLC2A1, PGK1, PGM2	72	196	16792	4.75964	1	0.792487	0.783023	1.29899
GOTERM_BP_ALL	GO:0010941~regulation of cell death	12	16.2162	0.0512441	BCAP31, GPNMB, FEM1B, PERP, NONO, LMNA, HSPB1, SFN, SLC25A5, SOD2, YBX3, TP63	72	1509	16792	1.85465	1	0.802578	0.792993	1.29036
GOTERM_BP_ALL	GO:0032501~multicellular organismal process	38	51.3514	0.0516503	TFRC, HSPB1, SPINT2, YBX3, CELSR2, CLDN1, FBL, CCNB2, GYS1, GPNMB, GPC1, PERP, PSMD2, DHX36, LMNA, SFN, PITX1, AP2M1, TP63, BCAP31, S100A2, H3F3B, JUP, FEM1B, KRT13, SOD2, SLC6A8, KRT17, KRT16, CARM1, COL7A1, KRT14, PKP1, FAT2, CD9, IRF6, DSC3, NECTIN1	72	7027	16792	1.2612	1	0.803162	0.79357	1.28693
GOTERM_BP_ALL	GO:0007044~cell-substrate junction assembly	3	4.05405	0.0523832	DST, KRT14, KRT5	72	87	16792	8.04215	1	0.808782	0.799122	1.28081
GOTERM_BP_ALL	GO:0051726~regulation of cell cycle	9	12.1622	0.0530792	CCNB2, RPS15A, GPNMB, FEM1B, CARM1, PSMD2, SFN, IRF6, TP63	72	976	16792	2.15061	1	0.813757	0.804038	1.27508
GOTERM_BP_ALL	GO:0006974~cellular response to DNA damage stimulus	8	10.8108	0.053754	FEM1B, CARM1, NONO, RPA1, SFN, SMC6, SOD2, TP63	72	807	16792	2.31199	1	0.814165	0.804442	1.26959
GOTERM_BP_ALL	GO:1901987~regulation of cell cycle phase transition	5	6.75676	0.0538538	GPNMB, CARM1, PSMD2, SFN, TP63	72	336	16792	3.47057	1	0.814165	0.804442	1.26878
GOTERM_BP_ALL	GO:0040011~locomotion	12	16.2162	0.0556102	JUP, S100A2, GPNMB, DST, KRT16, GPC1, LMNA, FSCN1, HSPB1, FAT2, SPINT2, NECTIN1	72	1530	16792	1.82919	1	0.826897	0.817021	1.25485
GOTERM_BP_ALL	GO:2000026~regulation of multicellular organismal development	13	17.5676	0.0560597	TFRC, HSPB1, CELSR2, YBX3, KRT17, GPNMB, GPC1, CARM1, PSMD2, SFN, TP63, AP2M1, NECTIN1	72	1721	16792	1.7617	1	0.826897	0.817021	1.25135
GOTERM_BP_ALL	GO:0009611~response to wounding	7	9.45946	0.0562469	DST, FABP5, H3F3B, CD9, HSPB1, SOD2, KRT6A	72	649	16792	2.51549	1	0.826897	0.817021	1.2499
GOTERM_BP_ALL	GO:0007569~cell aging	3	4.05405	0.0567309	LMNA, SMC6, TP63	72	91	16792	7.68864	1	0.826897	0.817021	1.24618
GOTERM_BP_ALL	GO:0008285~negative regulation of cell proliferation	7	9.45946	0.0569289	GPNMB, LMNA, CD9, SFN, IRF6, SPINT2, SOD2	72	651	16792	2.50777	1	0.826897	0.817021	1.24467
GOTERM_BP_ALL	GO:0043066~negative regulation of apoptotic process	8	10.8108	0.0570199	NONO, LMNA, HSPB1, SFN, SLC25A5, SOD2, YBX3, TP63	72	818	16792	2.2809	1	0.826897	0.817021	1.24397
GOTERM_BP_ALL	GO:0009887~organ morphogenesis	9	12.1622	0.0573548	FEM1B, PERP, CARM1, PSMD2, KRT13, CELSR2, TP63, AP2M1, NECTIN1	72	992	16792	2.11593	1	0.826897	0.817021	1.24143
GOTERM_BP_ALL	GO:0048518~positive regulation of biological process	30	40.5405	0.0597487	C1S, TFRC, HSPB1, SMC6, YBX3, RPS15A, GPNMB, GPC1, PERP, PSMD2, DHX36, LMNA, RNF217, SFN, PITX1, TP63, KRT6A, BCAP31, H3F3B, JUP, CNBP, RPA1, SOD2, VSNL1, KRT17, ARPC2, CARM1, FSCN1, IRF6, SLC25A5	72	5285	16792	1.32387	1	0.843483	0.833409	1.22367
GOTERM_BP_ALL	GO:0002064~epithelial cell development	4	5.40541	0.0600399	FEM1B, SFN, SPINT2, TP63	72	211	16792	4.42127	1	0.843483	0.833409	1.22156
GOTERM_BP_ALL	GO:0050793~regulation of developmental process	15	20.2703	0.0601067	TFRC, HSPB1, CELSR2, YBX3, KRT17, GPNMB, ARPC2, GPC1, CARM1, PSMD2, LMNA, SFN, TP63, AP2M1, NECTIN1	72	2129	16792	1.64318	1	0.843483	0.833409	1.22108
GOTERM_BP_ALL	GO:0043069~negative regulation of programmed cell death	8	10.8108	0.0604083	NONO, LMNA, HSPB1, SFN, SLC25A5, SOD2, YBX3, TP63	72	829	16792	2.25064	1	0.843483	0.833409	1.2189
GOTERM_BP_ALL	GO:0010648~negative regulation of cell communication	10	13.5135	0.0604425	VSNL1, GPC1, NONO, PSMD2, LMNA, HSPB1, SLC25A5, SOD2, YBX3, AP2M1	72	1182	16792	1.97312	1	0.843483	0.833409	1.21866
GOTERM_BP_ALL	GO:0023057~negative regulation of signaling	10	13.5135	0.0614883	VSNL1, GPC1, NONO, PSMD2, LMNA, HSPB1, SLC25A5, SOD2, YBX3, AP2M1	72	1186	16792	1.96646	1	0.848745	0.838608	1.21121
GOTERM_BP_ALL	GO:0060249~anatomical structure homeostasis	5	6.75676	0.0617965	TFRC, DHX36, RPA1, HSPB1, SMC6	72	352	16792	3.31282	1	0.848745	0.838608	1.20904
GOTERM_BP_ALL	GO:0060341~regulation of cellular localization	8	10.8108	0.0619892	BCAP31, JUP, VSNL1, TRIM29, LMNA, SFN, TP63, AP2M1	72	834	16792	2.23714	1	0.848745	0.838608	1.20768
GOTERM_BP_ALL	GO:0001503~ossification	5	6.75676	0.0654574	FBL, GPNMB, H3F3B, DHX36, TP63	72	359	16792	3.24822	1	0.881693	0.871163	1.18404
GOTERM_BP_ALL	GO:0010592~positive regulation of lamellipodium assembly	2	2.7027	0.0655761	ARPC2, FSCN1	72	16	16792	29.1528	1	0.881693	0.871163	1.18325
GOTERM_BP_ALL	GO:0045930~negative regulation of mitotic cell cycle	4	5.40541	0.0656106	GPNMB, CARM1, SFN, TP63	72	219	16792	4.25977	1	0.881693	0.871163	1.18303
GOTERM_BP_ALL	GO:0044773~mitotic DNA damage checkpoint	3	4.05405	0.0669511	CARM1, SFN, TP63	72	100	16792	6.99667	1	0.883607	0.873054	1.17424
GOTERM_BP_ALL	GO:0050896~response to stimulus	43	58.1081	0.0672829	C1S, TFRC, SLC2A1, HSPB1, SPINT2, SMC6, YBX3, CELSR2, RPS15A, SH3BP1, GPNMB, GPC1, PERP, PSMD2, DHX36, LMNA, KPNA4, SFN, AP2M1, TP63, KRT6A, BCAP31, H3F3B, JUP, DST, FEM1B, NONO, KRT13, RPA1, SOD2, DDOST, VSNL1, KRT17, FABP5, ARPC2, KRT16, CARM1, KRT14, PKP1, CD9, IRF6, SLC25A5, NECTIN1	72	8329	16792	1.20405	1	0.883607	0.873054	1.1721
GOTERM_BP_ALL	GO:0033554~cellular response to stress	13	17.5676	0.0672966	BCAP31, FEM1B, NONO, RPA1, SLC2A1, HSPB1, SMC6, SOD2, YBX3, CARM1, LMNA, SFN, TP63	72	1773	16792	1.71003	1	0.883607	0.873054	1.17201
GOTERM_BP_ALL	GO:0048468~cell development	14	18.9189	0.0673766	H3F3B, FEM1B, SPINT2, SOD2, CELSR2, ARPC2, GPC1, CARM1, LMNA, CD9, SFN, IRF6, TP63, NECTIN1	72	1968	16792	1.6591	1	0.883607	0.873054	1.17149
GOTERM_BP_ALL	GO:0009628~response to abiotic stimulus	9	12.1622	0.0680745	JUP, LMNA, KRT14, SLC2A1, KRT13, CD9, SOD2, YBX3, TP63	72	1029	16792	2.03984	1	0.887414	0.876815	1.16702
GOTERM_BP_ALL	GO:2000116~regulation of cysteine-type endopeptidase activity	4	5.40541	0.0692096	BCAP31, PERP, SFN, TP63	72	224	16792	4.16468	1	0.892014	0.881361	1.15983
GOTERM_BP_ALL	GO:0042981~regulation of apoptotic process	11	14.8649	0.0692469	BCAP31, FEM1B, PERP, NONO, LMNA, HSPB1, SFN, SLC25A5, SOD2, YBX3, TP63	72	1400	16792	1.83246	1	0.892014	0.881361	1.1596
GOTERM_BP_ALL	GO:0060537~muscle tissue development	5	6.75676	0.0697784	GPC1, LMNA, YBX3, PITX1, TP63	72	367	16792	3.17741	1	0.893574	0.882902	1.15628
GOTERM_BP_ALL	GO:0007006~mitochondrial membrane organization	3	4.05405	0.0704849	SFN, SLC25A5, TP63	72	103	16792	6.79288	1	0.897343	0.886626	1.1519
GOTERM_BP_ALL	GO:0008630~intrinsic apoptotic signaling pathway in response to DNA damage	3	4.05405	0.0716762	SFN, SOD2, TP63	72	104	16792	6.72756	1	0.901688	0.890919	1.14462
GOTERM_BP_ALL	GO:0010631~epithelial cell migration	4	5.40541	0.0721526	S100A2, KRT16, HSPB1, FAT2	72	228	16792	4.09162	1	0.901688	0.890919	1.14175
GOTERM_BP_ALL	GO:0043067~regulation of programmed cell death	11	14.8649	0.0727333	BCAP31, FEM1B, PERP, NONO, LMNA, HSPB1, SFN, SLC25A5, SOD2, YBX3, TP63	72	1413	16792	1.8156	1	0.901688	0.890919	1.13827
GOTERM_BP_ALL	GO:0010821~regulation of mitochondrion organization	4	5.40541	0.0728971	LMNA, SFN, SLC25A5, TP63	72	229	16792	4.07375	1	0.901688	0.890919	1.13729
GOTERM_BP_ALL	GO:0000075~cell cycle checkpoint	4	5.40541	0.0728971	FEM1B, CARM1, SFN, TP63	72	229	16792	4.07375	1	0.901688	0.890919	1.13729
GOTERM_BP_ALL	GO:0032288~myelin assembly	2	2.7027	0.073469	GPC1, CD9	72	18	16792	25.9136	1	0.903627	0.892835	1.1339
GOTERM_BP_ALL	GO:0030330~DNA damage response, signal transduction by p53 class mediator	3	4.05405	0.0740786	CARM1, SFN, TP63	72	106	16792	6.60063	1	0.904811	0.894005	1.13031
GOTERM_BP_ALL	GO:0090132~epithelium migration	4	5.40541	0.0743965	S100A2, KRT16, HSPB1, FAT2	72	231	16792	4.03848	1	0.904811	0.894005	1.12845
GOTERM_BP_ALL	GO:0060071~Wnt signaling pathway, planar cell polarity pathway	3	4.05405	0.0752896	PSMD2, CELSR2, AP2M1	72	107	16792	6.53894	1	0.905031	0.894222	1.12327
GOTERM_BP_ALL	GO:0044774~mitotic DNA integrity checkpoint	3	4.05405	0.0752896	CARM1, SFN, TP63	72	107	16792	6.53894	1	0.905031	0.894222	1.12327
GOTERM_BP_ALL	GO:0010646~regulation of cell communication	19	25.6757	0.0756617	BCAP31, JUP, FEM1B, NONO, RPA1, SLC2A1, HSPB1, SOD2, YBX3, VSNL1, GPNMB, GPC1, CARM1, PSMD2, LMNA, SFN, SLC25A5, TP63, AP2M1	72	3020	16792	1.46729	1	0.905031	0.894222	1.12112
GOTERM_BP_ALL	GO:0090175~regulation of establishment of planar polarity	3	4.05405	0.0789602	PSMD2, CELSR2, AP2M1	72	110	16792	6.36061	1	0.923741	0.912708	1.10259
GOTERM_BP_ALL	GO:0090130~tissue migration	4	5.40541	0.0789772	S100A2, KRT16, HSPB1, FAT2	72	237	16792	3.93624	1	0.923741	0.912708	1.1025
GOTERM_BP_ALL	GO:0046718~viral entry into host cell	3	4.05405	0.0801961	TFRC, CLDN1, NECTIN1	72	111	16792	6.3033	1	0.923741	0.912708	1.09585
GOTERM_BP_ALL	GO:0044409~entry into host	3	4.05405	0.0801961	TFRC, CLDN1, NECTIN1	72	111	16792	6.3033	1	0.923741	0.912708	1.09585
GOTERM_BP_ALL	GO:0051828~entry into other organism involved in symbiotic interaction	3	4.05405	0.0801961	TFRC, CLDN1, NECTIN1	72	111	16792	6.3033	1	0.923741	0.912708	1.09585
GOTERM_BP_ALL	GO:0051806~entry into cell of other organism involved in symbiotic interaction	3	4.05405	0.0801961	TFRC, CLDN1, NECTIN1	72	111	16792	6.3033	1	0.923741	0.912708	1.09585
GOTERM_BP_ALL	GO:0030260~entry into host cell	3	4.05405	0.0801961	TFRC, CLDN1, NECTIN1	72	111	16792	6.3033	1	0.923741	0.912708	1.09585
GOTERM_BP_ALL	GO:0010948~negative regulation of cell cycle process	4	5.40541	0.0813132	GPNMB, CARM1, SFN, TP63	72	240	16792	3.88704	1	0.931678	0.920551	1.08984
GOTERM_BP_ALL	GO:0097186~amelogenesis	2	2.7027	0.0851852	PERP, NECTIN1	72	21	16792	22.2116	1	0.960948	0.949471	1.06964
GOTERM_BP_ALL	GO:0042476~odontogenesis	3	4.05405	0.0852	PERP, TP63, NECTIN1	72	115	16792	6.08406	1	0.960948	0.949471	1.06956
GOTERM_BP_ALL	GO:0023051~regulation of signaling	19	25.6757	0.0858875	BCAP31, JUP, FEM1B, NONO, RPA1, SLC2A1, HSPB1, SOD2, YBX3, VSNL1, GPNMB, GPC1, CARM1, PSMD2, LMNA, SFN, SLC25A5, TP63, AP2M1	72	3070	16792	1.44339	1	0.960948	0.949471	1.06607
GOTERM_BP_ALL	GO:0033365~protein localization to organelle	8	10.8108	0.0860343	BCAP31, RPS15A, JUP, TRIM29, LMNA, KPNA4, SFN, TP63	72	902	16792	2.06849	1	0.960948	0.949471	1.06533
GOTERM_BP_ALL	GO:0045927~positive regulation of growth	4	5.40541	0.0860748	KRT17, H3F3B, SFN, YBX3	72	246	16792	3.79223	1	0.960948	0.949471	1.06512
GOTERM_BP_ALL	GO:0009968~negative regulation of signal transduction	9	12.1622	0.0879689	GPC1, NONO, PSMD2, LMNA, HSPB1, SLC25A5, SOD2, YBX3, AP2M1	72	1089	16792	1.92746	1	0.977083	0.965414	1.05567
GOTERM_BP_ALL	GO:0042770~signal transduction in response to DNA damage	3	4.05405	0.0902965	CARM1, SFN, TP63	72	119	16792	5.87955	1	0.997289	0.985378	1.04433
GOTERM_BP_ALL	GO:2000027~regulation of organ morphogenesis	4	5.40541	0.0909534	CARM1, PSMD2, CELSR2, AP2M1	72	252	16792	3.70194	1	0.997289	0.985378	1.04118
GOTERM_BP_ALL	GO:0080134~regulation of response to stress	10	13.5135	0.0911623	BCAP31, FEM1B, NONO, PSMD2, RPA1, HSPB1, SOD2, YBX3, TP63, AP2M1	72	1285	16792	1.81496	1	0.997289	0.985378	1.04018
GOTERM_BP_ALL	GO:0071822~protein complex subunit organization	12	16.2162	0.092387	JUP, AHNAK, H3F3B, ARPC2, COL7A1, FSCN1, SLC2A1, RPA1, KCTD1, SOD2, CLDN1, TP63	72	1674	16792	1.67184	1	1	0.988511	1.03439
GOTERM_BP_ALL	GO:1901214~regulation of neuron death	4	5.40541	0.0951061	GPNMB, NONO, SOD2, TP63	72	257	16792	3.62992	1	1	0.988511	1.02179
GOTERM_BP_ALL	GO:1902745~positive regulation of lamellipodium organization	2	2.7027	0.0967554	ARPC2, FSCN1	72	24	16792	19.4352	1	1	0.988511	1.01432
GOTERM_BP_ALL	GO:0006310~DNA recombination	4	5.40541	0.0993362	TFRC, NONO, RPA1, SMC6	72	262	16792	3.56064	1	1	0.988511	1.00289

## Sheet: Table S5
Lung Adenocarcinoma And Lung Squamous Cell Carcinoma Cancer Classification, Biomarker Identification, and Gene Expression Analysis Using Overlapping Feature Selection Methods
Joe W. Chen, Joseph M. Dhahbi
Supplementary Table S5: Top Clusters of Upregulated Biological Pathways
Annotation Cluster 1	Enrichment Score: 4.046664999303258
Category	Term	Count	%	PValue	Genes	List Total	Pop Hits	Pop Total	Fold Enrichment	Bonferroni	Benjamini	FDR
GOTERM_BP_ALL	GO:0007155~cell adhesion	22	29.7297	4.24651e-06	JUP, AHNAK, DST, TFRC, HSPB1, SPINT2, CELSR2, CLDN1, DDOST, CCNB2, GPNMB, ARPC2, TRIM29, PERP, COL7A1, FSCN1, CD9, PKP1, FAT2, SFN, DSC3, NECTIN1	72	1699	16792	3.01995	0.00920208	0.00157555	0.00155674
GOTERM_BP_ALL	GO:0022610~biological adhesion	22	29.7297	4.49038e-06	JUP, AHNAK, DST, TFRC, HSPB1, SPINT2, CELSR2, CLDN1, DDOST, CCNB2, GPNMB, ARPC2, TRIM29, PERP, COL7A1, FSCN1, CD9, PKP1, FAT2, SFN, DSC3, NECTIN1	72	1705	16792	3.00932	0.00972795	0.00157555	0.00155674
GOTERM_BP_ALL	GO:0098609~cell-cell adhesion	18	24.3243	5.06609e-06	JUP, AHNAK, TFRC, HSPB1, SPINT2, CELSR2, CLDN1, DDOST, CCNB2, GPNMB, TRIM29, PERP, FSCN1, PKP1, FAT2, SFN, DSC3, NECTIN1	72	1164	16792	3.60653	0.0109683	0.00157555	0.00155674
GOTERM_BP_ALL	GO:0098602~single organism cell adhesion	10	13.5135	0.00538306	JUP, GPNMB, TFRC, ARPC2, PERP, HSPB1, PKP1, SPINT2, DDOST, NECTIN1	72	779	16792	2.99387	0.999992	0.260421	0.25731
GOTERM_BP_ALL	GO:0016337~single organismal cell-cell adhesion	9	12.1622	0.0112372	JUP, GPNMB, TFRC, PERP, HSPB1, PKP1, SPINT2, DDOST, NECTIN1	72	725	16792	2.89517	1	0.365559	0.361194
Annotation Cluster 2	Enrichment Score: 3.8663838792750056
Category	Term	Count	%	PValue	Genes	List Total	Pop Hits	Pop Total	Fold Enrichment	Bonferroni	Benjamini	FDR
GOTERM_BP_ALL	GO:0045104~intermediate filament cytoskeleton organization	6	8.10811	8.82275e-07	KRT17, DST, KRT16, KRT14, PKP1, KRT6A	72	42	16792	33.3175	0.00191887	0.000722109	0.000713485
GOTERM_BP_ALL	GO:0045103~intermediate filament-based process	6	8.10811	9.95098e-07	KRT17, DST, KRT16, KRT14, PKP1, KRT6A	72	43	16792	32.5426	0.00216398	0.000722109	0.000713485
GOTERM_BP_ALL	GO:0007010~cytoskeleton organization	14	18.9189	0.00090818	JUP, DST, KRT13, KRT5, TUBA1C, KRT17, ARPC2, KRT16, KRT15, LMNA, KRT14, FSCN1, PKP1, KRT6A	72	1144	16792	2.85412	0.861655	0.0898685	0.0887952
GOTERM_BP_ALL	GO:0045109~intermediate filament organization	3	4.05405	0.00351415	KRT17, KRT14, PKP1	72	21	16792	33.3175	0.99953	0.206765	0.204295
GOTERM_BP_ALL	GO:1902589~single-organism organelle organization	14	18.9189	0.0166195	NAA50, JUP, DST, KRT17, ARPC2, KRT16, LMNA, KRT14, FSCN1, PKP1, SFN, SLC25A5, TP63, KRT6A	72	1612	16792	2.0255	1	0.46988	0.464268
Annotation Cluster 3	Enrichment Score: 3.4197948068468067
Category	Term	Count	%	PValue	Genes	List Total	Pop Hits	Pop Total	Fold Enrichment	Bonferroni	Benjamini	FDR
GOTERM_BP_ALL	GO:0034330~cell junction organization	9	12.1622	9.9284e-06	JUP, DST, PERP, KRT14, FSCN1, CD9, KRT5, CLDN1, NECTIN1	72	249	16792	8.42972	0.0213823	0.00270177	0.0026695
GOTERM_BP_ALL	GO:0034329~cell junction assembly	7	9.45946	0.000159693	JUP, DST, KRT14, FSCN1, CD9, KRT5, CLDN1	72	192	16792	8.50289	0.293674	0.0252429	0.0249414
GOTERM_BP_ALL	GO:0045216~cell-cell junction organization	6	8.10811	0.00228864	JUP, PERP, FSCN1, CD9, CLDN1, NECTIN1	72	218	16792	6.41896	0.993181	0.155699	0.153839
GOTERM_BP_ALL	GO:0007043~cell-cell junction assembly	4	5.40541	0.00576871	JUP, FSCN1, CD9, CLDN1	72	86	16792	10.8475	0.999997	0.27301	0.26975
Annotation Cluster 4	Enrichment Score: 3.28238835207977
Category	Term	Count	%	PValue	Genes	List Total	Pop Hits	Pop Total	Fold Enrichment	Bonferroni	Benjamini	FDR
GOTERM_BP_ALL	GO:0016043~cellular component organization	42	56.7568	0.000194989	AHNAK, TFRC, SLC2A1, SPINT2, SMC6, CELSR2, CLDN1, FBL, CCNB2, TUBA1C, RPS15A, GPC1, PERP, DHX36, LMNA, SFN, AP2M1, TP63, KRT6A, BCAP31, NAA50, H3F3B, JUP, DST, KRT13, RPA1, KCTD1, KRT5, SOD2, KRT17, ARPC2, KRT16, CARM1, COL7A1, KRT15, KRT14, FSCN1, PKP1, CD9, MCM5, SLC25A5, NECTIN1	72	6109	16792	1.60343	0.345925	0.0265307	0.0262139
GOTERM_BP_ALL	GO:0071840~cellular component organization or biogenesis	42	56.7568	0.000362734	AHNAK, TFRC, SLC2A1, SPINT2, SMC6, CELSR2, CLDN1, FBL, CCNB2, TUBA1C, RPS15A, GPC1, PERP, DHX36, LMNA, SFN, AP2M1, TP63, KRT6A, BCAP31, NAA50, H3F3B, JUP, DST, KRT13, RPA1, KCTD1, KRT5, SOD2, KRT17, ARPC2, KRT16, CARM1, COL7A1, KRT15, KRT14, FSCN1, PKP1, CD9, MCM5, SLC25A5, NECTIN1	72	6265	16792	1.5635	0.546071	0.0415616	0.0410653
GOTERM_BP_ALL	GO:0006996~organelle organization	28	37.8378	0.00201018	SMC6, FBL, CCNB2, TUBA1C, DHX36, LMNA, SFN, TP63, KRT6A, NAA50, H3F3B, JUP, DST, KRT13, RPA1, KRT5, SOD2, KRT17, ARPC2, KRT16, CARM1, COL7A1, KRT15, KRT14, FSCN1, PKP1, MCM5, SLC25A5	72	3753	16792	1.74	0.987482	0.145872	0.14413
Annotation Cluster 5	Enrichment Score: 2.6745667357425766
Category	Term	Count	%	PValue	Genes	List Total	Pop Hits	Pop Total	Fold Enrichment	Bonferroni	Benjamini	FDR
GOTERM_BP_ALL	GO:0034329~cell junction assembly	7	9.45946	0.000159693	JUP, DST, KRT14, FSCN1, CD9, KRT5, CLDN1	72	192	16792	8.50289	0.293674	0.0252429	0.0249414
GOTERM_BP_ALL	GO:0031581~hemidesmosome assembly	3	4.05405	0.00113194	DST, KRT14, KRT5	72	12	16792	58.3056	0.915044	0.106798	0.105522
GOTERM_BP_ALL	GO:0007044~cell-substrate junction assembly	3	4.05405	0.0523832	DST, KRT14, KRT5	72	87	16792	8.04215	1	0.808782	0.799122
Annotation Cluster 6	Enrichment Score: 2.6700102233099257
Category	Term	Count	%	PValue	Genes	List Total	Pop Hits	Pop Total	Fold Enrichment	Bonferroni	Benjamini	FDR
GOTERM_BP_ALL	GO:0009888~tissue development	24	32.4324	4.44923e-07	FEM1B, KRT5, SPINT2, CELSR2, YBX3, KRT17, GPNMB, FABP5, KRT16, GPC1, CARM1, PSMD2, COL7A1, KRT15, LMNA, KRT14, PGK1, SFN, IRF6, PITX1, TP63, AP2M1, KRT6A, NECTIN1	72	1756	16792	3.18755	0.00096813	0.000722109	0.000713485
GOTERM_BP_ALL	GO:0032502~developmental process	40	54.0541	0.000166122	TFRC, HSPB1, SPINT2, SMC6, YBX3, CELSR2, CLDN1, CCNB2, GYS1, GPNMB, GPC1, PERP, PSMD2, LMNA, PGK1, SFN, PITX1, AP2M1, TP63, KRT6A, H3F3B, JUP, FEM1B, KRT13, KRT5, SOD2, KRT17, FABP5, ARPC2, KRT16, CARM1, COL7A1, KRT15, KRT14, FSCN1, PKP1, CD9, IRF6, DSC3, NECTIN1	72	5632	16792	1.65641	0.303493	0.0252429	0.0249414
GOTERM_BP_ALL	GO:0048856~anatomical structure development	39	52.7027	0.000210918	TFRC, HSPB1, SPINT2, YBX3, CELSR2, CLDN1, CCNB2, GYS1, GPNMB, GPC1, PERP, PSMD2, LMNA, PGK1, SFN, PITX1, AP2M1, TP63, KRT6A, H3F3B, JUP, FEM1B, KRT13, KRT5, SOD2, KRT17, FABP5, ARPC2, KRT16, CARM1, COL7A1, KRT15, KRT14, FSCN1, PKP1, CD9, IRF6, DSC3, NECTIN1	72	5473	16792	1.66192	0.368222	0.0270099	0.0266874
GOTERM_BP_ALL	GO:0048513~animal organ development	27	36.4865	0.000269759	TFRC, SPINT2, YBX3, CELSR2, CLDN1, CCNB2, GYS1, GPNMB, GPC1, PERP, PSMD2, LMNA, SFN, PITX1, AP2M1, TP63, H3F3B, JUP, FEM1B, KRT13, SOD2, KRT17, KRT16, CARM1, CD9, IRF6, NECTIN1	72	3129	16792	2.01246	0.444198	0.0326258	0.0322362
GOTERM_BP_ALL	GO:0044767~single-organism developmental process	35	47.2973	0.00519158	TFRC, HSPB1, SPINT2, SMC6, YBX3, CELSR2, CLDN1, CCNB2, GYS1, GPNMB, GPC1, PERP, PSMD2, LMNA, SFN, PITX1, AP2M1, TP63, KRT6A, H3F3B, JUP, FEM1B, KRT13, SOD2, KRT17, ARPC2, KRT16, CARM1, COL7A1, KRT14, PKP1, CD9, IRF6, DSC3, NECTIN1	72	5475	16792	1.49092	0.999988	0.257673	0.254595
GOTERM_BP_ALL	GO:0009653~anatomical structure morphogenesis	21	28.3784	0.0052079	FEM1B, KRT13, HSPB1, SPINT2, CELSR2, KRT17, GPNMB, ARPC2, KRT16, GPC1, PERP, CARM1, PSMD2, COL7A1, FSCN1, CD9, PITX1, TP63, AP2M1, KRT6A, NECTIN1	72	2631	16792	1.86152	0.999988	0.257673	0.254595
GOTERM_BP_ALL	GO:0044707~single-multicellular organism process	36	48.6486	0.0109577	TFRC, HSPB1, SPINT2, YBX3, CELSR2, CLDN1, FBL, CCNB2, GYS1, GPNMB, GPC1, PERP, PSMD2, DHX36, LMNA, SFN, PITX1, AP2M1, TP63, S100A2, H3F3B, JUP, FEM1B, KRT13, SOD2, KRT17, KRT16, CARM1, COL7A1, KRT14, PKP1, FAT2, CD9, IRF6, DSC3, NECTIN1	72	5943	16792	1.41275	1	0.365559	0.361194
GOTERM_BP_ALL	GO:0007275~multicellular organism development	31	41.8919	0.0117878	TFRC, HSPB1, SPINT2, YBX3, CELSR2, CLDN1, CCNB2, GYS1, GPNMB, GPC1, PERP, PSMD2, LMNA, SFN, PITX1, AP2M1, TP63, H3F3B, JUP, FEM1B, KRT13, SOD2, KRT17, KRT16, CARM1, COL7A1, PKP1, CD9, IRF6, DSC3, NECTIN1	72	4877	16792	1.48245	1	0.377382	0.372875
GOTERM_BP_ALL	GO:0048731~system development	28	37.8378	0.0136887	TFRC, HSPB1, SPINT2, YBX3, CELSR2, CLDN1, CCNB2, GYS1, GPNMB, GPC1, PERP, PSMD2, LMNA, SFN, PITX1, AP2M1, TP63, H3F3B, JUP, FEM1B, KRT13, SOD2, KRT17, KRT16, CARM1, CD9, IRF6, NECTIN1	72	4291	16792	1.52184	1	0.413894	0.40895
GOTERM_BP_ALL	GO:0030154~cell differentiation	24	32.4324	0.0245609	H3F3B, TFRC, FEM1B, SPINT2, SOD2, CELSR2, FBL, KRT17, GPNMB, ARPC2, KRT16, GPC1, CARM1, COL7A1, LMNA, KRT14, PGK1, CD9, SFN, IRF6, PITX1, TP63, KRT6A, NECTIN1	72	3652	16792	1.53268	1	0.568821	0.562027
GOTERM_BP_ALL	GO:0048869~cellular developmental process	25	33.7838	0.0357504	TFRC, SPINT2, SMC6, CELSR2, FBL, GPNMB, GPC1, LMNA, PGK1, SFN, PITX1, TP63, KRT6A, H3F3B, FEM1B, SOD2, KRT17, ARPC2, KRT16, CARM1, COL7A1, KRT14, CD9, IRF6, NECTIN1	72	3992	16792	1.46056	1	0.637939	0.63032
GOTERM_BP_ALL	GO:0032501~multicellular organismal process	38	51.3514	0.0516503	TFRC, HSPB1, SPINT2, YBX3, CELSR2, CLDN1, FBL, CCNB2, GYS1, GPNMB, GPC1, PERP, PSMD2, DHX36, LMNA, SFN, PITX1, AP2M1, TP63, BCAP31, S100A2, H3F3B, JUP, FEM1B, KRT13, SOD2, SLC6A8, KRT17, KRT16, CARM1, COL7A1, KRT14, PKP1, FAT2, CD9, IRF6, DSC3, NECTIN1	72	7027	16792	1.2612	1	0.803162	0.79357
Annotation Cluster 7	Enrichment Score: 2.3617416110690868
Category	Term	Count	%	PValue	Genes	List Total	Pop Hits	Pop Total	Fold Enrichment	Bonferroni	Benjamini	FDR
GOTERM_BP_ALL	GO:0008544~epidermis development	10	13.5135	4.63965e-06	KRT17, FABP5, KRT16, KRT15, COL7A1, KRT14, SFN, IRF6, KRT5, TP63	72	300	16792	7.77407	0.0100497	0.00157555	0.00155674
GOTERM_BP_ALL	GO:0061436~establishment of skin barrier	4	5.40541	5.64766e-05	KRT16, SFN, CLDN1, TP63	72	18	16792	51.8272	0.115695	0.012295	0.0121481
GOTERM_BP_ALL	GO:0033561~regulation of water loss via skin	4	5.40541	7.84237e-05	KRT16, SFN, CLDN1, TP63	72	20	16792	46.6444	0.156955	0.0155208	0.0153354
GOTERM_BP_ALL	GO:0043588~skin development	7	9.45946	0.000483246	JUP, KRT17, KRT16, SFN, IRF6, CLDN1, TP63	72	236	16792	6.91761	0.650859	0.0526013	0.0519731
GOTERM_BP_ALL	GO:0030216~keratinocyte differentiation	5	6.75676	0.0016159	KRT17, KRT16, SFN, IRF6, TP63	72	119	16792	9.79925	0.97042	0.125636	0.124136
GOTERM_BP_ALL	GO:0050891~multicellular organismal water homeostasis	4	5.40541	0.00208583	KRT16, SFN, CLDN1, TP63	72	60	16792	15.5481	0.989386	0.146479	0.14473
GOTERM_BP_ALL	GO:0030855~epithelial cell differentiation	9	12.1622	0.00252555	KRT17, FEM1B, KRT16, KRT14, PGK1, SFN, IRF6, SPINT2, TP63	72	563	16792	3.72824	0.995934	0.164816	0.162848
GOTERM_BP_ALL	GO:0030104~water homeostasis	4	5.40541	0.00337027	KRT16, SFN, CLDN1, TP63	72	71	16792	13.1393	0.999357	0.206765	0.204295
GOTERM_BP_ALL	GO:0009913~epidermal cell differentiation	5	6.75676	0.00683036	KRT17, KRT16, SFN, IRF6, TP63	72	178	16792	6.55119	1	0.309785	0.306085
GOTERM_BP_ALL	GO:0042303~molting cycle	4	5.40541	0.00804126	KRT17, KRT16, KRT14, TP63	72	97	16792	9.61741	1	0.318288	0.314486
GOTERM_BP_ALL	GO:0042633~hair cycle	4	5.40541	0.00804126	KRT17, KRT16, KRT14, TP63	72	97	16792	9.61741	1	0.318288	0.314486
GOTERM_BP_ALL	GO:0043616~keratinocyte proliferation	3	4.05405	0.00855151	SFN, IRF6, TP63	72	33	16792	21.202	1	0.324551	0.320675
GOTERM_BP_ALL	GO:0048871~multicellular organismal homeostasis	6	8.10811	0.0109599	TFRC, KRT16, HSPB1, SFN, CLDN1, TP63	72	317	16792	4.4143	1	0.365559	0.361194
GOTERM_BP_ALL	GO:0031424~keratinization	3	4.05405	0.0189465	KRT17, KRT16, SFN	72	50	16792	13.9933	1	0.508861	0.502783
GOTERM_BP_ALL	GO:0050878~regulation of body fluid levels	7	9.45946	0.0194771	H3F3B, KRT16, CD9, HSPB1, SFN, CLDN1, TP63	72	503	16792	3.24564	1	0.508861	0.502783
GOTERM_BP_ALL	GO:0045682~regulation of epidermis development	3	4.05405	0.0335639	KRT17, SFN, TP63	72	68	16792	10.2892	1	0.629901	0.622378
GOTERM_BP_ALL	GO:0045786~negative regulation of cell cycle	5	6.75676	0.137581	GPNMB, CARM1, SFN, IRF6, TP63	72	470	16792	2.48109	1	1	0.988511
GOTERM_BP_ALL	GO:0048878~chemical homeostasis	8	10.8108	0.153889	BCAP31, VSNL1, TFRC, KRT16, SFN, SOD2, CLDN1, TP63	72	1049	16792	1.77863	1	1	0.988511
GOTERM_BP_ALL	GO:0050673~epithelial cell proliferation	3	4.05405	0.433105	SFN, IRF6, TP63	72	347	16792	2.01633	1	1	0.988511
Annotation Cluster 8	Enrichment Score: 1.8379938258308797
Category	Term	Count	%	PValue	Genes	List Total	Pop Hits	Pop Total	Fold Enrichment	Bonferroni	Benjamini	FDR
GOTERM_BP_ALL	GO:0008283~cell proliferation	17	22.973	0.00414879	H3F3B, TFRC, CNBP, SPINT2, SOD2, RPS15A, GPNMB, KRT16, CARM1, LMNA, FSCN1, CD9, SFN, IRF6, SLC25A5, TP63, KRT6A	72	1861	16792	2.13046	0.999883	0.225798	0.223101
GOTERM_BP_ALL	GO:0042127~regulation of cell proliferation	15	20.2703	0.00495512	JUP, TFRC, CNBP, SPINT2, SOD2, RPS15A, GPNMB, CARM1, LMNA, CD9, SFN, IRF6, SLC25A5, TP63, KRT6A	72	1552	16792	2.25408	0.99998	0.256841	0.253773
GOTERM_BP_ALL	GO:0008284~positive regulation of cell proliferation	7	9.45946	0.148951	RPS15A, TFRC, CARM1, CNBP, SLC25A5, TP63, KRT6A	72	849	16792	1.92292	1	1	0.988511
Annotation Cluster 9	Enrichment Score: 1.790448069391508
Category	Term	Count	%	PValue	Genes	List Total	Pop Hits	Pop Total	Fold Enrichment	Bonferroni	Benjamini	FDR
GOTERM_BP_ALL	GO:0016032~viral process	11	14.8649	0.00718012	EIF4A2, RPS15A, TFRC, CARM1, DHX36, HSPB1, KPNA4, SLC25A5, CLDN1, AP2M1, NECTIN1	72	966	16792	2.65574	1	0.312622	0.308889
GOTERM_BP_ALL	GO:0044764~multi-organism cellular process	11	14.8649	0.00754068	EIF4A2, RPS15A, TFRC, CARM1, DHX36, HSPB1, KPNA4, SLC25A5, CLDN1, AP2M1, NECTIN1	72	973	16792	2.63663	1	0.315694	0.311923
GOTERM_BP_ALL	GO:0044403~symbiosis, encompassing mutualism through parasitism	11	14.8649	0.0089449	EIF4A2, RPS15A, TFRC, CARM1, DHX36, HSPB1, KPNA4, SLC25A5, CLDN1, AP2M1, NECTIN1	72	998	16792	2.57059	1	0.324551	0.320675
GOTERM_BP_ALL	GO:0044419~interspecies interaction between organisms	11	14.8649	0.0089449	EIF4A2, RPS15A, TFRC, CARM1, DHX36, HSPB1, KPNA4, SLC25A5, CLDN1, AP2M1, NECTIN1	72	998	16792	2.57059	1	0.324551	0.320675
GOTERM_BP_ALL	GO:0051704~multi-organism process	17	22.973	0.0330253	BCAP31, EIF4A2, H3F3B, TFRC, HSPB1, SOD2, YBX3, CLDN1, RPS15A, CARM1, DHX36, CD9, KPNA4, SLC25A5, TP63, AP2M1, NECTIN1	72	2341	16792	1.69363	1	0.629901	0.622378
GOTERM_BP_ALL	GO:0019058~viral life cycle	5	6.75676	0.126407	RPS15A, TFRC, KPNA4, CLDN1, NECTIN1	72	455	16792	2.56288	1	1	0.988511
Annotation Cluster 10	Enrichment Score: 1.473742701190048
Category	Term	Count	%	PValue	Genes	List Total	Pop Hits	Pop Total	Fold Enrichment	Bonferroni	Benjamini	FDR
GOTERM_BP_ALL	GO:0007568~aging	7	9.45946	0.00117737	KRT16, CARM1, LMNA, KRT14, SMC6, SOD2, TP63	72	280	16792	5.83056	0.923054	0.106798	0.105522
GOTERM_BP_ALL	GO:0010212~response to ionizing radiation	3	4.05405	0.123984	KRT14, SOD2, TP63	72	144	16792	4.8588	1	1	0.988511
GOTERM_BP_ALL	GO:0009314~response to radiation	4	5.40541	0.259712	KRT14, KRT13, SOD2, TP63	72	418	16792	2.23179	1	1	0.988511
Annotation Cluster 11	Enrichment Score: 1.3951426965022657
Category	Term	Count	%	PValue	Genes	List Total	Pop Hits	Pop Total	Fold Enrichment	Bonferroni	Benjamini	FDR
GOTERM_BP_ALL	GO:2001233~regulation of apoptotic signaling pathway	10	13.5135	3.05677e-05	BCAP31, FEM1B, NONO, LMNA, HSPB1, SFN, SLC25A5, SOD2, YBX3, TP63	72	380	16792	6.13743	0.064381	0.00739399	0.00730569
GOTERM_BP_ALL	GO:0097190~apoptotic signaling pathway	11	14.8649	0.000161536	BCAP31, FEM1B, PERP, NONO, LMNA, HSPB1, SFN, SLC25A5, SOD2, YBX3, TP63	72	583	16792	4.40042	0.296504	0.0252429	0.0249414
GOTERM_BP_ALL	GO:0097193~intrinsic apoptotic signaling pathway	8	10.8108	0.000173929	BCAP31, PERP, NONO, HSPB1, SFN, SOD2, YBX3, TP63	72	279	16792	6.68738	0.315232	0.0252429	0.0249414
GOTERM_BP_ALL	GO:2001234~negative regulation of apoptotic signaling pathway	6	8.10811	0.00194491	NONO, LMNA, HSPB1, SLC25A5, SOD2, YBX3	72	210	16792	6.66349	0.985566	0.145872	0.14413
GOTERM_BP_ALL	GO:1902176~negative regulation of oxidative stress-induced intrinsic apoptotic signaling pathway	3	4.05405	0.00351415	NONO, HSPB1, SOD2	72	21	16792	33.3175	0.99953	0.206765	0.204295
GOTERM_BP_ALL	GO:2001242~regulation of intrinsic apoptotic signaling pathway	5	6.75676	0.00391888	BCAP31, NONO, HSPB1, SOD2, YBX3	72	152	16792	7.67178	0.999806	0.218754	0.216141
GOTERM_BP_ALL	GO:1902175~regulation of oxidative stress-induced intrinsic apoptotic signaling pathway	3	4.05405	0.00710299	NONO, HSPB1, SOD2	72	30	16792	23.3222	1	0.312622	0.308889
GOTERM_BP_ALL	GO:2001243~negative regulation of intrinsic apoptotic signaling pathway	4	5.40541	0.00737667	NONO, HSPB1, SOD2, YBX3	72	94	16792	9.92435	1	0.314882	0.311122
GOTERM_BP_ALL	GO:1902883~negative regulation of response to oxidative stress	3	4.05405	0.00958441	NONO, HSPB1, SOD2	72	35	16792	19.9905	1	0.331195	0.327239
GOTERM_BP_ALL	GO:1903202~negative regulation of oxidative stress-induced cell death	3	4.05405	0.00958441	NONO, HSPB1, SOD2	72	35	16792	19.9905	1	0.331195	0.327239
GOTERM_BP_ALL	GO:1900408~negative regulation of cellular response to oxidative stress	3	4.05405	0.00958441	NONO, HSPB1, SOD2	72	35	16792	19.9905	1	0.331195	0.327239
GOTERM_BP_ALL	GO:0080135~regulation of cellular response to stress	8	10.8108	0.0112506	BCAP31, FEM1B, NONO, RPA1, HSPB1, SOD2, YBX3, TP63	72	581	16792	3.21132	1	0.365559	0.361194
GOTERM_BP_ALL	GO:0008631~intrinsic apoptotic signaling pathway in response to oxidative stress	3	4.05405	0.0136083	NONO, HSPB1, SOD2	72	42	16792	16.6587	1	0.413894	0.40895
GOTERM_BP_ALL	GO:1903201~regulation of oxidative stress-induced cell death	3	4.05405	0.0211408	NONO, HSPB1, SOD2	72	53	16792	13.2013	1	0.529007	0.522689
GOTERM_BP_ALL	GO:0006950~response to stress	24	32.4324	0.026463	BCAP31, C1S, H3F3B, DST, FEM1B, NONO, RPA1, SLC2A1, HSPB1, SMC6, SOD2, YBX3, FABP5, KRT16, CARM1, PSMD2, LMNA, CD9, KPNA4, SFN, IRF6, TP63, AP2M1, KRT6A	72	3677	16792	1.52226	1	0.580099	0.573171
GOTERM_BP_ALL	GO:1900407~regulation of cellular response to oxidative stress	3	4.05405	0.029165	NONO, HSPB1, SOD2	72	63	16792	11.1058	1	0.595294	0.588185
GOTERM_BP_ALL	GO:1902882~regulation of response to oxidative stress	3	4.05405	0.034473	NONO, HSPB1, SOD2	72	69	16792	10.1401	1	0.635997	0.628402
GOTERM_BP_ALL	GO:0036473~cell death in response to oxidative stress	3	4.05405	0.034473	NONO, HSPB1, SOD2	72	69	16792	10.1401	1	0.635997	0.628402
GOTERM_BP_ALL	GO:0060548~negative regulation of cell death	9	12.1622	0.0350388	GPNMB, NONO, LMNA, HSPB1, SFN, SLC25A5, SOD2, YBX3, TP63	72	897	16792	2.34002	1	0.636758	0.629153
GOTERM_BP_ALL	GO:0010941~regulation of cell death	12	16.2162	0.0512441	BCAP31, GPNMB, FEM1B, PERP, NONO, LMNA, HSPB1, SFN, SLC25A5, SOD2, YBX3, TP63	72	1509	16792	1.85465	1	0.802578	0.792993
GOTERM_BP_ALL	GO:0043066~negative regulation of apoptotic process	8	10.8108	0.0570199	NONO, LMNA, HSPB1, SFN, SLC25A5, SOD2, YBX3, TP63	72	818	16792	2.2809	1	0.826897	0.817021
GOTERM_BP_ALL	GO:0043069~negative regulation of programmed cell death	8	10.8108	0.0604083	NONO, LMNA, HSPB1, SFN, SLC25A5, SOD2, YBX3, TP63	72	829	16792	2.25064	1	0.843483	0.833409
GOTERM_BP_ALL	GO:0010648~negative regulation of cell communication	10	13.5135	0.0604425	VSNL1, GPC1, NONO, PSMD2, LMNA, HSPB1, SLC25A5, SOD2, YBX3, AP2M1	72	1182	16792	1.97312	1	0.843483	0.833409
GOTERM_BP_ALL	GO:0023057~negative regulation of signaling	10	13.5135	0.0614883	VSNL1, GPC1, NONO, PSMD2, LMNA, HSPB1, SLC25A5, SOD2, YBX3, AP2M1	72	1186	16792	1.96646	1	0.848745	0.838608
GOTERM_BP_ALL	GO:0033554~cellular response to stress	13	17.5676	0.0672966	BCAP31, FEM1B, NONO, RPA1, SLC2A1, HSPB1, SMC6, SOD2, YBX3, CARM1, LMNA, SFN, TP63	72	1773	16792	1.71003	1	0.883607	0.873054
GOTERM_BP_ALL	GO:0042981~regulation of apoptotic process	11	14.8649	0.0692469	BCAP31, FEM1B, PERP, NONO, LMNA, HSPB1, SFN, SLC25A5, SOD2, YBX3, TP63	72	1400	16792	1.83246	1	0.892014	0.881361
GOTERM_BP_ALL	GO:0043067~regulation of programmed cell death	11	14.8649	0.0727333	BCAP31, FEM1B, PERP, NONO, LMNA, HSPB1, SFN, SLC25A5, SOD2, YBX3, TP63	72	1413	16792	1.8156	1	0.901688	0.890919
GOTERM_BP_ALL	GO:0010646~regulation of cell communication	19	25.6757	0.0756617	BCAP31, JUP, FEM1B, NONO, RPA1, SLC2A1, HSPB1, SOD2, YBX3, VSNL1, GPNMB, GPC1, CARM1, PSMD2, LMNA, SFN, SLC25A5, TP63, AP2M1	72	3020	16792	1.46729	1	0.905031	0.894222
GOTERM_BP_ALL	GO:0023051~regulation of signaling	19	25.6757	0.0858875	BCAP31, JUP, FEM1B, NONO, RPA1, SLC2A1, HSPB1, SOD2, YBX3, VSNL1, GPNMB, GPC1, CARM1, PSMD2, LMNA, SFN, SLC25A5, TP63, AP2M1	72	3070	16792	1.44339	1	0.960948	0.949471
GOTERM_BP_ALL	GO:0009968~negative regulation of signal transduction	9	12.1622	0.0879689	GPC1, NONO, PSMD2, LMNA, HSPB1, SLC25A5, SOD2, YBX3, AP2M1	72	1089	16792	1.92746	1	0.977083	0.965414
GOTERM_BP_ALL	GO:0080134~regulation of response to stress	10	13.5135	0.0911623	BCAP31, FEM1B, NONO, PSMD2, RPA1, HSPB1, SOD2, YBX3, TP63, AP2M1	72	1285	16792	1.81496	1	0.997289	0.985378
GOTERM_BP_ALL	GO:1901214~regulation of neuron death	4	5.40541	0.0951061	GPNMB, NONO, SOD2, TP63	72	257	16792	3.62992	1	1	0.988511
GOTERM_BP_ALL	GO:0009966~regulation of signal transduction	17	22.973	0.103661	BCAP31, JUP, FEM1B, NONO, RPA1, HSPB1, SOD2, YBX3, GPNMB, GPC1, CARM1, PSMD2, LMNA, SFN, SLC25A5, TP63, AP2M1	72	2728	16792	1.45336	1	1	0.988511
GOTERM_BP_ALL	GO:0070997~neuron death	4	5.40541	0.112472	GPNMB, NONO, SOD2, TP63	72	277	16792	3.36783	1	1	0.988511
GOTERM_BP_ALL	GO:0048583~regulation of response to stimulus	21	28.3784	0.118475	BCAP31, C1S, JUP, TFRC, FEM1B, NONO, RPA1, HSPB1, SOD2, YBX3, VSNL1, GPNMB, ARPC2, GPC1, CARM1, PSMD2, LMNA, SFN, SLC25A5, TP63, AP2M1	72	3636	16792	1.34699	1	1	0.988511
GOTERM_BP_ALL	GO:0048585~negative regulation of response to stimulus	10	13.5135	0.122111	GPC1, NONO, PSMD2, LMNA, HSPB1, SLC25A5, SOD2, YBX3, TP63, AP2M1	72	1369	16792	1.7036	1	1	0.988511
GOTERM_BP_ALL	GO:0010033~response to organic substance	17	22.973	0.129669	BCAP31, H3F3B, JUP, KRT13, HSPB1, SPINT2, SOD2, YBX3, DDOST, VSNL1, GPC1, CARM1, PSMD2, LMNA, DHX36, CD9, IRF6	72	2822	16792	1.40495	1	1	0.988511
GOTERM_BP_ALL	GO:0042221~response to chemical	23	31.0811	0.129981	BCAP31, H3F3B, JUP, TFRC, NONO, KRT13, HSPB1, SPINT2, SOD2, YBX3, DDOST, VSNL1, GPNMB, GPC1, CARM1, PSMD2, LMNA, DHX36, KRT14, CD9, KPNA4, IRF6, NECTIN1	72	4117	16792	1.30292	1	1	0.988511
GOTERM_BP_ALL	GO:1901215~negative regulation of neuron death	3	4.05405	0.17061	GPNMB, NONO, SOD2	72	176	16792	3.97538	1	1	0.988511
GOTERM_BP_ALL	GO:0043523~regulation of neuron apoptotic process	3	4.05405	0.196445	NONO, SOD2, TP63	72	193	16792	3.62522	1	1	0.988511
GOTERM_BP_ALL	GO:0006915~apoptotic process	11	14.8649	0.200122	BCAP31, FEM1B, PERP, NONO, LMNA, HSPB1, SFN, SLC25A5, SOD2, YBX3, TP63	72	1747	16792	1.46849	1	1	0.988511
GOTERM_BP_ALL	GO:0008219~cell death	12	16.2162	0.200599	BCAP31, GPNMB, FEM1B, PERP, NONO, LMNA, HSPB1, SFN, SLC25A5, SOD2, YBX3, TP63	72	1958	16792	1.42935	1	1	0.988511
GOTERM_BP_ALL	GO:0071310~cellular response to organic substance	13	17.5676	0.207737	JUP, KRT13, HSPB1, SPINT2, SOD2, YBX3, VSNL1, GPC1, CARM1, PSMD2, LMNA, CD9, IRF6	72	2186	16792	1.38696	1	1	0.988511
GOTERM_BP_ALL	GO:0051402~neuron apoptotic process	3	4.05405	0.213419	NONO, SOD2, TP63	72	204	16792	3.42974	1	1	0.988511
GOTERM_BP_ALL	GO:0070887~cellular response to chemical stimulus	15	20.2703	0.221205	JUP, TFRC, NONO, KRT13, HSPB1, SPINT2, SOD2, YBX3, VSNL1, GPC1, CARM1, PSMD2, LMNA, CD9, IRF6	72	2648	16792	1.32112	1	1	0.988511
GOTERM_BP_ALL	GO:0006979~response to oxidative stress	4	5.40541	0.232544	NONO, HSPB1, KPNA4, SOD2	72	394	16792	2.36774	1	1	0.988511
GOTERM_BP_ALL	GO:0034599~cellular response to oxidative stress	3	4.05405	0.250875	NONO, HSPB1, SOD2	72	228	16792	3.06871	1	1	0.988511
GOTERM_BP_ALL	GO:0012501~programmed cell death	11	14.8649	0.253598	BCAP31, FEM1B, PERP, NONO, LMNA, HSPB1, SFN, SLC25A5, SOD2, YBX3, TP63	72	1852	16792	1.38523	1	1	0.988511
GOTERM_BP_ALL	GO:1902532~negative regulation of intracellular signal transduction	4	5.40541	0.301195	NONO, HSPB1, SOD2, YBX3	72	454	16792	2.05482	1	1	0.988511
GOTERM_BP_ALL	GO:0035556~intracellular signal transduction	12	16.2162	0.580649	BCAP31, GPNMB, PERP, CARM1, NONO, PSMD2, RPA1, HSPB1, SFN, SOD2, YBX3, TP63	72	2657	16792	1.05332	1	1	0.988511
GOTERM_BP_ALL	GO:1902531~regulation of intracellular signal transduction	8	10.8108	0.596491	BCAP31, GPNMB, NONO, RPA1, HSPB1, SOD2, YBX3, TP63	72	1714	16792	1.08855	1	1	0.988511
Annotation Cluster 12	Enrichment Score: 1.2925448478991075
Category	Term	Count	%	PValue	Genes	List Total	Pop Hits	Pop Total	Fold Enrichment	Bonferroni	Benjamini	FDR
GOTERM_BP_ALL	GO:0002009~morphogenesis of an epithelium	9	12.1622	0.00155697	KRT17, FEM1B, KRT16, PSMD2, SPINT2, CELSR2, TP63, AP2M1, KRT6A	72	521	16792	4.02879	0.966364	0.125636	0.124136
GOTERM_BP_ALL	GO:0048729~tissue morphogenesis	9	12.1622	0.00462341	KRT17, FEM1B, KRT16, PSMD2, SPINT2, CELSR2, TP63, AP2M1, KRT6A	72	622	16792	3.3746	0.999958	0.245492	0.24256
GOTERM_BP_ALL	GO:0007164~establishment of tissue polarity	4	5.40541	0.0149428	PSMD2, CELSR2, TP63, AP2M1	72	122	16792	7.64663	1	0.439601	0.43435
GOTERM_BP_ALL	GO:0001736~establishment of planar polarity	4	5.40541	0.0149428	PSMD2, CELSR2, TP63, AP2M1	72	122	16792	7.64663	1	0.439601	0.43435
GOTERM_BP_ALL	GO:0001738~morphogenesis of a polarized epithelium	4	5.40541	0.0195244	PSMD2, CELSR2, TP63, AP2M1	72	135	16792	6.91029	1	0.508861	0.502783
GOTERM_BP_ALL	GO:0009887~organ morphogenesis	9	12.1622	0.0573548	FEM1B, PERP, CARM1, PSMD2, KRT13, CELSR2, TP63, AP2M1, NECTIN1	72	992	16792	2.11593	1	0.826897	0.817021
GOTERM_BP_ALL	GO:0060071~Wnt signaling pathway, planar cell polarity pathway	3	4.05405	0.0752896	PSMD2, CELSR2, AP2M1	72	107	16792	6.53894	1	0.905031	0.894222
GOTERM_BP_ALL	GO:0090175~regulation of establishment of planar polarity	3	4.05405	0.0789602	PSMD2, CELSR2, AP2M1	72	110	16792	6.36061	1	0.923741	0.912708
GOTERM_BP_ALL	GO:2000027~regulation of organ morphogenesis	4	5.40541	0.0909534	CARM1, PSMD2, CELSR2, AP2M1	72	252	16792	3.70194	1	0.997289	0.985378
GOTERM_BP_ALL	GO:0016055~Wnt signaling pathway	5	6.75676	0.136068	JUP, DST, PSMD2, CELSR2, AP2M1	72	468	16792	2.49169	1	1	0.988511
GOTERM_BP_ALL	GO:0198738~cell-cell signaling by wnt	5	6.75676	0.136824	JUP, DST, PSMD2, CELSR2, AP2M1	72	469	16792	2.48638	1	1	0.988511
GOTERM_BP_ALL	GO:0035567~non-canonical Wnt signaling pathway	3	4.05405	0.139645	PSMD2, CELSR2, AP2M1	72	155	16792	4.51398	1	1	0.988511
GOTERM_BP_ALL	GO:1905114~cell surface receptor signaling pathway involved in cell-cell signaling	5	6.75676	0.18341	JUP, DST, PSMD2, CELSR2, AP2M1	72	527	16792	2.21273	1	1	0.988511
GOTERM_BP_ALL	GO:0022603~regulation of anatomical structure morphogenesis	7	9.45946	0.284114	GPNMB, ARPC2, CARM1, PSMD2, HSPB1, CELSR2, AP2M1	72	1051	16792	1.55334	1	1	0.988511
GOTERM_BP_ALL	GO:0007267~cell-cell signaling	9	12.1622	0.31028	JUP, VSNL1, DST, PSMD2, SLC2A1, SLC25A5, CELSR2, TP63, AP2M1	72	1517	16792	1.38365	1	1	0.988511
Annotation Cluster 13	Enrichment Score: 1.2895968288783901
Category	Term	Count	%	PValue	Genes	List Total	Pop Hits	Pop Total	Fold Enrichment	Bonferroni	Benjamini	FDR
GOTERM_BP_ALL	GO:0008637~apoptotic mitochondrial changes	5	6.75676	0.0016159	LMNA, SFN, SLC25A5, SOD2, TP63	72	119	16792	9.79925	0.97042	0.125636	0.124136
GOTERM_BP_ALL	GO:1901028~regulation of mitochondrial outer membrane permeabilization involved in apoptotic signaling pathway	3	4.05405	0.0175409	SFN, SLC25A5, TP63	72	48	16792	14.5764	1	0.483374	0.477601
GOTERM_BP_ALL	GO:0097345~mitochondrial outer membrane permeabilization	3	4.05405	0.0218947	SFN, SLC25A5, TP63	72	54	16792	12.9568	1	0.53556	0.529164
GOTERM_BP_ALL	GO:1902686~mitochondrial outer membrane permeabilization involved in programmed cell death	3	4.05405	0.0226597	SFN, SLC25A5, TP63	72	55	16792	12.7212	1	0.542089	0.535615
GOTERM_BP_ALL	GO:1902110~positive regulation of mitochondrial membrane permeability involved in apoptotic process	3	4.05405	0.0226597	SFN, SLC25A5, TP63	72	55	16792	12.7212	1	0.542089	0.535615
GOTERM_BP_ALL	GO:0035794~positive regulation of mitochondrial membrane permeability	3	4.05405	0.0242223	SFN, SLC25A5, TP63	72	57	16792	12.2749	1	0.568821	0.562027
GOTERM_BP_ALL	GO:0001836~release of cytochrome c from mitochondria	3	4.05405	0.0250199	LMNA, SFN, SOD2	72	58	16792	12.0632	1	0.569337	0.562537
GOTERM_BP_ALL	GO:1902108~regulation of mitochondrial membrane permeability involved in apoptotic process	3	4.05405	0.0266467	SFN, SLC25A5, TP63	72	60	16792	11.6611	1	0.580099	0.573171
GOTERM_BP_ALL	GO:0046902~regulation of mitochondrial membrane permeability	3	4.05405	0.0353917	SFN, SLC25A5, TP63	72	70	16792	9.99524	1	0.636758	0.629153
GOTERM_BP_ALL	GO:0090559~regulation of membrane permeability	3	4.05405	0.0391602	SFN, SLC25A5, TP63	72	74	16792	9.45495	1	0.673103	0.665064
GOTERM_BP_ALL	GO:0043066~negative regulation of apoptotic process	8	10.8108	0.0570199	NONO, LMNA, HSPB1, SFN, SLC25A5, SOD2, YBX3, TP63	72	818	16792	2.2809	1	0.826897	0.817021
GOTERM_BP_ALL	GO:0043069~negative regulation of programmed cell death	8	10.8108	0.0604083	NONO, LMNA, HSPB1, SFN, SLC25A5, SOD2, YBX3, TP63	72	829	16792	2.25064	1	0.843483	0.833409
GOTERM_BP_ALL	GO:0007006~mitochondrial membrane organization	3	4.05405	0.0704849	SFN, SLC25A5, TP63	72	103	16792	6.79288	1	0.897343	0.886626
GOTERM_BP_ALL	GO:0008630~intrinsic apoptotic signaling pathway in response to DNA damage	3	4.05405	0.0716762	SFN, SOD2, TP63	72	104	16792	6.72756	1	0.901688	0.890919
GOTERM_BP_ALL	GO:0010821~regulation of mitochondrion organization	4	5.40541	0.0728971	LMNA, SFN, SLC25A5, TP63	72	229	16792	4.07375	1	0.901688	0.890919
GOTERM_BP_ALL	GO:0070201~regulation of establishment of protein localization	7	9.45946	0.13257	BCAP31, JUP, VSNL1, SLC2A1, SFN, SLC25A5, TP63	72	820	16792	1.99092	1	1	0.988511
GOTERM_BP_ALL	GO:0033043~regulation of organelle organization	8	10.8108	0.212962	H3F3B, ARPC2, LMNA, DHX36, FSCN1, SFN, SLC25A5, TP63	72	1152	16792	1.6196	1	1	0.988511
GOTERM_BP_ALL	GO:0007005~mitochondrion organization	5	6.75676	0.298176	LMNA, SFN, SLC25A5, SOD2, TP63	72	653	16792	1.78578	1	1	0.988511
GOTERM_BP_ALL	GO:0006839~mitochondrial transport	3	4.05405	0.327576	SFN, SLC25A5, TP63	72	277	16792	2.52587	1	1	0.988511
GOTERM_BP_ALL	GO:0051049~regulation of transport	8	10.8108	0.64718	BCAP31, JUP, AHNAK, VSNL1, SLC2A1, SFN, SLC25A5, TP63	72	1796	16792	1.03885	1	1	0.988511
Annotation Cluster 14	Enrichment Score: 1.265261149623852
Category	Term	Count	%	PValue	Genes	List Total	Pop Hits	Pop Total	Fold Enrichment	Bonferroni	Benjamini	FDR
GOTERM_BP_ALL	GO:0044085~cellular component biogenesis	21	28.3784	0.0158746	H3F3B, JUP, AHNAK, DST, RPA1, SLC2A1, KCTD1, KRT5, SOD2, CLDN1, FBL, RPS15A, ARPC2, GPC1, COL7A1, KRT14, FSCN1, CD9, PKP1, TP63, NECTIN1	72	2914	16792	1.68074	1	0.460236	0.454739
GOTERM_BP_ALL	GO:0006461~protein complex assembly	12	16.2162	0.0394076	JUP, AHNAK, H3F3B, ARPC2, COL7A1, FSCN1, SLC2A1, RPA1, KCTD1, SOD2, CLDN1, TP63	72	1445	16792	1.93679	1	0.673103	0.665064
GOTERM_BP_ALL	GO:0070271~protein complex biogenesis	12	16.2162	0.0395761	JUP, AHNAK, H3F3B, ARPC2, COL7A1, FSCN1, SLC2A1, RPA1, KCTD1, SOD2, CLDN1, TP63	72	1446	16792	1.93545	1	0.673103	0.665064
GOTERM_BP_ALL	GO:0022607~cellular component assembly	18	24.3243	0.0430178	H3F3B, JUP, AHNAK, DST, RPA1, SLC2A1, KCTD1, KRT5, SOD2, CLDN1, ARPC2, GPC1, COL7A1, KRT14, FSCN1, CD9, PKP1, TP63	72	2618	16792	1.60351	1	0.715619	0.707072
GOTERM_BP_ALL	GO:0051259~protein oligomerization	6	8.10811	0.0496941	JUP, AHNAK, KCTD1, SOD2, CLDN1, TP63	72	473	16792	2.95842	1	0.789665	0.780234
GOTERM_BP_ALL	GO:0071822~protein complex subunit organization	12	16.2162	0.092387	JUP, AHNAK, H3F3B, ARPC2, COL7A1, FSCN1, SLC2A1, RPA1, KCTD1, SOD2, CLDN1, TP63	72	1674	16792	1.67184	1	1	0.988511
GOTERM_BP_ALL	GO:0065003~macromolecular complex assembly	12	16.2162	0.103505	JUP, AHNAK, H3F3B, ARPC2, COL7A1, FSCN1, SLC2A1, RPA1, KCTD1, SOD2, CLDN1, TP63	72	1710	16792	1.63665	1	1	0.988511
GOTERM_BP_ALL	GO:0043933~macromolecular complex subunit organization	15	20.2703	0.149166	NAA50, H3F3B, JUP, AHNAK, RPA1, SLC2A1, KCTD1, SOD2, CLDN1, FBL, ARPC2, CARM1, COL7A1, FSCN1, TP63	72	2461	16792	1.42151	1	1	0.988511
Annotation Cluster 15	Enrichment Score: 1.2590267143735758
Category	Term	Count	%	PValue	Genes	List Total	Pop Hits	Pop Total	Fold Enrichment	Bonferroni	Benjamini	FDR
GOTERM_BP_ALL	GO:0000082~G1/S transition of mitotic cell cycle	6	8.10811	0.00257407	GPNMB, CARM1, RPA1, SFN, MCM5, TP63	72	224	16792	6.24702	0.996343	0.164816	0.162848
GOTERM_BP_ALL	GO:0044843~cell cycle G1/S phase transition	6	8.10811	0.00371347	GPNMB, CARM1, RPA1, SFN, MCM5, TP63	72	244	16792	5.73497	0.999696	0.212743	0.210202
GOTERM_BP_ALL	GO:0044772~mitotic cell cycle phase transition	8	10.8108	0.00593168	CCNB2, GPNMB, CARM1, PSMD2, RPA1, SFN, MCM5, TP63	72	514	16792	3.62992	0.999998	0.27475	0.271469
GOTERM_BP_ALL	GO:2000134~negative regulation of G1/S transition of mitotic cell cycle	4	5.40541	0.00781594	GPNMB, CARM1, SFN, TP63	72	96	16792	9.71759	1	0.318288	0.314486
GOTERM_BP_ALL	GO:0044770~cell cycle phase transition	8	10.8108	0.00823845	CCNB2, GPNMB, CARM1, PSMD2, RPA1, SFN, MCM5, TP63	72	547	16792	3.41093	1	0.32027	0.316445
GOTERM_BP_ALL	GO:1902807~negative regulation of cell cycle G1/S phase transition	4	5.40541	0.00874011	GPNMB, CARM1, SFN, TP63	72	100	16792	9.32889	1	0.324551	0.320675
GOTERM_BP_ALL	GO:1903047~mitotic cell cycle process	10	13.5135	0.012373	NAA50, CCNB2, GPNMB, CARM1, PSMD2, LMNA, RPA1, SFN, MCM5, TP63	72	890	16792	2.62047	1	0.390378	0.385716
GOTERM_BP_ALL	GO:0000278~mitotic cell cycle	10	13.5135	0.0203559	NAA50, CCNB2, GPNMB, CARM1, PSMD2, LMNA, RPA1, SFN, MCM5, TP63	72	968	16792	2.40932	1	0.519738	0.513531
GOTERM_BP_ALL	GO:2000045~regulation of G1/S transition of mitotic cell cycle	4	5.40541	0.0218726	GPNMB, CARM1, SFN, TP63	72	141	16792	6.61623	1	0.53556	0.529164
GOTERM_BP_ALL	GO:0022402~cell cycle process	12	16.2162	0.0264947	NAA50, CCNB2, GPNMB, FEM1B, CARM1, PSMD2, LMNA, RPA1, SFN, MCM5, IRF6, TP63	72	1357	16792	2.06239	1	0.580099	0.573171
GOTERM_BP_ALL	GO:1902806~regulation of cell cycle G1/S phase transition	4	5.40541	0.0270135	GPNMB, CARM1, SFN, TP63	72	153	16792	6.09731	1	0.580574	0.57364
GOTERM_BP_ALL	GO:1901991~negative regulation of mitotic cell cycle phase transition	4	5.40541	0.0274686	GPNMB, CARM1, SFN, TP63	72	154	16792	6.05772	1	0.580574	0.57364
GOTERM_BP_ALL	GO:0072331~signal transduction by p53 class mediator	4	5.40541	0.0332494	PERP, CARM1, SFN, TP63	72	166	16792	5.61981	1	0.629901	0.622378
GOTERM_BP_ALL	GO:1901988~negative regulation of cell cycle phase transition	4	5.40541	0.0332494	GPNMB, CARM1, SFN, TP63	72	166	16792	5.61981	1	0.629901	0.622378
GOTERM_BP_ALL	GO:0031571~mitotic G1 DNA damage checkpoint	3	4.05405	0.0372574	CARM1, SFN, TP63	72	72	16792	9.71759	1	0.654107	0.646295
GOTERM_BP_ALL	GO:0044819~mitotic G1/S transition checkpoint	3	4.05405	0.0372574	CARM1, SFN, TP63	72	72	16792	9.71759	1	0.654107	0.646295
GOTERM_BP_ALL	GO:0044783~G1 DNA damage checkpoint	3	4.05405	0.0382042	CARM1, SFN, TP63	72	73	16792	9.58447	1	0.665364	0.657418
GOTERM_BP_ALL	GO:1901990~regulation of mitotic cell cycle phase transition	5	6.75676	0.043062	GPNMB, CARM1, PSMD2, SFN, TP63	72	312	16792	3.73754	1	0.715619	0.707072
GOTERM_BP_ALL	GO:0007049~cell cycle	13	17.5676	0.0467204	NAA50, FEM1B, RPA1, CCNB2, RPS15A, GPNMB, CARM1, PSMD2, LMNA, MCM5, SFN, IRF6, TP63	72	1672	16792	1.81333	1	0.759032	0.749966
GOTERM_BP_ALL	GO:0051726~regulation of cell cycle	9	12.1622	0.0530792	CCNB2, RPS15A, GPNMB, FEM1B, CARM1, PSMD2, SFN, IRF6, TP63	72	976	16792	2.15061	1	0.813757	0.804038
GOTERM_BP_ALL	GO:0006974~cellular response to DNA damage stimulus	8	10.8108	0.053754	FEM1B, CARM1, NONO, RPA1, SFN, SMC6, SOD2, TP63	72	807	16792	2.31199	1	0.814165	0.804442
GOTERM_BP_ALL	GO:1901987~regulation of cell cycle phase transition	5	6.75676	0.0538538	GPNMB, CARM1, PSMD2, SFN, TP63	72	336	16792	3.47057	1	0.814165	0.804442
GOTERM_BP_ALL	GO:0045930~negative regulation of mitotic cell cycle	4	5.40541	0.0656106	GPNMB, CARM1, SFN, TP63	72	219	16792	4.25977	1	0.881693	0.871163
GOTERM_BP_ALL	GO:0044773~mitotic DNA damage checkpoint	3	4.05405	0.0669511	CARM1, SFN, TP63	72	100	16792	6.99667	1	0.883607	0.873054
GOTERM_BP_ALL	GO:0000075~cell cycle checkpoint	4	5.40541	0.0728971	FEM1B, CARM1, SFN, TP63	72	229	16792	4.07375	1	0.901688	0.890919
GOTERM_BP_ALL	GO:0030330~DNA damage response, signal transduction by p53 class mediator	3	4.05405	0.0740786	CARM1, SFN, TP63	72	106	16792	6.60063	1	0.904811	0.894005
GOTERM_BP_ALL	GO:0044774~mitotic DNA integrity checkpoint	3	4.05405	0.0752896	CARM1, SFN, TP63	72	107	16792	6.53894	1	0.905031	0.894222
GOTERM_BP_ALL	GO:0010948~negative regulation of cell cycle process	4	5.40541	0.0813132	GPNMB, CARM1, SFN, TP63	72	240	16792	3.88704	1	0.931678	0.920551
GOTERM_BP_ALL	GO:0042770~signal transduction in response to DNA damage	3	4.05405	0.0902965	CARM1, SFN, TP63	72	119	16792	5.87955	1	0.997289	0.985378
GOTERM_BP_ALL	GO:0010564~regulation of cell cycle process	6	8.10811	0.106866	GPNMB, FEM1B, CARM1, PSMD2, SFN, TP63	72	595	16792	2.35182	1	1	0.988511
GOTERM_BP_ALL	GO:0000077~DNA damage checkpoint	3	4.05405	0.129627	CARM1, SFN, TP63	72	148	16792	4.72748	1	1	0.988511
GOTERM_BP_ALL	GO:0045786~negative regulation of cell cycle	5	6.75676	0.137581	GPNMB, CARM1, SFN, IRF6, TP63	72	470	16792	2.48109	1	1	0.988511
GOTERM_BP_ALL	GO:0031570~DNA integrity checkpoint	3	4.05405	0.143989	CARM1, SFN, TP63	72	158	16792	4.42827	1	1	0.988511
GOTERM_BP_ALL	GO:0007093~mitotic cell cycle checkpoint	3	4.05405	0.145444	CARM1, SFN, TP63	72	159	16792	4.40042	1	1	0.988511
GOTERM_BP_ALL	GO:0007346~regulation of mitotic cell cycle	5	6.75676	0.153876	GPNMB, CARM1, PSMD2, SFN, TP63	72	491	16792	2.37497	1	1	0.988511
GOTERM_BP_ALL	GO:0045787~positive regulation of cell cycle	4	5.40541	0.17288	RPS15A, CARM1, SFN, TP63	72	339	16792	2.75188	1	1	0.988511
GOTERM_BP_ALL	GO:0051301~cell division	5	6.75676	0.225424	TUBA1C, CCNB2, SFN, MCM5, TP63	72	575	16792	2.02802	1	1	0.988511
GOTERM_BP_ALL	GO:0090068~positive regulation of cell cycle process	3	4.05405	0.28697	CARM1, SFN, TP63	72	251	16792	2.78752	1	1	0.988511
GOTERM_BP_ALL	GO:0045597~positive regulation of cell differentiation	5	6.75676	0.478671	ARPC2, GPC1, CARM1, SFN, TP63	72	841	16792	1.38658	1	1	0.988511
GOTERM_BP_ALL	GO:0045596~negative regulation of cell differentiation	3	4.05405	0.759047	CARM1, SOD2, TP63	72	640	16792	1.09323	1	1	0.988511
GOTERM_BP_ALL	GO:0045595~regulation of cell differentiation	6	8.10811	0.793455	ARPC2, GPC1, CARM1, SFN, SOD2, TP63	72	1544	16792	0.906304	1	1	0.988511
GOTERM_BP_ALL	GO:0051241~negative regulation of multicellular organismal process	4	5.40541	0.81219	GPNMB, CARM1, YBX3, TP63	72	1017	16792	0.917295	1	1	0.988511
Annotation Cluster 16	Enrichment Score: 1.1933135259291
Category	Term	Count	%	PValue	Genes	List Total	Pop Hits	Pop Total	Fold Enrichment	Bonferroni	Benjamini	FDR
GOTERM_BP_ALL	GO:0048731~system development	28	37.8378	0.0136887	TFRC, HSPB1, SPINT2, YBX3, CELSR2, CLDN1, CCNB2, GYS1, GPNMB, GPC1, PERP, PSMD2, LMNA, SFN, PITX1, AP2M1, TP63, H3F3B, JUP, FEM1B, KRT13, SOD2, KRT17, KRT16, CARM1, CD9, IRF6, NECTIN1	72	4291	16792	1.52184	1	0.413894	0.40895
GOTERM_BP_ALL	GO:2000026~regulation of multicellular organismal development	13	17.5676	0.0560597	TFRC, HSPB1, CELSR2, YBX3, KRT17, GPNMB, GPC1, CARM1, PSMD2, SFN, TP63, AP2M1, NECTIN1	72	1721	16792	1.7617	1	0.826897	0.817021
GOTERM_BP_ALL	GO:0050793~regulation of developmental process	15	20.2703	0.0601067	TFRC, HSPB1, CELSR2, YBX3, KRT17, GPNMB, ARPC2, GPC1, CARM1, PSMD2, LMNA, SFN, TP63, AP2M1, NECTIN1	72	2129	16792	1.64318	1	0.843483	0.833409
GOTERM_BP_ALL	GO:0009966~regulation of signal transduction	17	22.973	0.103661	BCAP31, JUP, FEM1B, NONO, RPA1, HSPB1, SOD2, YBX3, GPNMB, GPC1, CARM1, PSMD2, LMNA, SFN, SLC25A5, TP63, AP2M1	72	2728	16792	1.45336	1	1	0.988511
GOTERM_BP_ALL	GO:0051239~regulation of multicellular organismal process	15	20.2703	0.225881	JUP, TFRC, HSPB1, CELSR2, YBX3, KRT17, GPNMB, GPC1, CARM1, PSMD2, DHX36, SFN, TP63, AP2M1, NECTIN1	72	2659	16792	1.31566	1	1	0.988511
Annotation Cluster 17	Enrichment Score: 1.1300211545409438
Category	Term	Count	%	PValue	Genes	List Total	Pop Hits	Pop Total	Fold Enrichment	Bonferroni	Benjamini	FDR
GOTERM_BP_ALL	GO:0051701~interaction with host	4	5.40541	0.0293301	TFRC, KPNA4, CLDN1, NECTIN1	72	158	16792	5.90436	1	0.595294	0.588185
GOTERM_BP_ALL	GO:0030260~entry into host cell	3	4.05405	0.0801961	TFRC, CLDN1, NECTIN1	72	111	16792	6.3033	1	0.923741	0.912708
GOTERM_BP_ALL	GO:0044409~entry into host	3	4.05405	0.0801961	TFRC, CLDN1, NECTIN1	72	111	16792	6.3033	1	0.923741	0.912708
GOTERM_BP_ALL	GO:0046718~viral entry into host cell	3	4.05405	0.0801961	TFRC, CLDN1, NECTIN1	72	111	16792	6.3033	1	0.923741	0.912708
GOTERM_BP_ALL	GO:0051806~entry into cell of other organism involved in symbiotic interaction	3	4.05405	0.0801961	TFRC, CLDN1, NECTIN1	72	111	16792	6.3033	1	0.923741	0.912708
GOTERM_BP_ALL	GO:0051828~entry into other organism involved in symbiotic interaction	3	4.05405	0.0801961	TFRC, CLDN1, NECTIN1	72	111	16792	6.3033	1	0.923741	0.912708
GOTERM_BP_ALL	GO:0019058~viral life cycle	5	6.75676	0.126407	RPS15A, TFRC, KPNA4, CLDN1, NECTIN1	72	455	16792	2.56288	1	1	0.988511
Annotation Cluster 18	Enrichment Score: 1.032772895851796
Category	Term	Count	%	PValue	Genes	List Total	Pop Hits	Pop Total	Fold Enrichment	Bonferroni	Benjamini	FDR
GOTERM_BP_ALL	GO:0042475~odontogenesis of dentin-containing tooth	3	4.05405	0.0440748	PERP, TP63, NECTIN1	72	79	16792	8.85654	1	0.7269	0.718219
GOTERM_BP_ALL	GO:0042476~odontogenesis	3	4.05405	0.0852	PERP, TP63, NECTIN1	72	115	16792	6.08406	1	0.960948	0.949471
GOTERM_BP_ALL	GO:0048646~anatomical structure formation involved in morphogenesis	8	10.8108	0.21235	GPC1, PERP, COL7A1, CD9, HSPB1, SPINT2, TP63, NECTIN1	72	1151	16792	1.62101	1	1	0.988511
Annotation Cluster 19	Enrichment Score: 0.9441498273448273
Category	Term	Count	%	PValue	Genes	List Total	Pop Hits	Pop Total	Fold Enrichment	Bonferroni	Benjamini	FDR
GOTERM_BP_ALL	GO:0001649~osteoblast differentiation	4	5.40541	0.0496125	FBL, GPNMB, H3F3B, TP63	72	195	16792	4.78405	1	0.789665	0.780234
GOTERM_BP_ALL	GO:0001503~ossification	5	6.75676	0.0654574	FBL, GPNMB, H3F3B, DHX36, TP63	72	359	16792	3.24822	1	0.881693	0.871163
GOTERM_BP_ALL	GO:0051276~chromosome organization	9	12.1622	0.125824	NAA50, FBL, H3F3B, CARM1, DHX36, RPA1, MCM5, SMC6, TP63	72	1184	16792	1.7728	1	1	0.988511
GOTERM_BP_ALL	GO:0006325~chromatin organization	5	6.75676	0.409343	NAA50, FBL, H3F3B, CARM1, TP63	72	768	16792	1.51837	1	1	0.988511
Annotation Cluster 20	Enrichment Score: 0.8912254414089736
Category	Term	Count	%	PValue	Genes	List Total	Pop Hits	Pop Total	Fold Enrichment	Bonferroni	Benjamini	FDR
GOTERM_BP_ALL	GO:0032200~telomere organization	4	5.40541	0.024369	H3F3B, DHX36, RPA1, SMC6	72	147	16792	6.34618	1	0.568821	0.562027
GOTERM_BP_ALL	GO:0060249~anatomical structure homeostasis	5	6.75676	0.0617965	TFRC, DHX36, RPA1, HSPB1, SMC6	72	352	16792	3.31282	1	0.848745	0.838608
GOTERM_BP_ALL	GO:0006310~DNA recombination	4	5.40541	0.0993362	TFRC, NONO, RPA1, SMC6	72	262	16792	3.56064	1	1	0.988511
GOTERM_BP_ALL	GO:0000723~telomere maintenance	3	4.05405	0.11016	DHX36, RPA1, SMC6	72	134	16792	5.22139	1	1	0.988511
GOTERM_BP_ALL	GO:0006259~DNA metabolic process	6	8.10811	0.412799	TFRC, NONO, DHX36, RPA1, MCM5, SMC6	72	995	16792	1.40637	1	1	0.988511
GOTERM_BP_ALL	GO:0006281~DNA repair	3	4.05405	0.660658	NONO, RPA1, SMC6	72	530	16792	1.32013	1	1	0.988511
Annotation Cluster 21	Enrichment Score: 0.7934815707525765
Category	Term	Count	%	PValue	Genes	List Total	Pop Hits	Pop Total	Fold Enrichment	Bonferroni	Benjamini	FDR
GOTERM_BP_ALL	GO:0060537~muscle tissue development	5	6.75676	0.0697784	GPC1, LMNA, YBX3, PITX1, TP63	72	367	16792	3.17741	1	0.893574	0.882902
GOTERM_BP_ALL	GO:0007519~skeletal muscle tissue development	3	4.05405	0.161639	GPC1, YBX3, PITX1	72	170	16792	4.11569	1	1	0.988511
GOTERM_BP_ALL	GO:0060538~skeletal muscle organ development	3	4.05405	0.173619	GPC1, YBX3, PITX1	72	178	16792	3.93071	1	1	0.988511
GOTERM_BP_ALL	GO:0014706~striated muscle tissue development	4	5.40541	0.184445	GPC1, LMNA, YBX3, PITX1	72	350	16792	2.6654	1	1	0.988511
GOTERM_BP_ALL	GO:0007517~muscle organ development	4	5.40541	0.201625	GPC1, LMNA, YBX3, PITX1	72	366	16792	2.54888	1	1	0.988511
GOTERM_BP_ALL	GO:0061061~muscle structure development	5	6.75676	0.238141	H3F3B, GPC1, LMNA, YBX3, PITX1	72	589	16792	1.97982	1	1	0.988511
Annotation Cluster 22	Enrichment Score: 0.7860645070459449
Category	Term	Count	%	PValue	Genes	List Total	Pop Hits	Pop Total	Fold Enrichment	Bonferroni	Benjamini	FDR
GOTERM_BP_ALL	GO:0006928~movement of cell or subcellular component	15	20.2703	0.0169102	S100A2, JUP, DST, HSPB1, SPINT2, GPNMB, ARPC2, KRT16, GPC1, LMNA, FSCN1, CD9, FAT2, AP2M1, NECTIN1	72	1795	16792	1.94893	1	0.471969	0.466332
GOTERM_BP_ALL	GO:0007163~establishment or maintenance of cell polarity	4	5.40541	0.0353066	DST, LMNA, FSCN1, SPINT2	72	170	16792	5.48758	1	0.636758	0.629153
GOTERM_BP_ALL	GO:0040011~locomotion	12	16.2162	0.0556102	JUP, S100A2, GPNMB, DST, KRT16, GPC1, LMNA, FSCN1, HSPB1, FAT2, SPINT2, NECTIN1	72	1530	16792	1.82919	1	0.826897	0.817021
GOTERM_BP_ALL	GO:0010631~epithelial cell migration	4	5.40541	0.0721526	S100A2, KRT16, HSPB1, FAT2	72	228	16792	4.09162	1	0.901688	0.890919
GOTERM_BP_ALL	GO:0090132~epithelium migration	4	5.40541	0.0743965	S100A2, KRT16, HSPB1, FAT2	72	231	16792	4.03848	1	0.904811	0.894005
GOTERM_BP_ALL	GO:0090130~tissue migration	4	5.40541	0.0789772	S100A2, KRT16, HSPB1, FAT2	72	237	16792	3.93624	1	0.923741	0.912708
GOTERM_BP_ALL	GO:0051674~localization of cell	10	13.5135	0.107087	JUP, S100A2, GPNMB, DST, KRT16, LMNA, FSCN1, HSPB1, FAT2, SPINT2	72	1330	16792	1.75355	1	1	0.988511
GOTERM_BP_ALL	GO:0048870~cell motility	10	13.5135	0.107087	JUP, S100A2, GPNMB, DST, KRT16, LMNA, FSCN1, HSPB1, FAT2, SPINT2	72	1330	16792	1.75355	1	1	0.988511
GOTERM_BP_ALL	GO:0001667~ameboidal-type cell migration	4	5.40541	0.153443	S100A2, KRT16, HSPB1, FAT2	72	320	16792	2.91528	1	1	0.988511
GOTERM_BP_ALL	GO:0051270~regulation of cellular component movement	6	8.10811	0.251047	JUP, GPNMB, KRT16, LMNA, HSPB1, SPINT2	72	802	16792	1.7448	1	1	0.988511
GOTERM_BP_ALL	GO:2000145~regulation of cell motility	5	6.75676	0.378398	GPNMB, KRT16, LMNA, HSPB1, SPINT2	72	736	16792	1.58439	1	1	0.988511
GOTERM_BP_ALL	GO:0016477~cell migration	7	9.45946	0.385063	JUP, S100A2, GPNMB, KRT16, FSCN1, HSPB1, FAT2	72	1184	16792	1.37885	1	1	0.988511
GOTERM_BP_ALL	GO:0040012~regulation of locomotion	5	6.75676	0.409343	GPNMB, KRT16, LMNA, HSPB1, SPINT2	72	768	16792	1.51837	1	1	0.988511
GOTERM_BP_ALL	GO:0030334~regulation of cell migration	4	5.40541	0.557942	GPNMB, KRT16, LMNA, HSPB1	72	685	16792	1.36188	1	1	0.988511
GOTERM_BP_ALL	GO:0072358~cardiovascular system development	5	6.75676	0.571734	GYS1, GPNMB, LMNA, HSPB1, SOD2	72	945	16792	1.23398	1	1	0.988511
GOTERM_BP_ALL	GO:0072359~circulatory system development	5	6.75676	0.571734	GYS1, GPNMB, LMNA, HSPB1, SOD2	72	945	16792	1.23398	1	1	0.988511
GOTERM_BP_ALL	GO:0007507~heart development	3	4.05405	0.640793	GYS1, LMNA, SOD2	72	511	16792	1.36921	1	1	0.988511
Annotation Cluster 23	Enrichment Score: 0.7681414340293756
Category	Term	Count	%	PValue	Genes	List Total	Pop Hits	Pop Total	Fold Enrichment	Bonferroni	Benjamini	FDR
GOTERM_BP_ALL	GO:0006518~peptide metabolic process	7	9.45946	0.131474	EIF4A2, RPS15A, KRT17, HSPB1, SLC25A5, SOD2, YBX3	72	818	16792	1.99579	1	1	0.988511
GOTERM_BP_ALL	GO:0006412~translation	6	8.10811	0.134404	EIF4A2, RPS15A, KRT17, HSPB1, SLC25A5, YBX3	72	641	16792	2.18305	1	1	0.988511
GOTERM_BP_ALL	GO:1901564~organonitrogen compound metabolic process	14	18.9189	0.138488	EIF4A2, GMPS, HSPB1, SOD2, YBX3, PTDSS1, RPS15A, SLC6A8, KRT17, GPC1, PSMD2, PGK1, PGM2, SLC25A5	72	2221	16792	1.47011	1	1	0.988511
GOTERM_BP_ALL	GO:0010608~posttranscriptional regulation of gene expression	5	6.75676	0.139101	EIF4A2, KRT17, PSMD2, HSPB1, YBX3	72	472	16792	2.47057	1	1	0.988511
GOTERM_BP_ALL	GO:0043043~peptide biosynthetic process	6	8.10811	0.151268	EIF4A2, RPS15A, KRT17, HSPB1, SLC25A5, YBX3	72	667	16792	2.09795	1	1	0.988511
GOTERM_BP_ALL	GO:0006417~regulation of translation	4	5.40541	0.177061	EIF4A2, KRT17, HSPB1, YBX3	72	343	16792	2.71979	1	1	0.988511
GOTERM_BP_ALL	GO:0043604~amide biosynthetic process	6	8.10811	0.200008	EIF4A2, RPS15A, KRT17, HSPB1, SLC25A5, YBX3	72	736	16792	1.90127	1	1	0.988511
GOTERM_BP_ALL	GO:0034248~regulation of cellular amide metabolic process	4	5.40541	0.210357	EIF4A2, KRT17, HSPB1, YBX3	72	374	16792	2.49436	1	1	0.988511
GOTERM_BP_ALL	GO:1901566~organonitrogen compound biosynthetic process	9	12.1622	0.223482	EIF4A2, PTDSS1, RPS15A, KRT17, GPC1, GMPS, HSPB1, SLC25A5, YBX3	72	1375	16792	1.52655	1	1	0.988511
GOTERM_BP_ALL	GO:0043603~cellular amide metabolic process	7	9.45946	0.242927	EIF4A2, RPS15A, KRT17, HSPB1, SLC25A5, SOD2, YBX3	72	994	16792	1.64241	1	1	0.988511
Annotation Cluster 24	Enrichment Score: 0.7418345016265802
Category	Term	Count	%	PValue	Genes	List Total	Pop Hits	Pop Total	Fold Enrichment	Bonferroni	Benjamini	FDR
GOTERM_BP_ALL	GO:0043488~regulation of mRNA stability	3	4.05405	0.125389	PSMD2, HSPB1, YBX3	72	145	16792	4.82529	1	1	0.988511
GOTERM_BP_ALL	GO:0043487~regulation of RNA stability	3	4.05405	0.13533	PSMD2, HSPB1, YBX3	72	152	16792	4.60307	1	1	0.988511
GOTERM_BP_ALL	GO:0010608~posttranscriptional regulation of gene expression	5	6.75676	0.139101	EIF4A2, KRT17, PSMD2, HSPB1, YBX3	72	472	16792	2.47057	1	1	0.988511
GOTERM_BP_ALL	GO:0051247~positive regulation of protein metabolic process	8	10.8108	0.456749	BCAP31, KRT17, GPNMB, PERP, PSMD2, RNF217, HSPB1, YBX3	72	1508	16792	1.23725	1	1	0.988511
Annotation Cluster 25	Enrichment Score: 0.7368797640011864
Category	Term	Count	%	PValue	Genes	List Total	Pop Hits	Pop Total	Fold Enrichment	Bonferroni	Benjamini	FDR
GOTERM_BP_ALL	GO:0050878~regulation of body fluid levels	7	9.45946	0.0194771	H3F3B, KRT16, CD9, HSPB1, SFN, CLDN1, TP63	72	503	16792	3.24564	1	0.508861	0.502783
GOTERM_BP_ALL	GO:0009611~response to wounding	7	9.45946	0.0562469	DST, FABP5, H3F3B, CD9, HSPB1, SOD2, KRT6A	72	649	16792	2.51549	1	0.826897	0.817021
GOTERM_BP_ALL	GO:0042060~wound healing	4	5.40541	0.403163	H3F3B, CD9, HSPB1, KRT6A	72	542	16792	1.7212	1	1	0.988511
GOTERM_BP_ALL	GO:0007596~blood coagulation	3	4.05405	0.425828	H3F3B, CD9, HSPB1	72	342	16792	2.04581	1	1	0.988511
GOTERM_BP_ALL	GO:0050817~coagulation	3	4.05405	0.448943	H3F3B, CD9, HSPB1	72	358	16792	1.95438	1	1	0.988511
GOTERM_BP_ALL	GO:0007599~hemostasis	3	4.05405	0.448943	H3F3B, CD9, HSPB1	72	358	16792	1.95438	1	1	0.988511
Annotation Cluster 26	Enrichment Score: 0.695672650505869
Category	Term	Count	%	PValue	Genes	List Total	Pop Hits	Pop Total	Fold Enrichment	Bonferroni	Benjamini	FDR
GOTERM_BP_ALL	GO:0050793~regulation of developmental process	15	20.2703	0.0601067	TFRC, HSPB1, CELSR2, YBX3, KRT17, GPNMB, ARPC2, GPC1, CARM1, PSMD2, LMNA, SFN, TP63, AP2M1, NECTIN1	72	2129	16792	1.64318	1	0.843483	0.833409
GOTERM_BP_ALL	GO:0050896~response to stimulus	43	58.1081	0.0672829	C1S, TFRC, SLC2A1, HSPB1, SPINT2, SMC6, YBX3, CELSR2, RPS15A, SH3BP1, GPNMB, GPC1, PERP, PSMD2, DHX36, LMNA, KPNA4, SFN, AP2M1, TP63, KRT6A, BCAP31, H3F3B, JUP, DST, FEM1B, NONO, KRT13, RPA1, SOD2, DDOST, VSNL1, KRT17, FABP5, ARPC2, KRT16, CARM1, KRT14, PKP1, CD9, IRF6, SLC25A5, NECTIN1	72	8329	16792	1.20405	1	0.883607	0.873054
GOTERM_BP_ALL	GO:0010646~regulation of cell communication	19	25.6757	0.0756617	BCAP31, JUP, FEM1B, NONO, RPA1, SLC2A1, HSPB1, SOD2, YBX3, VSNL1, GPNMB, GPC1, CARM1, PSMD2, LMNA, SFN, SLC25A5, TP63, AP2M1	72	3020	16792	1.46729	1	0.905031	0.894222
GOTERM_BP_ALL	GO:0023051~regulation of signaling	19	25.6757	0.0858875	BCAP31, JUP, FEM1B, NONO, RPA1, SLC2A1, HSPB1, SOD2, YBX3, VSNL1, GPNMB, GPC1, CARM1, PSMD2, LMNA, SFN, SLC25A5, TP63, AP2M1	72	3070	16792	1.44339	1	0.960948	0.949471
GOTERM_BP_ALL	GO:0009966~regulation of signal transduction	17	22.973	0.103661	BCAP31, JUP, FEM1B, NONO, RPA1, HSPB1, SOD2, YBX3, GPNMB, GPC1, CARM1, PSMD2, LMNA, SFN, SLC25A5, TP63, AP2M1	72	2728	16792	1.45336	1	1	0.988511
GOTERM_BP_ALL	GO:0048583~regulation of response to stimulus	21	28.3784	0.118475	BCAP31, C1S, JUP, TFRC, FEM1B, NONO, RPA1, HSPB1, SOD2, YBX3, VSNL1, GPNMB, ARPC2, GPC1, CARM1, PSMD2, LMNA, SFN, SLC25A5, TP63, AP2M1	72	3636	16792	1.34699	1	1	0.988511
GOTERM_BP_ALL	GO:0051716~cellular response to stimulus	33	44.5946	0.29502	TFRC, SLC2A1, HSPB1, SPINT2, SMC6, YBX3, CELSR2, SH3BP1, GPNMB, GPC1, PERP, PSMD2, LMNA, SFN, AP2M1, TP63, BCAP31, JUP, DST, FEM1B, NONO, KRT13, RPA1, SOD2, VSNL1, KRT17, ARPC2, CARM1, PKP1, CD9, IRF6, SLC25A5, NECTIN1	72	6927	16792	1.11106	1	1	0.988511
GOTERM_BP_ALL	GO:0050794~regulation of cellular process	48	64.8649	0.301422	EIF4A2, AHNAK, TFRC, SLC2A1, HSPB1, SPINT2, SMC6, YBX3, CELSR2, CCNB2, RPS15A, SH3BP1, GPNMB, TRIM29, GPC1, PERP, PSMD2, DHX36, LMNA, RNF217, KPNA4, SFN, PITX1, AP2M1, TP63, KRT6A, BCAP31, H3F3B, JUP, DST, FEM1B, CNBP, NONO, RPA1, KCTD1, SOD2, VSNL1, KRT17, ARPC2, KRT16, CARM1, COL7A1, FSCN1, PKP1, CD9, IRF6, SLC25A5, NECTIN1	72	10489	16792	1.06728	1	1	0.988511
GOTERM_BP_ALL	GO:0007166~cell surface receptor signaling pathway	14	18.9189	0.335121	JUP, DST, FEM1B, HSPB1, CELSR2, ARPC2, GPC1, PERP, PSMD2, LMNA, CD9, IRF6, TP63, AP2M1	72	2669	16792	1.22335	1	1	0.988511
GOTERM_BP_ALL	GO:0044700~single organism signaling	29	39.1892	0.374995	SLC2A1, HSPB1, YBX3, CELSR2, SH3BP1, GPNMB, GPC1, PERP, PSMD2, LMNA, SFN, AP2M1, TP63, BCAP31, JUP, DST, FEM1B, NONO, RPA1, SOD2, VSNL1, KRT17, ARPC2, CARM1, PKP1, CD9, IRF6, SLC25A5, NECTIN1	72	6207	16792	1.08965	1	1	0.988511
GOTERM_BP_ALL	GO:0050789~regulation of biological process	49	66.2162	0.375402	EIF4A2, TFRC, SLC2A1, HSPB1, SPINT2, SMC6, CELSR2, YBX3, TRIM29, PSMD2, KPNA4, PITX1, AP2M1, TP63, KRT6A, DST, KCTD1, VSNL1, FSCN1, PKP1, IRF6, SLC25A5, AHNAK, C1S, CCNB2, RPS15A, SH3BP1, GPNMB, GPC1, PERP, DHX36, LMNA, RNF217, SFN, BCAP31, JUP, H3F3B, FEM1B, CNBP, NONO, RPA1, SOD2, KRT17, ARPC2, KRT16, CARM1, COL7A1, CD9, NECTIN1	72	10922	16792	1.04632	1	1	0.988511
GOTERM_BP_ALL	GO:0007165~signal transduction	27	36.4865	0.38872	HSPB1, YBX3, CELSR2, SH3BP1, GPNMB, GPC1, PERP, PSMD2, LMNA, SFN, AP2M1, TP63, BCAP31, JUP, DST, FEM1B, NONO, RPA1, SOD2, KRT17, ARPC2, CARM1, PKP1, CD9, IRF6, SLC25A5, NECTIN1	72	5775	16792	1.09039	1	1	0.988511
GOTERM_BP_ALL	GO:0023052~signaling	29	39.1892	0.396227	SLC2A1, HSPB1, YBX3, CELSR2, SH3BP1, GPNMB, GPC1, PERP, PSMD2, LMNA, SFN, AP2M1, TP63, BCAP31, JUP, DST, FEM1B, NONO, RPA1, SOD2, VSNL1, KRT17, ARPC2, CARM1, PKP1, CD9, IRF6, SLC25A5, NECTIN1	72	6260	16792	1.08042	1	1	0.988511
GOTERM_BP_ALL	GO:0007154~cell communication	29	39.1892	0.402286	SLC2A1, HSPB1, YBX3, CELSR2, SH3BP1, GPNMB, GPC1, PERP, PSMD2, LMNA, SFN, AP2M1, TP63, BCAP31, JUP, DST, FEM1B, NONO, RPA1, SOD2, VSNL1, KRT17, ARPC2, CARM1, PKP1, CD9, IRF6, SLC25A5, NECTIN1	72	6275	16792	1.07784	1	1	0.988511
GOTERM_BP_ALL	GO:0065007~biological regulation	51	68.9189	0.437691	EIF4A2, TFRC, SLC2A1, HSPB1, SPINT2, SMC6, CELSR2, YBX3, CLDN1, TRIM29, PSMD2, KPNA4, PITX1, AP2M1, TP63, KRT6A, DST, KCTD1, VSNL1, FSCN1, PKP1, IRF6, SLC25A5, DSC3, AHNAK, C1S, CCNB2, RPS15A, SH3BP1, GPNMB, GPC1, PERP, DHX36, LMNA, RNF217, SFN, BCAP31, JUP, H3F3B, FEM1B, CNBP, NONO, RPA1, SOD2, KRT17, ARPC2, KRT16, CARM1, COL7A1, CD9, NECTIN1	72	11548	16792	1.02999	1	1	0.988511
Annotation Cluster 27	Enrichment Score: 0.6427142802870203
Category	Term	Count	%	PValue	Genes	List Total	Pop Hits	Pop Total	Fold Enrichment	Bonferroni	Benjamini	FDR
GOTERM_BP_ALL	GO:0032880~regulation of protein localization	10	13.5135	0.0196345	BCAP31, JUP, VSNL1, TRIM29, LMNA, SLC2A1, SFN, SLC25A5, TP63, AP2M1	72	962	16792	2.42435	1	0.508861	0.502783
GOTERM_BP_ALL	GO:0052548~regulation of endopeptidase activity	6	8.10811	0.0205317	BCAP31, PERP, COL7A1, SFN, SPINT2, TP63	72	372	16792	3.76165	1	0.519738	0.513531
GOTERM_BP_ALL	GO:0052547~regulation of peptidase activity	6	8.10811	0.0260298	BCAP31, PERP, COL7A1, SFN, SPINT2, TP63	72	396	16792	3.53367	1	0.580099	0.573171
GOTERM_BP_ALL	GO:0061024~membrane organization	10	13.5135	0.0285125	CCNB2, RPS15A, JUP, COL7A1, LMNA, CD9, SFN, SLC25A5, TP63, AP2M1	72	1027	16792	2.27091	1	0.595294	0.588185
GOTERM_BP_ALL	GO:0044802~single-organism membrane organization	9	12.1622	0.0292864	CCNB2, RPS15A, JUP, LMNA, CD9, SFN, SLC25A5, TP63, AP2M1	72	866	16792	2.42379	1	0.595294	0.588185
GOTERM_BP_ALL	GO:0030162~regulation of proteolysis	8	10.8108	0.0296858	BCAP31, PERP, PSMD2, COL7A1, RNF217, SFN, SPINT2, TP63	72	708	16792	2.63528	1	0.595294	0.588185
GOTERM_BP_ALL	GO:1903827~regulation of cellular protein localization	7	9.45946	0.0313525	BCAP31, JUP, TRIM29, LMNA, SFN, TP63, AP2M1	72	562	16792	2.9049	1	0.620495	0.613084
GOTERM_BP_ALL	GO:0060341~regulation of cellular localization	8	10.8108	0.0619892	BCAP31, JUP, VSNL1, TRIM29, LMNA, SFN, TP63, AP2M1	72	834	16792	2.23714	1	0.848745	0.838608
GOTERM_BP_ALL	GO:2000116~regulation of cysteine-type endopeptidase activity	4	5.40541	0.0692096	BCAP31, PERP, SFN, TP63	72	224	16792	4.16468	1	0.892014	0.881361
GOTERM_BP_ALL	GO:0033365~protein localization to organelle	8	10.8108	0.0860343	BCAP31, RPS15A, JUP, TRIM29, LMNA, KPNA4, SFN, TP63	72	902	16792	2.06849	1	0.960948	0.949471
GOTERM_BP_ALL	GO:0051179~localization	31	41.8919	0.122699	FYTTD1, AHNAK, TFRC, SLC2A1, HSPB1, SPINT2, FBL, TUBA1C, RPS15A, GPNMB, TRIM29, LMNA, KPNA4, SFN, AP2M1, TP63, BCAP31, S100A2, JUP, DST, SLC6A8, VSNL1, FABP5, ARPC2, KRT16, COL7A1, FSCN1, FAT2, CD9, SLC25A5, NECTIN1	72	5872	16792	1.23125	1	1	0.988511
GOTERM_BP_ALL	GO:0070201~regulation of establishment of protein localization	7	9.45946	0.13257	BCAP31, JUP, VSNL1, SLC2A1, SFN, SLC25A5, TP63	72	820	16792	1.99092	1	1	0.988511
GOTERM_BP_ALL	GO:0006913~nucleocytoplasmic transport	5	6.75676	0.133812	FYTTD1, JUP, LMNA, KPNA4, SFN	72	465	16792	2.50777	1	1	0.988511
GOTERM_BP_ALL	GO:0051169~nuclear transport	5	6.75676	0.139864	FYTTD1, JUP, LMNA, KPNA4, SFN	72	473	16792	2.46535	1	1	0.988511
GOTERM_BP_ALL	GO:0072594~establishment of protein localization to organelle	6	8.10811	0.150603	RPS15A, JUP, LMNA, KPNA4, SFN, TP63	72	666	16792	2.1011	1	1	0.988511
GOTERM_BP_ALL	GO:0072657~protein localization to membrane	5	6.75676	0.152293	RPS15A, JUP, SFN, TP63, AP2M1	72	489	16792	2.38469	1	1	0.988511
GOTERM_BP_ALL	GO:0032879~regulation of localization	15	20.2703	0.153337	BCAP31, JUP, AHNAK, SLC2A1, HSPB1, SPINT2, VSNL1, GPNMB, TRIM29, KRT16, LMNA, SFN, SLC25A5, TP63, AP2M1	72	2473	16792	1.41461	1	1	0.988511
GOTERM_BP_ALL	GO:2001235~positive regulation of apoptotic signaling pathway	3	4.05405	0.172113	BCAP31, SFN, TP63	72	177	16792	3.95292	1	1	0.988511
GOTERM_BP_ALL	GO:1904951~positive regulation of establishment of protein localization	5	6.75676	0.175018	BCAP31, JUP, VSNL1, SFN, TP63	72	517	16792	2.25553	1	1	0.988511
GOTERM_BP_ALL	GO:1903829~positive regulation of cellular protein localization	4	5.40541	0.198373	BCAP31, JUP, SFN, TP63	72	363	16792	2.56994	1	1	0.988511
GOTERM_BP_ALL	GO:0034504~protein localization to nucleus	4	5.40541	0.198373	JUP, TRIM29, LMNA, KPNA4	72	363	16792	2.56994	1	1	0.988511
GOTERM_BP_ALL	GO:0033036~macromolecule localization	16	21.6216	0.201603	BCAP31, FYTTD1, JUP, TFRC, SLC2A1, FBL, RPS15A, VSNL1, TRIM29, LMNA, KPNA4, SFN, SLC25A5, TP63, AP2M1, NECTIN1	72	2817	16792	1.32466	1	1	0.988511
GOTERM_BP_ALL	GO:0090150~establishment of protein localization to membrane	4	5.40541	0.203799	RPS15A, JUP, SFN, TP63	72	368	16792	2.53502	1	1	0.988511
GOTERM_BP_ALL	GO:0043281~regulation of cysteine-type endopeptidase activity involved in apoptotic process	3	4.05405	0.207228	BCAP31, SFN, TP63	72	200	16792	3.49833	1	1	0.988511
GOTERM_BP_ALL	GO:0051223~regulation of protein transport	6	8.10811	0.207495	BCAP31, JUP, VSNL1, SLC2A1, SFN, SLC25A5	72	746	16792	1.87578	1	1	0.988511
GOTERM_BP_ALL	GO:0051649~establishment of localization in cell	12	16.2162	0.222205	BCAP31, FYTTD1, TUBA1C, RPS15A, JUP, VSNL1, COL7A1, LMNA, KPNA4, SFN, TP63, AP2M1	72	2004	16792	1.39654	1	1	0.988511
GOTERM_BP_ALL	GO:0008104~protein localization	14	18.9189	0.228617	BCAP31, JUP, TFRC, SLC2A1, RPS15A, VSNL1, TRIM29, LMNA, KPNA4, SFN, SLC25A5, TP63, AP2M1, NECTIN1	72	2448	16792	1.33379	1	1	0.988511
GOTERM_BP_ALL	GO:0046907~intracellular transport	10	13.5135	0.229159	BCAP31, FYTTD1, TUBA1C, RPS15A, JUP, COL7A1, LMNA, KPNA4, SFN, AP2M1	72	1594	16792	1.46313	1	1	0.988511
GOTERM_BP_ALL	GO:0045184~establishment of protein localization	12	16.2162	0.230435	BCAP31, RPS15A, JUP, VSNL1, TFRC, LMNA, SLC2A1, KPNA4, SFN, SLC25A5, TP63, AP2M1	72	2021	16792	1.38479	1	1	0.988511
GOTERM_BP_ALL	GO:1900180~regulation of protein localization to nucleus	3	4.05405	0.235219	JUP, TRIM29, LMNA	72	218	16792	3.20948	1	1	0.988511
GOTERM_BP_ALL	GO:0015031~protein transport	11	14.8649	0.257878	BCAP31, RPS15A, JUP, VSNL1, TFRC, LMNA, SLC2A1, KPNA4, SFN, SLC25A5, AP2M1	72	1860	16792	1.37927	1	1	0.988511
GOTERM_BP_ALL	GO:0006886~intracellular protein transport	7	9.45946	0.261488	BCAP31, RPS15A, JUP, LMNA, KPNA4, SFN, AP2M1	72	1020	16792	1.60054	1	1	0.988511
GOTERM_BP_ALL	GO:0090316~positive regulation of intracellular protein transport	3	4.05405	0.294807	BCAP31, JUP, SFN	72	256	16792	2.73307	1	1	0.988511
GOTERM_BP_ALL	GO:0051222~positive regulation of protein transport	4	5.40541	0.308159	BCAP31, JUP, VSNL1, SFN	72	460	16792	2.02802	1	1	0.988511
GOTERM_BP_ALL	GO:1902580~single-organism cellular localization	7	9.45946	0.322264	RPS15A, JUP, LMNA, KPNA4, SFN, TP63, AP2M1	72	1102	16792	1.48145	1	1	0.988511
GOTERM_BP_ALL	GO:0071702~organic substance transport	14	18.9189	0.329001	BCAP31, FYTTD1, JUP, TFRC, SLC2A1, RPS15A, SLC6A8, VSNL1, FABP5, LMNA, KPNA4, SFN, SLC25A5, AP2M1	72	2657	16792	1.22887	1	1	0.988511
GOTERM_BP_ALL	GO:0044744~protein targeting to nucleus	3	4.05405	0.332229	JUP, LMNA, KPNA4	72	280	16792	2.49881	1	1	0.988511
GOTERM_BP_ALL	GO:0006606~protein import into nucleus	3	4.05405	0.332229	JUP, LMNA, KPNA4	72	280	16792	2.49881	1	1	0.988511
GOTERM_BP_ALL	GO:1902593~single-organism nuclear import	3	4.05405	0.333779	JUP, LMNA, KPNA4	72	281	16792	2.48992	1	1	0.988511
GOTERM_BP_ALL	GO:0032388~positive regulation of intracellular transport	3	4.05405	0.344597	BCAP31, JUP, SFN	72	288	16792	2.4294	1	1	0.988511
GOTERM_BP_ALL	GO:0048584~positive regulation of response to stimulus	11	14.8649	0.353898	BCAP31, JUP, VSNL1, GPNMB, C1S, TFRC, ARPC2, PSMD2, HSPB1, SFN, TP63	72	2030	16792	1.26377	1	1	0.988511
GOTERM_BP_ALL	GO:0051170~nuclear import	3	4.05405	0.361486	JUP, LMNA, KPNA4	72	299	16792	2.34002	1	1	0.988511
GOTERM_BP_ALL	GO:0034613~cellular protein localization	9	12.1622	0.364309	BCAP31, RPS15A, JUP, TRIM29, LMNA, KPNA4, SFN, TP63, AP2M1	72	1600	16792	1.31187	1	1	0.988511
GOTERM_BP_ALL	GO:0070727~cellular macromolecule localization	9	12.1622	0.372894	BCAP31, RPS15A, JUP, TRIM29, LMNA, KPNA4, SFN, TP63, AP2M1	72	1613	16792	1.3013	1	1	0.988511
GOTERM_BP_ALL	GO:0051641~cellular localization	13	17.5676	0.387195	BCAP31, FYTTD1, JUP, TUBA1C, RPS15A, VSNL1, TRIM29, COL7A1, LMNA, KPNA4, SFN, TP63, AP2M1	72	2541	16792	1.19319	1	1	0.988511
GOTERM_BP_ALL	GO:0017038~protein import	3	4.05405	0.406695	JUP, LMNA, KPNA4	72	329	16792	2.12665	1	1	0.988511
GOTERM_BP_ALL	GO:0010256~endomembrane system organization	4	5.40541	0.42254	CCNB2, JUP, LMNA, AP2M1	72	559	16792	1.66885	1	1	0.988511
GOTERM_BP_ALL	GO:1902578~single-organism localization	17	22.973	0.46386	JUP, AHNAK, TFRC, SLC2A1, RPS15A, SLC6A8, VSNL1, FABP5, ARPC2, LMNA, CD9, KPNA4, SFN, SLC25A5, TP63, AP2M1, NECTIN1	72	3614	16792	1.09706	1	1	0.988511
GOTERM_BP_ALL	GO:0033157~regulation of intracellular protein transport	3	4.05405	0.470145	BCAP31, JUP, SFN	72	373	16792	1.87578	1	1	0.988511
GOTERM_BP_ALL	GO:0051336~regulation of hydrolase activity	7	9.45946	0.501911	BCAP31, SH3BP1, PERP, COL7A1, SFN, SPINT2, TP63	72	1337	16792	1.22106	1	1	0.988511
GOTERM_BP_ALL	GO:0006810~transport	21	28.3784	0.515035	BCAP31, FYTTD1, JUP, AHNAK, TFRC, SLC2A1, TUBA1C, RPS15A, SLC6A8, VSNL1, FABP5, ARPC2, COL7A1, LMNA, CD9, KPNA4, SFN, SLC25A5, TP63, AP2M1, NECTIN1	72	4663	16792	1.05033	1	1	0.988511
GOTERM_BP_ALL	GO:0051050~positive regulation of transport	5	6.75676	0.550144	BCAP31, JUP, VSNL1, SFN, TP63	72	920	16792	1.26751	1	1	0.988511
GOTERM_BP_ALL	GO:1902582~single-organism intracellular transport	4	5.40541	0.567898	RPS15A, JUP, LMNA, KPNA4	72	695	16792	1.34229	1	1	0.988511
GOTERM_BP_ALL	GO:0051234~establishment of localization	21	28.3784	0.571406	BCAP31, FYTTD1, JUP, AHNAK, TFRC, SLC2A1, TUBA1C, RPS15A, SLC6A8, VSNL1, FABP5, ARPC2, COL7A1, LMNA, CD9, KPNA4, SFN, SLC25A5, TP63, AP2M1, NECTIN1	72	4790	16792	1.02248	1	1	0.988511
GOTERM_BP_ALL	GO:0006605~protein targeting	4	5.40541	0.573808	RPS15A, JUP, LMNA, KPNA4	72	701	16792	1.3308	1	1	0.988511
GOTERM_BP_ALL	GO:0032386~regulation of intracellular transport	3	4.05405	0.597247	BCAP31, JUP, SFN	72	472	16792	1.48234	1	1	0.988511
GOTERM_BP_ALL	GO:0051049~regulation of transport	8	10.8108	0.64718	BCAP31, JUP, AHNAK, VSNL1, SLC2A1, SFN, SLC25A5, TP63	72	1796	16792	1.03885	1	1	0.988511
GOTERM_BP_ALL	GO:0010647~positive regulation of cell communication	7	9.45946	0.653202	BCAP31, JUP, VSNL1, GPNMB, PSMD2, SFN, TP63	72	1555	16792	1.04987	1	1	0.988511
GOTERM_BP_ALL	GO:0023056~positive regulation of signaling	7	9.45946	0.658223	BCAP31, JUP, VSNL1, GPNMB, PSMD2, SFN, TP63	72	1563	16792	1.0445	1	1	0.988511
GOTERM_BP_ALL	GO:0043065~positive regulation of apoptotic process	3	4.05405	0.701496	BCAP31, SFN, TP63	72	572	16792	1.22319	1	1	0.988511
GOTERM_BP_ALL	GO:0043068~positive regulation of programmed cell death	3	4.05405	0.706081	BCAP31, SFN, TP63	72	577	16792	1.21259	1	1	0.988511
GOTERM_BP_ALL	GO:0044765~single-organism transport	14	18.9189	0.709751	JUP, AHNAK, TFRC, SLC2A1, RPS15A, SLC6A8, VSNL1, FABP5, ARPC2, LMNA, CD9, KPNA4, SLC25A5, NECTIN1	72	3415	16792	0.956109	1	1	0.988511
GOTERM_BP_ALL	GO:0010942~positive regulation of cell death	3	4.05405	0.732396	BCAP31, SFN, TP63	72	607	16792	1.15266	1	1	0.988511
GOTERM_BP_ALL	GO:0009967~positive regulation of signal transduction	6	8.10811	0.732505	BCAP31, JUP, GPNMB, PSMD2, SFN, TP63	72	1428	16792	0.979925	1	1	0.988511
Annotation Cluster 28	Enrichment Score: 0.6416242228696019
Category	Term	Count	%	PValue	Genes	List Total	Pop Hits	Pop Total	Fold Enrichment	Bonferroni	Benjamini	FDR
GOTERM_BP_ALL	GO:0045927~positive regulation of growth	4	5.40541	0.0860748	KRT17, H3F3B, SFN, YBX3	72	246	16792	3.79223	1	0.960948	0.949471
GOTERM_BP_ALL	GO:0030307~positive regulation of cell growth	3	4.05405	0.138203	KRT17, H3F3B, SFN	72	154	16792	4.54329	1	1	0.988511
GOTERM_BP_ALL	GO:0040008~regulation of growth	6	8.10811	0.14143	KRT17, H3F3B, TFRC, CARM1, SFN, YBX3	72	652	16792	2.14622	1	1	0.988511
GOTERM_BP_ALL	GO:0040007~growth	7	9.45946	0.200539	CCNB2, KRT17, H3F3B, TFRC, CARM1, SFN, YBX3	72	932	16792	1.75167	1	1	0.988511
GOTERM_BP_ALL	GO:0001558~regulation of cell growth	4	5.40541	0.242672	KRT17, H3F3B, TFRC, SFN	72	403	16792	2.31486	1	1	0.988511
GOTERM_BP_ALL	GO:0016049~cell growth	3	4.05405	0.55373	KRT17, H3F3B, SFN	72	436	16792	1.60474	1	1	0.988511
GOTERM_BP_ALL	GO:0048589~developmental growth	3	4.05405	0.711508	H3F3B, CARM1, YBX3	72	583	16792	1.20011	1	1	0.988511
Annotation Cluster 29	Enrichment Score: 0.6360171920991413
Category	Term	Count	%	PValue	Genes	List Total	Pop Hits	Pop Total	Fold Enrichment	Bonferroni	Benjamini	FDR
GOTERM_BP_ALL	GO:0034637~cellular carbohydrate biosynthetic process	3	4.05405	0.0461018	GYS1, SLC2A1, PGM2	72	81	16792	8.63786	1	0.754614	0.745601
GOTERM_BP_ALL	GO:0016051~carbohydrate biosynthetic process	4	5.40541	0.0502358	GYS1, SLC2A1, PGK1, PGM2	72	196	16792	4.75964	1	0.792487	0.783023
GOTERM_BP_ALL	GO:0044723~single-organism carbohydrate metabolic process	6	8.10811	0.144024	GYS1, FABP5, SLC2A1, PGK1, PGM2, DDOST	72	656	16792	2.13313	1	1	0.988511
GOTERM_BP_ALL	GO:0006091~generation of precursor metabolites and energy	4	5.40541	0.215859	GYS1, PGK1, PGM2, SOD2	72	379	16792	2.46145	1	1	0.988511
GOTERM_BP_ALL	GO:0005975~carbohydrate metabolic process	6	8.10811	0.23207	GYS1, FABP5, SLC2A1, PGK1, PGM2, DDOST	72	778	16792	1.79863	1	1	0.988511
GOTERM_BP_ALL	GO:0015980~energy derivation by oxidation of organic compounds	3	4.05405	0.318244	GYS1, PGM2, SOD2	72	271	16792	2.5818	1	1	0.988511
GOTERM_BP_ALL	GO:0044262~cellular carbohydrate metabolic process	3	4.05405	0.318244	GYS1, SLC2A1, PGM2	72	271	16792	2.5818	1	1	0.988511
GOTERM_BP_ALL	GO:0044711~single-organism biosynthetic process	7	9.45946	0.504148	GYS1, PTDSS1, CNBP, GMPS, SLC2A1, PGK1, PGM2	72	1340	16792	1.21833	1	1	0.988511
GOTERM_BP_ALL	GO:0055114~oxidation-reduction process	5	6.75676	0.603463	GYS1, FRRS1, PGK1, PGM2, SOD2	72	983	16792	1.18628	1	1	0.988511
GOTERM_BP_ALL	GO:0044281~small molecule metabolic process	7	9.45946	0.847506	FABP5, CNBP, PSMD2, GMPS, SLC2A1, PGK1, PGM2	72	1951	16792	0.836779	1	1	0.988511
Annotation Cluster 30	Enrichment Score: 0.557530349990134
Category	Term	Count	%	PValue	Genes	List Total	Pop Hits	Pop Total	Fold Enrichment	Bonferroni	Benjamini	FDR
GOTERM_BP_ALL	GO:0051128~regulation of cellular component organization	14	18.9189	0.176112	H3F3B, TFRC, RPA1, KRT17, ARPC2, CARM1, LMNA, DHX36, FSCN1, SFN, SLC25A5, TP63, AP2M1, NECTIN1	72	2323	16792	1.40556	1	1	0.988511
GOTERM_BP_ALL	GO:0033043~regulation of organelle organization	8	10.8108	0.212962	H3F3B, ARPC2, LMNA, DHX36, FSCN1, SFN, SLC25A5, TP63	72	1152	16792	1.6196	1	1	0.988511
GOTERM_BP_ALL	GO:0051130~positive regulation of cellular component organization	6	8.10811	0.566654	ARPC2, DHX36, FSCN1, RPA1, SFN, TP63	72	1183	16792	1.18287	1	1	0.988511
Annotation Cluster 31	Enrichment Score: 0.5380918968004643
Category	Term	Count	%	PValue	Genes	List Total	Pop Hits	Pop Total	Fold Enrichment	Bonferroni	Benjamini	FDR
GOTERM_BP_ALL	GO:0052548~regulation of endopeptidase activity	6	8.10811	0.0205317	BCAP31, PERP, COL7A1, SFN, SPINT2, TP63	72	372	16792	3.76165	1	0.519738	0.513531
GOTERM_BP_ALL	GO:0052547~regulation of peptidase activity	6	8.10811	0.0260298	BCAP31, PERP, COL7A1, SFN, SPINT2, TP63	72	396	16792	3.53367	1	0.580099	0.573171
GOTERM_BP_ALL	GO:0030162~regulation of proteolysis	8	10.8108	0.0296858	BCAP31, PERP, PSMD2, COL7A1, RNF217, SFN, SPINT2, TP63	72	708	16792	2.63528	1	0.595294	0.588185
GOTERM_BP_ALL	GO:2000116~regulation of cysteine-type endopeptidase activity	4	5.40541	0.0692096	BCAP31, PERP, SFN, TP63	72	224	16792	4.16468	1	0.892014	0.881361
GOTERM_BP_ALL	GO:0051348~negative regulation of transferase activity	4	5.40541	0.191912	EIF4A2, PSMD2, HSPB1, SFN	72	357	16792	2.61313	1	1	0.988511
GOTERM_BP_ALL	GO:0051246~regulation of protein metabolic process	14	18.9189	0.2579	BCAP31, EIF4A2, FEM1B, HSPB1, SPINT2, YBX3, KRT17, GPNMB, PERP, PSMD2, COL7A1, RNF217, SFN, TP63	72	2512	16792	1.29981	1	1	0.988511
GOTERM_BP_ALL	GO:0010951~negative regulation of endopeptidase activity	3	4.05405	0.261858	COL7A1, SFN, SPINT2	72	235	16792	2.9773	1	1	0.988511
GOTERM_BP_ALL	GO:0010466~negative regulation of peptidase activity	3	4.05405	0.280695	COL7A1, SFN, SPINT2	72	247	16792	2.83266	1	1	0.988511
GOTERM_BP_ALL	GO:0043086~negative regulation of catalytic activity	6	8.10811	0.28106	EIF4A2, PSMD2, COL7A1, HSPB1, SFN, SPINT2	72	839	16792	1.66786	1	1	0.988511
GOTERM_BP_ALL	GO:0032268~regulation of cellular protein metabolic process	13	17.5676	0.284052	BCAP31, EIF4A2, FEM1B, HSPB1, SPINT2, YBX3, KRT17, GPNMB, PERP, PSMD2, COL7A1, RNF217, SFN	72	2346	16792	1.29237	1	1	0.988511
GOTERM_BP_ALL	GO:0065009~regulation of molecular function	15	20.2703	0.319728	BCAP31, EIF4A2, JUP, AHNAK, FEM1B, HSPB1, SPINT2, SOD2, SH3BP1, PERP, CARM1, PSMD2, COL7A1, SFN, TP63	72	2863	16792	1.22191	1	1	0.988511
GOTERM_BP_ALL	GO:0044092~negative regulation of molecular function	7	9.45946	0.320751	EIF4A2, CARM1, PSMD2, COL7A1, HSPB1, SFN, SPINT2	72	1100	16792	1.48414	1	1	0.988511
GOTERM_BP_ALL	GO:0045861~negative regulation of proteolysis	3	4.05405	0.388777	COL7A1, SFN, SPINT2	72	317	16792	2.20715	1	1	0.988511
GOTERM_BP_ALL	GO:0050790~regulation of catalytic activity	12	16.2162	0.412066	BCAP31, EIF4A2, SH3BP1, FEM1B, PERP, PSMD2, COL7A1, HSPB1, SFN, SPINT2, SOD2, TP63	72	2357	16792	1.18739	1	1	0.988511
GOTERM_BP_ALL	GO:0006508~proteolysis	9	12.1622	0.426034	BCAP31, C1S, PERP, PSMD2, COL7A1, RNF217, SFN, SPINT2, TP63	72	1693	16792	1.23981	1	1	0.988511
GOTERM_BP_ALL	GO:0048598~embryonic morphogenesis	4	5.40541	0.436099	COL7A1, SPINT2, PITX1, TP63	72	571	16792	1.63378	1	1	0.988511
GOTERM_BP_ALL	GO:0051336~regulation of hydrolase activity	7	9.45946	0.501911	BCAP31, SH3BP1, PERP, COL7A1, SFN, SPINT2, TP63	72	1337	16792	1.22106	1	1	0.988511
GOTERM_BP_ALL	GO:0051346~negative regulation of hydrolase activity	3	4.05405	0.508423	COL7A1, SFN, SPINT2	72	401	16792	1.7448	1	1	0.988511
GOTERM_BP_ALL	GO:0051338~regulation of transferase activity	5	6.75676	0.580215	EIF4A2, FEM1B, PSMD2, HSPB1, SFN	72	955	16792	1.22106	1	1	0.988511
GOTERM_BP_ALL	GO:0032269~negative regulation of cellular protein metabolic process	5	6.75676	0.610775	PSMD2, COL7A1, HSPB1, SFN, SPINT2	72	992	16792	1.17552	1	1	0.988511
GOTERM_BP_ALL	GO:0051248~negative regulation of protein metabolic process	5	6.75676	0.655194	PSMD2, COL7A1, HSPB1, SFN, SPINT2	72	1049	16792	1.11164	1	1	0.988511
GOTERM_BP_ALL	GO:0031400~negative regulation of protein modification process	3	4.05405	0.706991	PSMD2, HSPB1, SFN	72	578	16792	1.2105	1	1	0.988511
GOTERM_BP_ALL	GO:0031399~regulation of protein modification process	5	6.75676	0.930797	GPNMB, FEM1B, PSMD2, HSPB1, SFN	72	1664	16792	0.700788	1	1	0.988511
GOTERM_BP_ALL	GO:0006468~protein phosphorylation	5	6.75676	0.961195	PNCK, GPNMB, PSMD2, HSPB1, SFN	72	1852	16792	0.62965	1	1	0.988511
GOTERM_BP_ALL	GO:0016310~phosphorylation	6	8.10811	0.967446	PNCK, GPNMB, PSMD2, PGK1, HSPB1, SFN	72	2229	16792	0.627785	1	1	0.988511
Annotation Cluster 32	Enrichment Score: 0.5378978290644599
Category	Term	Count	%	PValue	Genes	List Total	Pop Hits	Pop Total	Fold Enrichment	Bonferroni	Benjamini	FDR
GOTERM_BP_ALL	GO:0001701~in utero embryonic development	4	5.40541	0.164609	CCNB2, SPINT2, YBX3, DSC3	72	331	16792	2.8184	1	1	0.988511
GOTERM_BP_ALL	GO:0009790~embryo development	7	9.45946	0.215248	CCNB2, COL7A1, SPINT2, YBX3, PITX1, TP63, DSC3	72	954	16792	1.71127	1	1	0.988511
GOTERM_BP_ALL	GO:0043009~chordate embryonic development	4	5.40541	0.442837	CCNB2, SPINT2, YBX3, DSC3	72	577	16792	1.61679	1	1	0.988511
GOTERM_BP_ALL	GO:0009792~embryo development ending in birth or egg hatching	4	5.40541	0.449545	CCNB2, SPINT2, YBX3, DSC3	72	583	16792	1.60015	1	1	0.988511
Annotation Cluster 33	Enrichment Score: 0.534116880337289
Category	Term	Count	%	PValue	Genes	List Total	Pop Hits	Pop Total	Fold Enrichment	Bonferroni	Benjamini	FDR
GOTERM_BP_ALL	GO:0044723~single-organism carbohydrate metabolic process	6	8.10811	0.144024	GYS1, FABP5, SLC2A1, PGK1, PGM2, DDOST	72	656	16792	2.13313	1	1	0.988511
GOTERM_BP_ALL	GO:0006006~glucose metabolic process	3	4.05405	0.193378	FABP5, PGK1, PGM2	72	191	16792	3.66318	1	1	0.988511
GOTERM_BP_ALL	GO:0005975~carbohydrate metabolic process	6	8.10811	0.23207	GYS1, FABP5, SLC2A1, PGK1, PGM2, DDOST	72	778	16792	1.79863	1	1	0.988511
GOTERM_BP_ALL	GO:0019318~hexose metabolic process	3	4.05405	0.255581	FABP5, PGK1, PGM2	72	231	16792	3.02886	1	1	0.988511
GOTERM_BP_ALL	GO:0005996~monosaccharide metabolic process	3	4.05405	0.274417	FABP5, PGK1, PGM2	72	243	16792	2.87929	1	1	0.988511
GOTERM_BP_ALL	GO:0044712~single-organism catabolic process	5	6.75676	0.474939	BCAP31, FABP5, COL7A1, PGK1, PGM2	72	837	16792	1.3932	1	1	0.988511
GOTERM_BP_ALL	GO:0044281~small molecule metabolic process	7	9.45946	0.847506	FABP5, CNBP, PSMD2, GMPS, SLC2A1, PGK1, PGM2	72	1951	16792	0.836779	1	1	0.988511
Annotation Cluster 34	Enrichment Score: 0.5151947546722525
Category	Term	Count	%	PValue	Genes	List Total	Pop Hits	Pop Total	Fold Enrichment	Bonferroni	Benjamini	FDR
GOTERM_BP_ALL	GO:0002064~epithelial cell development	4	5.40541	0.0600399	FEM1B, SFN, SPINT2, TP63	72	211	16792	4.42127	1	0.843483	0.833409
GOTERM_BP_ALL	GO:0048608~reproductive structure development	5	6.75676	0.100649	H3F3B, FEM1B, SPINT2, YBX3, TP63	72	418	16792	2.78974	1	1	0.988511
GOTERM_BP_ALL	GO:0061458~reproductive system development	5	6.75676	0.103972	H3F3B, FEM1B, SPINT2, YBX3, TP63	72	423	16792	2.75676	1	1	0.988511
GOTERM_BP_ALL	GO:0009566~fertilization	3	4.05405	0.15571	H3F3B, CD9, YBX3	72	166	16792	4.21486	1	1	0.988511
GOTERM_BP_ALL	GO:0061138~morphogenesis of a branching epithelium	3	4.05405	0.172113	FEM1B, SPINT2, TP63	72	177	16792	3.95292	1	1	0.988511
GOTERM_BP_ALL	GO:0001763~morphogenesis of a branching structure	3	4.05405	0.199519	FEM1B, SPINT2, TP63	72	195	16792	3.58803	1	1	0.988511
GOTERM_BP_ALL	GO:0003006~developmental process involved in reproduction	5	6.75676	0.281984	H3F3B, FEM1B, SPINT2, YBX3, TP63	72	636	16792	1.83351	1	1	0.988511
GOTERM_BP_ALL	GO:0007548~sex differentiation	3	4.05405	0.315128	H3F3B, YBX3, TP63	72	269	16792	2.60099	1	1	0.988511
GOTERM_BP_ALL	GO:0045892~negative regulation of transcription, DNA-templated	7	9.45946	0.343569	H3F3B, TRIM29, NONO, KCTD1, YBX3, PITX1, TP63	72	1130	16792	1.44474	1	1	0.988511
GOTERM_BP_ALL	GO:0007283~spermatogenesis	4	5.40541	0.358157	BCAP31, H3F3B, YBX3, TP63	72	503	16792	1.85465	1	1	0.988511
GOTERM_BP_ALL	GO:0048232~male gamete generation	4	5.40541	0.359317	BCAP31, H3F3B, YBX3, TP63	72	504	16792	1.85097	1	1	0.988511
GOTERM_BP_ALL	GO:0019953~sexual reproduction	5	6.75676	0.41127	BCAP31, H3F3B, CD9, YBX3, TP63	72	770	16792	1.51443	1	1	0.988511
GOTERM_BP_ALL	GO:0044702~single organism reproductive process	7	9.45946	0.421305	BCAP31, H3F3B, FEM1B, CD9, SPINT2, YBX3, TP63	72	1231	16792	1.3262	1	1	0.988511
GOTERM_BP_ALL	GO:0032504~multicellular organism reproduction	5	6.75676	0.432382	BCAP31, H3F3B, CD9, YBX3, TP63	72	792	16792	1.47236	1	1	0.988511
GOTERM_BP_ALL	GO:2000113~negative regulation of cellular macromolecule biosynthetic process	7	9.45946	0.492181	H3F3B, TRIM29, NONO, KCTD1, YBX3, PITX1, TP63	72	1324	16792	1.23305	1	1	0.988511
GOTERM_BP_ALL	GO:0007276~gamete generation	4	5.40541	0.499862	BCAP31, H3F3B, YBX3, TP63	72	629	16792	1.48313	1	1	0.988511
GOTERM_BP_ALL	GO:0022414~reproductive process	7	9.45946	0.528533	BCAP31, H3F3B, FEM1B, CD9, SPINT2, YBX3, TP63	72	1373	16792	1.18904	1	1	0.988511
GOTERM_BP_ALL	GO:0000003~reproduction	7	9.45946	0.529996	BCAP31, H3F3B, FEM1B, CD9, SPINT2, YBX3, TP63	72	1375	16792	1.18731	1	1	0.988511
GOTERM_BP_ALL	GO:0044703~multi-organism reproductive process	5	6.75676	0.564025	BCAP31, H3F3B, CD9, YBX3, TP63	72	936	16792	1.24585	1	1	0.988511
GOTERM_BP_ALL	GO:0010629~negative regulation of gene expression	7	9.45946	0.607502	H3F3B, TRIM29, NONO, KCTD1, YBX3, PITX1, TP63	72	1485	16792	1.09936	1	1	0.988511
GOTERM_BP_ALL	GO:0048609~multicellular organismal reproductive process	4	5.40541	0.649523	BCAP31, H3F3B, YBX3, TP63	72	783	16792	1.19143	1	1	0.988511
Annotation Cluster 35	Enrichment Score: 0.4290980528065536
Category	Term	Count	%	PValue	Genes	List Total	Pop Hits	Pop Total	Fold Enrichment	Bonferroni	Benjamini	FDR
GOTERM_BP_ALL	GO:0070201~regulation of establishment of protein localization	7	9.45946	0.13257	BCAP31, JUP, VSNL1, SLC2A1, SFN, SLC25A5, TP63	72	820	16792	1.99092	1	1	0.988511
GOTERM_BP_ALL	GO:0050796~regulation of insulin secretion	3	4.05405	0.169109	VSNL1, SLC2A1, SLC25A5	72	175	16792	3.9981	1	1	0.988511
GOTERM_BP_ALL	GO:0051223~regulation of protein transport	6	8.10811	0.207495	BCAP31, JUP, VSNL1, SLC2A1, SFN, SLC25A5	72	746	16792	1.87578	1	1	0.988511
GOTERM_BP_ALL	GO:0090276~regulation of peptide hormone secretion	3	4.05405	0.210321	VSNL1, SLC2A1, SLC25A5	72	202	16792	3.4637	1	1	0.988511
GOTERM_BP_ALL	GO:0002791~regulation of peptide secretion	3	4.05405	0.218075	VSNL1, SLC2A1, SLC25A5	72	207	16792	3.38003	1	1	0.988511
GOTERM_BP_ALL	GO:0090087~regulation of peptide transport	3	4.05405	0.221184	VSNL1, SLC2A1, SLC25A5	72	209	16792	3.34769	1	1	0.988511
GOTERM_BP_ALL	GO:0030072~peptide hormone secretion	3	4.05405	0.271277	VSNL1, SLC2A1, SLC25A5	72	241	16792	2.90318	1	1	0.988511
GOTERM_BP_ALL	GO:0002790~peptide secretion	3	4.05405	0.285402	VSNL1, SLC2A1, SLC25A5	72	250	16792	2.79867	1	1	0.988511
GOTERM_BP_ALL	GO:0046883~regulation of hormone secretion	3	4.05405	0.291674	VSNL1, SLC2A1, SLC25A5	72	254	16792	2.75459	1	1	0.988511
GOTERM_BP_ALL	GO:0015833~peptide transport	3	4.05405	0.313568	VSNL1, SLC2A1, SLC25A5	72	268	16792	2.6107	1	1	0.988511
GOTERM_BP_ALL	GO:0042886~amide transport	3	4.05405	0.346138	VSNL1, SLC2A1, SLC25A5	72	289	16792	2.42099	1	1	0.988511
GOTERM_BP_ALL	GO:0046879~hormone secretion	3	4.05405	0.355361	VSNL1, SLC2A1, SLC25A5	72	295	16792	2.37175	1	1	0.988511
GOTERM_BP_ALL	GO:0071705~nitrogen compound transport	5	6.75676	0.36773	FYTTD1, SLC6A8, VSNL1, SLC2A1, SLC25A5	72	725	16792	1.60843	1	1	0.988511
GOTERM_BP_ALL	GO:0009914~hormone transport	3	4.05405	0.372153	VSNL1, SLC2A1, SLC25A5	72	306	16792	2.28649	1	1	0.988511
GOTERM_BP_ALL	GO:0050708~regulation of protein secretion	3	4.05405	0.49631	VSNL1, SLC2A1, SLC25A5	72	392	16792	1.78486	1	1	0.988511
GOTERM_BP_ALL	GO:0023061~signal release	3	4.05405	0.529494	VSNL1, SLC2A1, SLC25A5	72	417	16792	1.67786	1	1	0.988511
GOTERM_BP_ALL	GO:0009306~protein secretion	3	4.05405	0.593742	VSNL1, SLC2A1, SLC25A5	72	469	16792	1.49183	1	1	0.988511
GOTERM_BP_ALL	GO:0010817~regulation of hormone levels	3	4.05405	0.600729	VSNL1, SLC2A1, SLC25A5	72	475	16792	1.47298	1	1	0.988511
GOTERM_BP_ALL	GO:0051049~regulation of transport	8	10.8108	0.64718	BCAP31, JUP, AHNAK, VSNL1, SLC2A1, SFN, SLC25A5, TP63	72	1796	16792	1.03885	1	1	0.988511
GOTERM_BP_ALL	GO:1903530~regulation of secretion by cell	3	4.05405	0.751218	VSNL1, SLC2A1, SLC25A5	72	630	16792	1.11058	1	1	0.988511
GOTERM_BP_ALL	GO:0032940~secretion by cell	4	5.40541	0.78324	VSNL1, SLC2A1, CD9, SLC25A5	72	966	16792	0.965723	1	1	0.988511
GOTERM_BP_ALL	GO:0051046~regulation of secretion	3	4.05405	0.790366	VSNL1, SLC2A1, SLC25A5	72	683	16792	1.0244	1	1	0.988511
GOTERM_BP_ALL	GO:0046903~secretion	4	5.40541	0.851549	VSNL1, SLC2A1, CD9, SLC25A5	72	1098	16792	0.849626	1	1	0.988511
Annotation Cluster 36	Enrichment Score: 0.4269476402931619
Category	Term	Count	%	PValue	Genes	List Total	Pop Hits	Pop Total	Fold Enrichment	Bonferroni	Benjamini	FDR
GOTERM_BP_ALL	GO:0048522~positive regulation of cellular process	29	39.1892	0.0272993	TFRC, HSPB1, SMC6, YBX3, RPS15A, GPNMB, GPC1, PERP, PSMD2, DHX36, LMNA, RNF217, SFN, PITX1, TP63, KRT6A, BCAP31, H3F3B, JUP, CNBP, RPA1, SOD2, VSNL1, KRT17, ARPC2, CARM1, FSCN1, IRF6, SLC25A5	72	4744	16792	1.42568	1	0.580574	0.57364
GOTERM_BP_ALL	GO:0048518~positive regulation of biological process	30	40.5405	0.0597487	C1S, TFRC, HSPB1, SMC6, YBX3, RPS15A, GPNMB, GPC1, PERP, PSMD2, DHX36, LMNA, RNF217, SFN, PITX1, TP63, KRT6A, BCAP31, H3F3B, JUP, CNBP, RPA1, SOD2, VSNL1, KRT17, ARPC2, CARM1, FSCN1, IRF6, SLC25A5	72	5285	16792	1.32387	1	0.843483	0.833409
GOTERM_BP_ALL	GO:0060537~muscle tissue development	5	6.75676	0.0697784	GPC1, LMNA, YBX3, PITX1, TP63	72	367	16792	3.17741	1	0.893574	0.882902
GOTERM_BP_ALL	GO:0044260~cellular macromolecule metabolic process	42	56.7568	0.11528	EIF4A2, PNCK, AHNAK, TFRC, HSPB1, SPINT2, SMC6, YBX3, CELSR2, FBL, GYS1, RPS15A, GPNMB, TRIM29, GPC1, PERP, PSMD2, DHX36, LMNA, RNF217, PGM2, SFN, PITX1, TP63, BCAP31, NAA50, H3F3B, JUP, FEM1B, CNBP, NONO, RPA1, KCTD1, SOD2, DDOST, KRT17, CARM1, COL7A1, CD9, MCM5, IRF6, SLC25A5	72	8387	16792	1.16792	1	1	0.988511
GOTERM_BP_ALL	GO:0048523~negative regulation of cellular process	24	32.4324	0.120979	EIF4A2, H3F3B, NONO, HSPB1, KCTD1, SPINT2, SOD2, YBX3, VSNL1, GPNMB, TRIM29, KRT16, GPC1, CARM1, PSMD2, COL7A1, LMNA, CD9, SFN, IRF6, SLC25A5, PITX1, TP63, AP2M1	72	4300	16792	1.30171	1	1	0.988511
GOTERM_BP_ALL	GO:0043170~macromolecule metabolic process	44	59.4595	0.17625	FYTTD1, EIF4A2, PNCK, C1S, AHNAK, TFRC, HSPB1, SPINT2, SMC6, YBX3, CELSR2, FBL, GYS1, RPS15A, GPNMB, TRIM29, GPC1, PERP, PSMD2, DHX36, LMNA, RNF217, PGM2, SFN, PITX1, TP63, BCAP31, NAA50, H3F3B, JUP, FEM1B, CNBP, NONO, RPA1, KCTD1, SOD2, DDOST, KRT17, CARM1, COL7A1, CD9, MCM5, IRF6, SLC25A5	72	9130	16792	1.12396	1	1	0.988511
GOTERM_BP_ALL	GO:0009893~positive regulation of metabolic process	17	22.973	0.208262	BCAP31, H3F3B, TFRC, CNBP, HSPB1, SOD2, YBX3, KRT17, GPNMB, PERP, PSMD2, LMNA, RNF217, DHX36, IRF6, PITX1, TP63	72	3052	16792	1.29908	1	1	0.988511
GOTERM_BP_ALL	GO:0031325~positive regulation of cellular metabolic process	16	21.6216	0.210298	BCAP31, TFRC, CNBP, HSPB1, SOD2, YBX3, KRT17, GPNMB, PERP, PSMD2, LMNA, RNF217, DHX36, IRF6, PITX1, TP63	72	2839	16792	1.31439	1	1	0.988511
GOTERM_BP_ALL	GO:0071704~organic substance metabolic process	50	67.5676	0.21349	EIF4A2, TFRC, SLC2A1, HSPB1, SPINT2, SMC6, CELSR2, YBX3, FBL, GYS1, TRIM29, PSMD2, PGM2, PITX1, TP63, KCTD1, DDOST, MCM5, IRF6, SLC25A5, FYTTD1, PNCK, AHNAK, C1S, GMPS, PTDSS1, RPS15A, GPNMB, GPC1, PERP, DHX36, LMNA, RNF217, PGK1, SFN, BCAP31, NAA50, JUP, H3F3B, FEM1B, CNBP, NONO, RPA1, SOD2, SLC6A8, KRT17, FABP5, CARM1, COL7A1, CD9	72	10707	16792	1.08911	1	1	0.988511
GOTERM_BP_ALL	GO:0048519~negative regulation of biological process	24	32.4324	0.213675	EIF4A2, H3F3B, NONO, HSPB1, KCTD1, SPINT2, SOD2, YBX3, VSNL1, GPNMB, TRIM29, KRT16, GPC1, CARM1, PSMD2, COL7A1, LMNA, CD9, SFN, IRF6, SLC25A5, PITX1, TP63, AP2M1	72	4623	16792	1.21076	1	1	0.988511
GOTERM_BP_ALL	GO:0010604~positive regulation of macromolecule metabolic process	16	21.6216	0.217139	BCAP31, H3F3B, TFRC, CNBP, HSPB1, YBX3, KRT17, GPNMB, PERP, PSMD2, LMNA, RNF217, DHX36, IRF6, PITX1, TP63	72	2856	16792	1.30657	1	1	0.988511
GOTERM_BP_ALL	GO:0006807~nitrogen compound metabolic process	34	45.9459	0.224636	EIF4A2, AHNAK, TFRC, GMPS, HSPB1, SMC6, YBX3, CELSR2, FBL, PTDSS1, RPS15A, TRIM29, GPC1, PSMD2, DHX36, LMNA, PGK1, PGM2, PITX1, TP63, H3F3B, JUP, CNBP, NONO, RPA1, KCTD1, SOD2, SLC6A8, KRT17, FABP5, CARM1, MCM5, IRF6, SLC25A5	72	6948	16792	1.14127	1	1	0.988511
GOTERM_BP_ALL	GO:0080090~regulation of primary metabolic process	29	39.1892	0.226023	EIF4A2, AHNAK, TFRC, HSPB1, SPINT2, YBX3, CELSR2, GPNMB, TRIM29, PERP, PSMD2, DHX36, LMNA, RNF217, SFN, PITX1, TP63, BCAP31, H3F3B, JUP, FEM1B, CNBP, NONO, KCTD1, SOD2, KRT17, CARM1, COL7A1, IRF6	72	5798	16792	1.16651	1	1	0.988511
GOTERM_BP_ALL	GO:1903507~negative regulation of nucleic acid-templated transcription	8	10.8108	0.228484	EIF4A2, H3F3B, TRIM29, NONO, KCTD1, YBX3, PITX1, TP63	72	1177	16792	1.5852	1	1	0.988511
GOTERM_BP_ALL	GO:0060255~regulation of macromolecule metabolic process	29	39.1892	0.231532	EIF4A2, AHNAK, TFRC, HSPB1, SPINT2, YBX3, CELSR2, GPNMB, TRIM29, PERP, PSMD2, DHX36, LMNA, RNF217, SFN, PITX1, TP63, BCAP31, H3F3B, JUP, FEM1B, CNBP, NONO, KCTD1, SOD2, KRT17, CARM1, COL7A1, IRF6	72	5815	16792	1.1631	1	1	0.988511
GOTERM_BP_ALL	GO:1902679~negative regulation of RNA biosynthetic process	8	10.8108	0.239266	EIF4A2, H3F3B, TRIM29, NONO, KCTD1, YBX3, PITX1, TP63	72	1194	16792	1.56263	1	1	0.988511
GOTERM_BP_ALL	GO:0031323~regulation of cellular metabolic process	29	39.1892	0.241089	EIF4A2, AHNAK, TFRC, HSPB1, SPINT2, YBX3, CELSR2, GPNMB, TRIM29, PERP, PSMD2, DHX36, LMNA, RNF217, SFN, PITX1, TP63, BCAP31, H3F3B, JUP, FEM1B, CNBP, NONO, KCTD1, SOD2, KRT17, CARM1, COL7A1, IRF6	72	5844	16792	1.15733	1	1	0.988511
GOTERM_BP_ALL	GO:0009058~biosynthetic process	31	41.8919	0.246076	EIF4A2, GMPS, SLC2A1, HSPB1, YBX3, CELSR2, GYS1, PTDSS1, RPS15A, TRIM29, GPC1, DHX36, LMNA, PGK1, PGM2, PITX1, TP63, H3F3B, JUP, CNBP, NONO, RPA1, KCTD1, SOD2, DDOST, KRT17, FABP5, CARM1, MCM5, IRF6, SLC25A5	72	6320	16792	1.14397	1	1	0.988511
GOTERM_BP_ALL	GO:0009059~macromolecule biosynthetic process	26	35.1351	0.247249	EIF4A2, HSPB1, YBX3, CELSR2, GYS1, RPS15A, TRIM29, GPC1, DHX36, LMNA, PGM2, PITX1, TP63, H3F3B, JUP, CNBP, NONO, RPA1, KCTD1, SOD2, DDOST, KRT17, CARM1, MCM5, IRF6, SLC25A5	72	5175	16792	1.17174	1	1	0.988511
GOTERM_BP_ALL	GO:0008152~metabolic process	51	68.9189	0.253678	EIF4A2, TFRC, SLC2A1, HSPB1, SPINT2, SMC6, CELSR2, YBX3, FBL, GYS1, TRIM29, PSMD2, PGM2, PITX1, TP63, KCTD1, DDOST, MCM5, IRF6, SLC25A5, FYTTD1, PNCK, FRRS1, AHNAK, C1S, GMPS, PTDSS1, RPS15A, GPNMB, GPC1, PERP, DHX36, LMNA, RNF217, PGK1, SFN, BCAP31, NAA50, JUP, H3F3B, FEM1B, CNBP, NONO, RPA1, SOD2, SLC6A8, KRT17, FABP5, CARM1, COL7A1, CD9	72	11075	16792	1.07398	1	1	0.988511
GOTERM_BP_ALL	GO:0051253~negative regulation of RNA metabolic process	8	10.8108	0.269268	EIF4A2, H3F3B, TRIM29, NONO, KCTD1, YBX3, PITX1, TP63	72	1240	16792	1.50466	1	1	0.988511
GOTERM_BP_ALL	GO:0034645~cellular macromolecule biosynthetic process	25	33.7838	0.270715	EIF4A2, HSPB1, YBX3, CELSR2, GYS1, RPS15A, TRIM29, DHX36, LMNA, PGM2, PITX1, TP63, H3F3B, JUP, CNBP, NONO, RPA1, KCTD1, SOD2, DDOST, KRT17, CARM1, MCM5, IRF6, SLC25A5	72	5012	16792	1.16332	1	1	0.988511
GOTERM_BP_ALL	GO:0010605~negative regulation of macromolecule metabolic process	13	17.5676	0.274006	EIF4A2, H3F3B, NONO, HSPB1, KCTD1, SPINT2, YBX3, TRIM29, PSMD2, COL7A1, SFN, PITX1, TP63	72	2326	16792	1.30348	1	1	0.988511
GOTERM_BP_ALL	GO:0031324~negative regulation of cellular metabolic process	13	17.5676	0.283547	EIF4A2, H3F3B, NONO, HSPB1, KCTD1, SPINT2, YBX3, TRIM29, PSMD2, COL7A1, SFN, PITX1, TP63	72	2345	16792	1.29292	1	1	0.988511
GOTERM_BP_ALL	GO:0044237~cellular metabolic process	47	63.5135	0.284535	EIF4A2, PNCK, AHNAK, TFRC, GMPS, SLC2A1, HSPB1, SPINT2, SMC6, YBX3, CELSR2, FBL, GYS1, PTDSS1, RPS15A, GPNMB, TRIM29, GPC1, PERP, PSMD2, DHX36, LMNA, RNF217, PGK1, PGM2, SFN, PITX1, TP63, BCAP31, NAA50, H3F3B, JUP, FEM1B, CNBP, NONO, RPA1, KCTD1, SOD2, DDOST, KRT17, FABP5, CARM1, COL7A1, CD9, MCM5, IRF6, SLC25A5	72	10202	16792	1.07444	1	1	0.988511
GOTERM_BP_ALL	GO:1901576~organic substance biosynthetic process	30	40.5405	0.294034	EIF4A2, GMPS, SLC2A1, HSPB1, YBX3, CELSR2, GYS1, PTDSS1, RPS15A, TRIM29, GPC1, DHX36, LMNA, PGK1, PGM2, PITX1, TP63, H3F3B, JUP, CNBP, NONO, RPA1, KCTD1, SOD2, DDOST, KRT17, CARM1, MCM5, IRF6, SLC25A5	72	6227	16792	1.1236	1	1	0.988511
GOTERM_BP_ALL	GO:0044238~primary metabolic process	47	63.5135	0.299011	EIF4A2, PNCK, C1S, AHNAK, TFRC, GMPS, SLC2A1, HSPB1, SPINT2, SMC6, YBX3, CELSR2, FBL, GYS1, PTDSS1, RPS15A, GPNMB, TRIM29, GPC1, PERP, PSMD2, DHX36, LMNA, RNF217, PGK1, PGM2, SFN, PITX1, TP63, BCAP31, NAA50, H3F3B, JUP, FEM1B, CNBP, NONO, RPA1, KCTD1, SOD2, DDOST, KRT17, FABP5, CARM1, COL7A1, MCM5, IRF6, SLC25A5	72	10243	16792	1.07014	1	1	0.988511
GOTERM_BP_ALL	GO:0031328~positive regulation of cellular biosynthetic process	10	13.5135	0.306618	KRT17, CNBP, LMNA, DHX36, HSPB1, IRF6, SOD2, YBX3, PITX1, TP63	72	1729	16792	1.34889	1	1	0.988511
GOTERM_BP_ALL	GO:0007548~sex differentiation	3	4.05405	0.315128	H3F3B, YBX3, TP63	72	269	16792	2.60099	1	1	0.988511
GOTERM_BP_ALL	GO:0009891~positive regulation of biosynthetic process	10	13.5135	0.325337	KRT17, CNBP, LMNA, DHX36, HSPB1, IRF6, SOD2, YBX3, PITX1, TP63	72	1760	16792	1.32513	1	1	0.988511
GOTERM_BP_ALL	GO:0051173~positive regulation of nitrogen compound metabolic process	10	13.5135	0.3296	KRT17, TFRC, CNBP, LMNA, DHX36, IRF6, SOD2, YBX3, PITX1, TP63	72	1767	16792	1.31988	1	1	0.988511
GOTERM_BP_ALL	GO:0045892~negative regulation of transcription, DNA-templated	7	9.45946	0.343569	H3F3B, TRIM29, NONO, KCTD1, YBX3, PITX1, TP63	72	1130	16792	1.44474	1	1	0.988511
GOTERM_BP_ALL	GO:0045934~negative regulation of nucleobase-containing compound metabolic process	8	10.8108	0.359492	EIF4A2, H3F3B, TRIM29, NONO, KCTD1, YBX3, PITX1, TP63	72	1371	16792	1.36089	1	1	0.988511
GOTERM_BP_ALL	GO:0019222~regulation of metabolic process	29	39.1892	0.360753	EIF4A2, AHNAK, TFRC, HSPB1, SPINT2, YBX3, CELSR2, GPNMB, TRIM29, PERP, PSMD2, DHX36, LMNA, RNF217, SFN, PITX1, TP63, BCAP31, H3F3B, JUP, FEM1B, CNBP, NONO, KCTD1, SOD2, KRT17, CARM1, COL7A1, IRF6	72	6171	16792	1.096	1	1	0.988511
GOTERM_BP_ALL	GO:0010557~positive regulation of macromolecule biosynthetic process	9	12.1622	0.362331	KRT17, CNBP, LMNA, DHX36, HSPB1, IRF6, YBX3, PITX1, TP63	72	1597	16792	1.31434	1	1	0.988511
GOTERM_BP_ALL	GO:0009892~negative regulation of metabolic process	13	17.5676	0.376845	EIF4A2, H3F3B, NONO, HSPB1, KCTD1, SPINT2, YBX3, TRIM29, PSMD2, COL7A1, SFN, PITX1, TP63	72	2522	16792	1.20218	1	1	0.988511
GOTERM_BP_ALL	GO:0010467~gene expression	25	33.7838	0.387193	FYTTD1, EIF4A2, AHNAK, HSPB1, YBX3, CELSR2, FBL, RPS15A, TRIM29, PERP, PSMD2, DHX36, LMNA, PITX1, TP63, H3F3B, JUP, CNBP, NONO, KCTD1, SOD2, KRT17, CARM1, IRF6, SLC25A5	72	5306	16792	1.09886	1	1	0.988511
GOTERM_BP_ALL	GO:0010558~negative regulation of macromolecule biosynthetic process	8	10.8108	0.392821	EIF4A2, H3F3B, TRIM29, NONO, KCTD1, YBX3, PITX1, TP63	72	1418	16792	1.31578	1	1	0.988511
GOTERM_BP_ALL	GO:0051171~regulation of nitrogen compound metabolic process	21	28.3784	0.398391	EIF4A2, H3F3B, JUP, AHNAK, TFRC, CNBP, NONO, HSPB1, KCTD1, SOD2, CELSR2, YBX3, KRT17, TRIM29, CARM1, PSMD2, LMNA, DHX36, IRF6, PITX1, TP63	72	4404	16792	1.1121	1	1	0.988511
GOTERM_BP_ALL	GO:0034641~cellular nitrogen compound metabolic process	30	40.5405	0.400766	EIF4A2, AHNAK, TFRC, GMPS, HSPB1, SMC6, YBX3, CELSR2, FBL, RPS15A, TRIM29, PSMD2, DHX36, LMNA, PGK1, PGM2, PITX1, TP63, H3F3B, JUP, CNBP, NONO, RPA1, KCTD1, SOD2, KRT17, CARM1, MCM5, IRF6, SLC25A5	72	6505	16792	1.07558	1	1	0.988511
GOTERM_BP_ALL	GO:0010628~positive regulation of gene expression	9	12.1622	0.425369	KRT17, H3F3B, CNBP, LMNA, DHX36, IRF6, YBX3, PITX1, TP63	72	1692	16792	1.24054	1	1	0.988511
GOTERM_BP_ALL	GO:0044249~cellular biosynthetic process	28	37.8378	0.43375	EIF4A2, GMPS, SLC2A1, HSPB1, YBX3, CELSR2, GYS1, PTDSS1, RPS15A, TRIM29, DHX36, LMNA, PGM2, PITX1, TP63, H3F3B, JUP, CNBP, NONO, RPA1, KCTD1, SOD2, DDOST, KRT17, CARM1, MCM5, IRF6, SLC25A5	72	6118	16792	1.06738	1	1	0.988511
GOTERM_BP_ALL	GO:0031327~negative regulation of cellular biosynthetic process	8	10.8108	0.436916	EIF4A2, H3F3B, TRIM29, NONO, KCTD1, YBX3, PITX1, TP63	72	1480	16792	1.26066	1	1	0.988511
GOTERM_BP_ALL	GO:0009890~negative regulation of biosynthetic process	8	10.8108	0.453922	EIF4A2, H3F3B, TRIM29, NONO, KCTD1, YBX3, PITX1, TP63	72	1504	16792	1.24054	1	1	0.988511
GOTERM_BP_ALL	GO:0051172~negative regulation of nitrogen compound metabolic process	8	10.8108	0.455336	EIF4A2, H3F3B, TRIM29, NONO, KCTD1, YBX3, PITX1, TP63	72	1506	16792	1.2389	1	1	0.988511
GOTERM_BP_ALL	GO:0010468~regulation of gene expression	20	27.027	0.47742	EIF4A2, H3F3B, JUP, AHNAK, CNBP, NONO, HSPB1, KCTD1, SOD2, CELSR2, YBX3, KRT17, TRIM29, CARM1, PSMD2, LMNA, DHX36, IRF6, PITX1, TP63	72	4345	16792	1.07352	1	1	0.988511
GOTERM_BP_ALL	GO:2000113~negative regulation of cellular macromolecule biosynthetic process	7	9.45946	0.492181	H3F3B, TRIM29, NONO, KCTD1, YBX3, PITX1, TP63	72	1324	16792	1.23305	1	1	0.988511
GOTERM_BP_ALL	GO:0006139~nucleobase-containing compound metabolic process	26	35.1351	0.494675	EIF4A2, AHNAK, TFRC, GMPS, SMC6, YBX3, CELSR2, FBL, RPS15A, TRIM29, DHX36, LMNA, PGK1, PGM2, PITX1, TP63, H3F3B, JUP, CNBP, NONO, RPA1, KCTD1, SOD2, CARM1, MCM5, IRF6	72	5794	16792	1.04656	1	1	0.988511
GOTERM_BP_ALL	GO:0090304~nucleic acid metabolic process	23	31.0811	0.525162	EIF4A2, H3F3B, JUP, AHNAK, TFRC, CNBP, NONO, RPA1, KCTD1, SMC6, SOD2, CELSR2, YBX3, FBL, RPS15A, TRIM29, CARM1, LMNA, DHX36, MCM5, IRF6, PITX1, TP63	72	5158	16792	1.03996	1	1	0.988511
GOTERM_BP_ALL	GO:2000112~regulation of cellular macromolecule biosynthetic process	18	24.3243	0.532019	EIF4A2, H3F3B, JUP, CNBP, NONO, HSPB1, KCTD1, SOD2, CELSR2, YBX3, KRT17, TRIM29, CARM1, LMNA, DHX36, IRF6, PITX1, TP63	72	3991	16792	1.05187	1	1	0.988511
GOTERM_BP_ALL	GO:0051252~regulation of RNA metabolic process	17	22.973	0.535786	EIF4A2, H3F3B, JUP, AHNAK, CNBP, NONO, KCTD1, SOD2, CELSR2, YBX3, TRIM29, CARM1, LMNA, DHX36, IRF6, PITX1, TP63	72	3762	16792	1.0539	1	1	0.988511
GOTERM_BP_ALL	GO:0044271~cellular nitrogen compound biosynthetic process	22	29.7297	0.536242	EIF4A2, H3F3B, JUP, CNBP, NONO, GMPS, RPA1, HSPB1, KCTD1, SOD2, CELSR2, YBX3, RPS15A, KRT17, TRIM29, CARM1, LMNA, DHX36, IRF6, SLC25A5, PITX1, TP63	72	4947	16792	1.03717	1	1	0.988511
GOTERM_BP_ALL	GO:0046483~heterocycle metabolic process	26	35.1351	0.547339	EIF4A2, AHNAK, TFRC, GMPS, SMC6, YBX3, CELSR2, FBL, RPS15A, TRIM29, DHX36, LMNA, PGK1, PGM2, PITX1, TP63, H3F3B, JUP, CNBP, NONO, RPA1, KCTD1, SOD2, CARM1, MCM5, IRF6	72	5919	16792	1.02446	1	1	0.988511
GOTERM_BP_ALL	GO:0006725~cellular aromatic compound metabolic process	26	35.1351	0.566475	EIF4A2, AHNAK, TFRC, GMPS, SMC6, YBX3, CELSR2, FBL, RPS15A, TRIM29, DHX36, LMNA, PGK1, PGM2, PITX1, TP63, H3F3B, JUP, CNBP, NONO, RPA1, KCTD1, SOD2, CARM1, MCM5, IRF6	72	5965	16792	1.01656	1	1	0.988511
GOTERM_BP_ALL	GO:1903506~regulation of nucleic acid-templated transcription	16	21.6216	0.584271	EIF4A2, H3F3B, JUP, CNBP, NONO, KCTD1, SOD2, CELSR2, YBX3, TRIM29, CARM1, LMNA, DHX36, IRF6, PITX1, TP63	72	3625	16792	1.02939	1	1	0.988511
GOTERM_BP_ALL	GO:0019219~regulation of nucleobase-containing compound metabolic process	18	24.3243	0.584442	EIF4A2, H3F3B, JUP, AHNAK, TFRC, CNBP, NONO, KCTD1, SOD2, CELSR2, YBX3, TRIM29, CARM1, LMNA, DHX36, IRF6, PITX1, TP63	72	4104	16792	1.0229	1	1	0.988511
GOTERM_BP_ALL	GO:0010556~regulation of macromolecule biosynthetic process	18	24.3243	0.585809	EIF4A2, H3F3B, JUP, CNBP, NONO, HSPB1, KCTD1, SOD2, CELSR2, YBX3, KRT17, TRIM29, CARM1, LMNA, DHX36, IRF6, PITX1, TP63	72	4107	16792	1.02216	1	1	0.988511
GOTERM_BP_ALL	GO:0034654~nucleobase-containing compound biosynthetic process	19	25.6757	0.590736	EIF4A2, H3F3B, JUP, CNBP, NONO, GMPS, RPA1, KCTD1, SOD2, CELSR2, YBX3, RPS15A, TRIM29, CARM1, LMNA, DHX36, IRF6, PITX1, TP63	72	4357	16792	1.01704	1	1	0.988511
GOTERM_BP_ALL	GO:2001141~regulation of RNA biosynthetic process	16	21.6216	0.593278	EIF4A2, H3F3B, JUP, CNBP, NONO, KCTD1, SOD2, CELSR2, YBX3, TRIM29, CARM1, LMNA, DHX36, IRF6, PITX1, TP63	72	3644	16792	1.02403	1	1	0.988511
GOTERM_BP_ALL	GO:0032774~RNA biosynthetic process	17	22.973	0.602986	EIF4A2, H3F3B, JUP, CNBP, NONO, KCTD1, SOD2, CELSR2, YBX3, RPS15A, TRIM29, CARM1, LMNA, DHX36, IRF6, PITX1, TP63	72	3905	16792	1.01531	1	1	0.988511
GOTERM_BP_ALL	GO:0010629~negative regulation of gene expression	7	9.45946	0.607502	H3F3B, TRIM29, NONO, KCTD1, YBX3, PITX1, TP63	72	1485	16792	1.09936	1	1	0.988511
GOTERM_BP_ALL	GO:0018130~heterocycle biosynthetic process	19	25.6757	0.614534	EIF4A2, H3F3B, JUP, CNBP, NONO, GMPS, RPA1, KCTD1, SOD2, CELSR2, YBX3, RPS15A, TRIM29, CARM1, LMNA, DHX36, IRF6, PITX1, TP63	72	4411	16792	1.00458	1	1	0.988511
GOTERM_BP_ALL	GO:0019438~aromatic compound biosynthetic process	19	25.6757	0.620184	EIF4A2, H3F3B, JUP, CNBP, NONO, GMPS, RPA1, KCTD1, SOD2, CELSR2, YBX3, RPS15A, TRIM29, CARM1, LMNA, DHX36, IRF6, PITX1, TP63	72	4424	16792	1.00163	1	1	0.988511
GOTERM_BP_ALL	GO:1901360~organic cyclic compound metabolic process	26	35.1351	0.640648	EIF4A2, AHNAK, TFRC, GMPS, SMC6, YBX3, CELSR2, FBL, RPS15A, TRIM29, DHX36, LMNA, PGK1, PGM2, PITX1, TP63, H3F3B, JUP, CNBP, NONO, RPA1, KCTD1, SOD2, CARM1, MCM5, IRF6	72	6149	16792	0.98614	1	1	0.988511
GOTERM_BP_ALL	GO:0045944~positive regulation of transcription from RNA polymerase II promoter	5	6.75676	0.649161	CNBP, LMNA, DHX36, PITX1, TP63	72	1041	16792	1.12018	1	1	0.988511
GOTERM_BP_ALL	GO:0097659~nucleic acid-templated transcription	16	21.6216	0.651473	EIF4A2, H3F3B, JUP, CNBP, NONO, KCTD1, SOD2, CELSR2, YBX3, TRIM29, CARM1, LMNA, DHX36, IRF6, PITX1, TP63	72	3771	16792	0.98954	1	1	0.988511
GOTERM_BP_ALL	GO:0031326~regulation of cellular biosynthetic process	18	24.3243	0.663368	EIF4A2, H3F3B, JUP, CNBP, NONO, HSPB1, KCTD1, SOD2, CELSR2, YBX3, KRT17, TRIM29, CARM1, LMNA, DHX36, IRF6, PITX1, TP63	72	4284	16792	0.979925	1	1	0.988511
GOTERM_BP_ALL	GO:1901362~organic cyclic compound biosynthetic process	19	25.6757	0.66701	EIF4A2, H3F3B, JUP, CNBP, NONO, GMPS, RPA1, KCTD1, SOD2, CELSR2, YBX3, RPS15A, TRIM29, CARM1, LMNA, DHX36, IRF6, PITX1, TP63	72	4535	16792	0.977116	1	1	0.988511
GOTERM_BP_ALL	GO:0006357~regulation of transcription from RNA polymerase II promoter	8	10.8108	0.670009	TRIM29, CNBP, LMNA, DHX36, SOD2, YBX3, PITX1, TP63	72	1835	16792	1.01677	1	1	0.988511
GOTERM_BP_ALL	GO:1903508~positive regulation of nucleic acid-templated transcription	6	8.10811	0.684386	CNBP, LMNA, DHX36, IRF6, PITX1, TP63	72	1349	16792	1.03731	1	1	0.988511
GOTERM_BP_ALL	GO:0045893~positive regulation of transcription, DNA-templated	6	8.10811	0.684386	CNBP, LMNA, DHX36, IRF6, PITX1, TP63	72	1349	16792	1.03731	1	1	0.988511
GOTERM_BP_ALL	GO:0006355~regulation of transcription, DNA-templated	15	20.2703	0.684768	H3F3B, JUP, CNBP, NONO, KCTD1, SOD2, CELSR2, YBX3, TRIM29, CARM1, LMNA, DHX36, IRF6, PITX1, TP63	72	3603	16792	0.97095	1	1	0.988511
GOTERM_BP_ALL	GO:0009889~regulation of biosynthetic process	18	24.3243	0.686014	EIF4A2, H3F3B, JUP, CNBP, NONO, HSPB1, KCTD1, SOD2, CELSR2, YBX3, KRT17, TRIM29, CARM1, LMNA, DHX36, IRF6, PITX1, TP63	72	4339	16792	0.967504	1	1	0.988511
GOTERM_BP_ALL	GO:1902680~positive regulation of RNA biosynthetic process	6	8.10811	0.697073	CNBP, LMNA, DHX36, IRF6, PITX1, TP63	72	1369	16792	1.02216	1	1	0.988511
GOTERM_BP_ALL	GO:0016070~RNA metabolic process	19	25.6757	0.711694	EIF4A2, H3F3B, JUP, AHNAK, CNBP, NONO, KCTD1, SOD2, CELSR2, YBX3, FBL, RPS15A, TRIM29, CARM1, LMNA, DHX36, IRF6, PITX1, TP63	72	4648	16792	0.953361	1	1	0.988511
GOTERM_BP_ALL	GO:0045935~positive regulation of nucleobase-containing compound metabolic process	7	9.45946	0.714483	TFRC, CNBP, LMNA, DHX36, IRF6, PITX1, TP63	72	1658	16792	0.984654	1	1	0.988511
GOTERM_BP_ALL	GO:0051254~positive regulation of RNA metabolic process	6	8.10811	0.724955	CNBP, LMNA, DHX36, IRF6, PITX1, TP63	72	1415	16792	0.988928	1	1	0.988511
GOTERM_BP_ALL	GO:0006351~transcription, DNA-templated	14	18.9189	0.78349	H3F3B, JUP, CNBP, NONO, KCTD1, SOD2, YBX3, TRIM29, CARM1, LMNA, DHX36, IRF6, PITX1, TP63	72	3605	16792	0.905717	1	1	0.988511
GOTERM_BP_ALL	GO:0006366~transcription from RNA polymerase II promoter	7	9.45946	0.795515	TRIM29, CNBP, LMNA, DHX36, YBX3, PITX1, TP63	72	1820	16792	0.897009	1	1	0.988511
GOTERM_BP_ALL	GO:0000122~negative regulation of transcription from RNA polymerase II promoter	3	4.05405	0.831006	TRIM29, YBX3, TP63	72	748	16792	0.935383	1	1	0.988511
Annotation Cluster 37	Enrichment Score: 0.41572561751956144
Category	Term	Count	%	PValue	Genes	List Total	Pop Hits	Pop Total	Fold Enrichment	Bonferroni	Benjamini	FDR
GOTERM_BP_ALL	GO:0009615~response to virus	4	5.40541	0.1445	RPS15A, DHX36, HSPB1, AP2M1	72	311	16792	2.99964	1	1	0.988511
GOTERM_BP_ALL	GO:0043207~response to external biotic stimulus	5	6.75676	0.467448	RPS15A, DHX36, HSPB1, SOD2, AP2M1	72	829	16792	1.40665	1	1	0.988511
GOTERM_BP_ALL	GO:0051707~response to other organism	5	6.75676	0.467448	RPS15A, DHX36, HSPB1, SOD2, AP2M1	72	829	16792	1.40665	1	1	0.988511
GOTERM_BP_ALL	GO:0009607~response to biotic stimulus	5	6.75676	0.508164	RPS15A, DHX36, HSPB1, SOD2, AP2M1	72	873	16792	1.33575	1	1	0.988511
GOTERM_BP_ALL	GO:0009605~response to external stimulus	10	13.5135	0.520038	RPS15A, JUP, GPNMB, GPC1, DHX36, SLC2A1, HSPB1, SOD2, AP2M1, NECTIN1	72	2073	16792	1.12505	1	1	0.988511
Annotation Cluster 38	Enrichment Score: 0.39729493112472086
Category	Term	Count	%	PValue	Genes	List Total	Pop Hits	Pop Total	Fold Enrichment	Bonferroni	Benjamini	FDR
GOTERM_BP_ALL	GO:0030162~regulation of proteolysis	8	10.8108	0.0296858	BCAP31, PERP, PSMD2, COL7A1, RNF217, SFN, SPINT2, TP63	72	708	16792	2.63528	1	0.595294	0.588185
GOTERM_BP_ALL	GO:1903052~positive regulation of proteolysis involved in cellular protein catabolic process	3	4.05405	0.163128	BCAP31, PSMD2, RNF217	72	171	16792	4.09162	1	1	0.988511
GOTERM_BP_ALL	GO:1903364~positive regulation of cellular protein catabolic process	3	4.05405	0.18574	BCAP31, PSMD2, RNF217	72	186	16792	3.76165	1	1	0.988511
GOTERM_BP_ALL	GO:0045862~positive regulation of proteolysis	4	5.40541	0.192985	BCAP31, PERP, PSMD2, RNF217	72	358	16792	2.60583	1	1	0.988511
GOTERM_BP_ALL	GO:1903050~regulation of proteolysis involved in cellular protein catabolic process	3	4.05405	0.254012	BCAP31, PSMD2, RNF217	72	230	16792	3.04203	1	1	0.988511
GOTERM_BP_ALL	GO:1903362~regulation of cellular protein catabolic process	3	4.05405	0.28697	BCAP31, PSMD2, RNF217	72	251	16792	2.78752	1	1	0.988511
GOTERM_BP_ALL	GO:0045732~positive regulation of protein catabolic process	3	4.05405	0.296374	BCAP31, PSMD2, RNF217	72	257	16792	2.72244	1	1	0.988511
GOTERM_BP_ALL	GO:0031331~positive regulation of cellular catabolic process	3	4.05405	0.319802	BCAP31, PSMD2, RNF217	72	272	16792	2.5723	1	1	0.988511
GOTERM_BP_ALL	GO:0044265~cellular macromolecule catabolic process	6	8.10811	0.396628	BCAP31, EIF4A2, RPS15A, GPC1, PSMD2, RNF217	72	976	16792	1.43374	1	1	0.988511
GOTERM_BP_ALL	GO:0009057~macromolecule catabolic process	7	9.45946	0.398176	BCAP31, EIF4A2, RPS15A, GPC1, PSMD2, RNF217, PGM2	72	1201	16792	1.35933	1	1	0.988511
GOTERM_BP_ALL	GO:0009896~positive regulation of catabolic process	3	4.05405	0.412614	BCAP31, PSMD2, RNF217	72	333	16792	2.1011	1	1	0.988511
GOTERM_BP_ALL	GO:0051247~positive regulation of protein metabolic process	8	10.8108	0.456749	BCAP31, KRT17, GPNMB, PERP, PSMD2, RNF217, HSPB1, YBX3	72	1508	16792	1.23725	1	1	0.988511
GOTERM_BP_ALL	GO:0042176~regulation of protein catabolic process	3	4.05405	0.465943	BCAP31, PSMD2, RNF217	72	370	16792	1.89099	1	1	0.988511
GOTERM_BP_ALL	GO:0043161~proteasome-mediated ubiquitin-dependent protein catabolic process	3	4.05405	0.472937	BCAP31, PSMD2, RNF217	72	375	16792	1.86578	1	1	0.988511
GOTERM_BP_ALL	GO:0031329~regulation of cellular catabolic process	3	4.05405	0.475719	BCAP31, PSMD2, RNF217	72	377	16792	1.85588	1	1	0.988511
GOTERM_BP_ALL	GO:0009056~catabolic process	10	13.5135	0.482409	BCAP31, EIF4A2, RPS15A, FABP5, GPC1, PSMD2, COL7A1, RNF217, PGK1, PGM2	72	2012	16792	1.15916	1	1	0.988511
GOTERM_BP_ALL	GO:0010498~proteasomal protein catabolic process	3	4.05405	0.511089	BCAP31, PSMD2, RNF217	72	403	16792	1.73615	1	1	0.988511
GOTERM_BP_ALL	GO:0044248~cellular catabolic process	8	10.8108	0.531783	BCAP31, EIF4A2, RPS15A, FABP5, GPC1, PSMD2, RNF217, PGM2	72	1616	16792	1.15457	1	1	0.988511
GOTERM_BP_ALL	GO:1901575~organic substance catabolic process	9	12.1622	0.553808	BCAP31, EIF4A2, RPS15A, FABP5, GPC1, PSMD2, RNF217, PGK1, PGM2	72	1889	16792	1.11117	1	1	0.988511
GOTERM_BP_ALL	GO:0032270~positive regulation of cellular protein metabolic process	7	9.45946	0.562454	BCAP31, KRT17, GPNMB, PERP, PSMD2, RNF217, YBX3	72	1420	16792	1.14969	1	1	0.988511
GOTERM_BP_ALL	GO:0009894~regulation of catabolic process	3	4.05405	0.638651	BCAP31, PSMD2, RNF217	72	509	16792	1.37459	1	1	0.988511
GOTERM_BP_ALL	GO:0006511~ubiquitin-dependent protein catabolic process	3	4.05405	0.706081	BCAP31, PSMD2, RNF217	72	577	16792	1.21259	1	1	0.988511
GOTERM_BP_ALL	GO:0019941~modification-dependent protein catabolic process	3	4.05405	0.713298	BCAP31, PSMD2, RNF217	72	585	16792	1.19601	1	1	0.988511
GOTERM_BP_ALL	GO:0043632~modification-dependent macromolecule catabolic process	3	4.05405	0.720369	BCAP31, PSMD2, RNF217	72	593	16792	1.17988	1	1	0.988511
GOTERM_BP_ALL	GO:0051603~proteolysis involved in cellular protein catabolic process	3	4.05405	0.771876	BCAP31, PSMD2, RNF217	72	657	16792	1.06494	1	1	0.988511
GOTERM_BP_ALL	GO:0044257~cellular protein catabolic process	3	4.05405	0.794444	BCAP31, PSMD2, RNF217	72	689	16792	1.01548	1	1	0.988511
GOTERM_BP_ALL	GO:0030163~protein catabolic process	3	4.05405	0.863579	BCAP31, PSMD2, RNF217	72	811	16792	0.862721	1	1	0.988511
Annotation Cluster 39	Enrichment Score: 0.3905818796985515
Category	Term	Count	%	PValue	Genes	List Total	Pop Hits	Pop Total	Fold Enrichment	Bonferroni	Benjamini	FDR
GOTERM_BP_ALL	GO:0010638~positive regulation of organelle organization	5	6.75676	0.248256	ARPC2, DHX36, FSCN1, SFN, TP63	72	600	16792	1.94352	1	1	0.988511
GOTERM_BP_ALL	GO:0045597~positive regulation of cell differentiation	5	6.75676	0.478671	ARPC2, GPC1, CARM1, SFN, TP63	72	841	16792	1.38658	1	1	0.988511
GOTERM_BP_ALL	GO:0051130~positive regulation of cellular component organization	6	8.10811	0.566654	ARPC2, DHX36, FSCN1, RPA1, SFN, TP63	72	1183	16792	1.18287	1	1	0.988511
Annotation Cluster 40	Enrichment Score: 0.3555367577908202
Category	Term	Count	%	PValue	Genes	List Total	Pop Hits	Pop Total	Fold Enrichment	Bonferroni	Benjamini	FDR
GOTERM_BP_ALL	GO:0031334~positive regulation of protein complex assembly	3	4.05405	0.244607	ARPC2, FSCN1, RPA1	72	224	16792	3.12351	1	1	0.988511
GOTERM_BP_ALL	GO:0044087~regulation of cellular component biogenesis	5	6.75676	0.446674	H3F3B, ARPC2, FSCN1, RPA1, NECTIN1	72	807	16792	1.445	1	1	0.988511
GOTERM_BP_ALL	GO:0043254~regulation of protein complex assembly	3	4.05405	0.481259	ARPC2, FSCN1, RPA1	72	381	16792	1.8364	1	1	0.988511
GOTERM_BP_ALL	GO:0044089~positive regulation of cellular component biogenesis	3	4.05405	0.559963	ARPC2, FSCN1, RPA1	72	441	16792	1.58655	1	1	0.988511
GOTERM_BP_ALL	GO:0051130~positive regulation of cellular component organization	6	8.10811	0.566654	ARPC2, DHX36, FSCN1, RPA1, SFN, TP63	72	1183	16792	1.18287	1	1	0.988511
Annotation Cluster 41	Enrichment Score: 0.3491833955938055
Category	Term	Count	%	PValue	Genes	List Total	Pop Hits	Pop Total	Fold Enrichment	Bonferroni	Benjamini	FDR
GOTERM_BP_ALL	GO:0006935~chemotaxis	4	5.40541	0.414583	GPNMB, GPC1, HSPB1, NECTIN1	72	552	16792	1.69002	1	1	0.988511
GOTERM_BP_ALL	GO:0042330~taxis	4	5.40541	0.415722	GPNMB, GPC1, HSPB1, NECTIN1	72	553	16792	1.68696	1	1	0.988511
GOTERM_BP_ALL	GO:0009605~response to external stimulus	10	13.5135	0.520038	RPS15A, JUP, GPNMB, GPC1, DHX36, SLC2A1, HSPB1, SOD2, AP2M1, NECTIN1	72	2073	16792	1.12505	1	1	0.988511
Annotation Cluster 42	Enrichment Score: 0.31356340749057154
Category	Term	Count	%	PValue	Genes	List Total	Pop Hits	Pop Total	Fold Enrichment	Bonferroni	Benjamini	FDR
GOTERM_BP_ALL	GO:0022603~regulation of anatomical structure morphogenesis	7	9.45946	0.284114	GPNMB, ARPC2, CARM1, PSMD2, HSPB1, CELSR2, AP2M1	72	1051	16792	1.55334	1	1	0.988511
GOTERM_BP_ALL	GO:0007169~transmembrane receptor protein tyrosine kinase signaling pathway	4	5.40541	0.519991	ARPC2, GPC1, HSPB1, AP2M1	72	648	16792	1.43964	1	1	0.988511
GOTERM_BP_ALL	GO:0007167~enzyme linked receptor protein signaling pathway	4	5.40541	0.775928	ARPC2, GPC1, HSPB1, AP2M1	72	954	16792	0.977871	1	1	0.988511
Annotation Cluster 43	Enrichment Score: 0.30970757895389195
Category	Term	Count	%	PValue	Genes	List Total	Pop Hits	Pop Total	Fold Enrichment	Bonferroni	Benjamini	FDR
GOTERM_BP_ALL	GO:0048646~anatomical structure formation involved in morphogenesis	8	10.8108	0.21235	GPC1, PERP, COL7A1, CD9, HSPB1, SPINT2, TP63, NECTIN1	72	1151	16792	1.62101	1	1	0.988511
GOTERM_BP_ALL	GO:0071363~cellular response to growth factor stimulus	3	4.05405	0.734917	GPC1, HSPB1, SPINT2	72	610	16792	1.14699	1	1	0.988511
GOTERM_BP_ALL	GO:0070848~response to growth factor	3	4.05405	0.754375	GPC1, HSPB1, SPINT2	72	634	16792	1.10358	1	1	0.988511
Annotation Cluster 44	Enrichment Score: 0.2937824908351703
Category	Term	Count	%	PValue	Genes	List Total	Pop Hits	Pop Total	Fold Enrichment	Bonferroni	Benjamini	FDR
GOTERM_BP_ALL	GO:0048878~chemical homeostasis	8	10.8108	0.153889	BCAP31, VSNL1, TFRC, KRT16, SFN, SOD2, CLDN1, TP63	72	1049	16792	1.77863	1	1	0.988511
GOTERM_BP_ALL	GO:0016192~vesicle-mediated transport	7	9.45946	0.613549	BCAP31, VSNL1, TFRC, ARPC2, COL7A1, CD9, AP2M1	72	1494	16792	1.09274	1	1	0.988511
GOTERM_BP_ALL	GO:0055082~cellular chemical homeostasis	3	4.05405	0.810076	BCAP31, VSNL1, TFRC	72	713	16792	0.9813	1	1	0.988511
GOTERM_BP_ALL	GO:0019725~cellular homeostasis	3	4.05405	0.873551	BCAP31, VSNL1, TFRC	72	833	16792	0.839936	1	1	0.988511
Annotation Cluster 45	Enrichment Score: 0.2692694843603417
Category	Term	Count	%	PValue	Genes	List Total	Pop Hits	Pop Total	Fold Enrichment	Bonferroni	Benjamini	FDR
GOTERM_BP_ALL	GO:0006325~chromatin organization	5	6.75676	0.409343	NAA50, FBL, H3F3B, CARM1, TP63	72	768	16792	1.51837	1	1	0.988511
GOTERM_BP_ALL	GO:0016570~histone modification	3	4.05405	0.558721	NAA50, FBL, CARM1	72	440	16792	1.59015	1	1	0.988511
GOTERM_BP_ALL	GO:0016569~covalent chromatin modification	3	4.05405	0.680627	NAA50, FBL, CARM1	72	550	16792	1.27212	1	1	0.988511
Annotation Cluster 46	Enrichment Score: 0.26891441410334915
Category	Term	Count	%	PValue	Genes	List Total	Pop Hits	Pop Total	Fold Enrichment	Bonferroni	Benjamini	FDR
GOTERM_BP_ALL	GO:0006898~receptor-mediated endocytosis	3	4.05405	0.415564	TFRC, CD9, AP2M1	72	335	16792	2.08856	1	1	0.988511
GOTERM_BP_ALL	GO:0006897~endocytosis	4	5.40541	0.537641	TFRC, ARPC2, CD9, AP2M1	72	665	16792	1.40284	1	1	0.988511
GOTERM_BP_ALL	GO:0002252~immune effector process	4	5.40541	0.612863	C1S, TFRC, ARPC2, AP2M1	72	742	16792	1.25726	1	1	0.988511
GOTERM_BP_ALL	GO:0016192~vesicle-mediated transport	7	9.45946	0.613549	BCAP31, VSNL1, TFRC, ARPC2, COL7A1, CD9, AP2M1	72	1494	16792	1.09274	1	1	0.988511
Annotation Cluster 47	Enrichment Score: 0.26035121413292456
Category	Term	Count	%	PValue	Genes	List Total	Pop Hits	Pop Total	Fold Enrichment	Bonferroni	Benjamini	FDR
GOTERM_BP_ALL	GO:0048878~chemical homeostasis	8	10.8108	0.153889	BCAP31, VSNL1, TFRC, KRT16, SFN, SOD2, CLDN1, TP63	72	1049	16792	1.77863	1	1	0.988511
GOTERM_BP_ALL	GO:0055065~metal ion homeostasis	3	4.05405	0.688347	BCAP31, TFRC, SOD2	72	558	16792	1.25388	1	1	0.988511
GOTERM_BP_ALL	GO:0055080~cation homeostasis	3	4.05405	0.761355	BCAP31, TFRC, SOD2	72	643	16792	1.08813	1	1	0.988511
GOTERM_BP_ALL	GO:0098771~inorganic ion homeostasis	3	4.05405	0.772613	BCAP31, TFRC, SOD2	72	658	16792	1.06332	1	1	0.988511
GOTERM_BP_ALL	GO:0050801~ion homeostasis	3	4.05405	0.801088	BCAP31, TFRC, SOD2	72	699	16792	1.00095	1	1	0.988511
Annotation Cluster 48	Enrichment Score: 0.2179095622955693
Category	Term	Count	%	PValue	Genes	List Total	Pop Hits	Pop Total	Fold Enrichment	Bonferroni	Benjamini	FDR
GOTERM_BP_ALL	GO:0045862~positive regulation of proteolysis	4	5.40541	0.192985	BCAP31, PERP, PSMD2, RNF217	72	358	16792	2.60583	1	1	0.988511
GOTERM_BP_ALL	GO:0051336~regulation of hydrolase activity	7	9.45946	0.501911	BCAP31, SH3BP1, PERP, COL7A1, SFN, SPINT2, TP63	72	1337	16792	1.22106	1	1	0.988511
GOTERM_BP_ALL	GO:0051345~positive regulation of hydrolase activity	3	4.05405	0.905833	BCAP31, SH3BP1, PERP	72	917	16792	0.762995	1	1	0.988511
GOTERM_BP_ALL	GO:0044093~positive regulation of molecular function	5	6.75676	0.959694	BCAP31, JUP, SH3BP1, PERP, PSMD2	72	1840	16792	0.633756	1	1	0.988511
GOTERM_BP_ALL	GO:0043085~positive regulation of catalytic activity	4	5.40541	0.966321	BCAP31, SH3BP1, PERP, PSMD2	72	1559	16792	0.598389	1	1	0.988511
Annotation Cluster 49	Enrichment Score: 0.20674275073464957
Category	Term	Count	%	PValue	Genes	List Total	Pop Hits	Pop Total	Fold Enrichment	Bonferroni	Benjamini	FDR
GOTERM_BP_ALL	GO:0001775~cell activation	5	6.75676	0.541359	GPNMB, TFRC, CD9, HSPB1, DDOST	72	910	16792	1.28144	1	1	0.988511
GOTERM_BP_ALL	GO:0070489~T cell aggregation	3	4.05405	0.566136	GPNMB, TFRC, DDOST	72	446	16792	1.56876	1	1	0.988511
GOTERM_BP_ALL	GO:0042110~T cell activation	3	4.05405	0.566136	GPNMB, TFRC, DDOST	72	446	16792	1.56876	1	1	0.988511
GOTERM_BP_ALL	GO:0071593~lymphocyte aggregation	3	4.05405	0.567363	GPNMB, TFRC, DDOST	72	447	16792	1.56525	1	1	0.988511
GOTERM_BP_ALL	GO:0070486~leukocyte aggregation	3	4.05405	0.575885	GPNMB, TFRC, DDOST	72	454	16792	1.54112	1	1	0.988511
GOTERM_BP_ALL	GO:0007159~leukocyte cell-cell adhesion	3	4.05405	0.618929	GPNMB, TFRC, DDOST	72	491	16792	1.42498	1	1	0.988511
GOTERM_BP_ALL	GO:0046649~lymphocyte activation	3	4.05405	0.761355	GPNMB, TFRC, DDOST	72	643	16792	1.08813	1	1	0.988511
GOTERM_BP_ALL	GO:0045321~leukocyte activation	3	4.05405	0.830437	GPNMB, TFRC, DDOST	72	747	16792	0.936635	1	1	0.988511
Annotation Cluster 50	Enrichment Score: 0.1916931002825112
Category	Term	Count	%	PValue	Genes	List Total	Pop Hits	Pop Total	Fold Enrichment	Bonferroni	Benjamini	FDR
GOTERM_BP_ALL	GO:0030155~regulation of cell adhesion	5	6.75676	0.288634	GPNMB, TFRC, ARPC2, SPINT2, CELSR2	72	643	16792	1.81355	1	1	0.988511
GOTERM_BP_ALL	GO:0000904~cell morphogenesis involved in differentiation	5	6.75676	0.394861	ARPC2, GPC1, SPINT2, CELSR2, NECTIN1	72	753	16792	1.54862	1	1	0.988511
GOTERM_BP_ALL	GO:0007399~nervous system development	10	13.5135	0.578112	H3F3B, GPC1, CARM1, CD9, SPINT2, SOD2, CELSR2, PITX1, TP63, NECTIN1	72	2170	16792	1.07476	1	1	0.988511
GOTERM_BP_ALL	GO:0048666~neuron development	5	6.75676	0.588603	GPC1, CARM1, SOD2, CELSR2, NECTIN1	72	965	16792	1.20841	1	1	0.988511
GOTERM_BP_ALL	GO:0048667~cell morphogenesis involved in neuron differentiation	3	4.05405	0.624487	GPC1, CELSR2, NECTIN1	72	496	16792	1.41062	1	1	0.988511
GOTERM_BP_ALL	GO:0030030~cell projection organization	6	8.10811	0.652569	ARPC2, GPC1, CARM1, FSCN1, CELSR2, NECTIN1	72	1301	16792	1.07558	1	1	0.988511
GOTERM_BP_ALL	GO:0032989~cellular component morphogenesis	6	8.10811	0.666058	ARPC2, GPC1, CD9, SPINT2, CELSR2, NECTIN1	72	1321	16792	1.0593	1	1	0.988511
GOTERM_BP_ALL	GO:0048812~neuron projection morphogenesis	3	4.05405	0.673747	GPC1, CELSR2, NECTIN1	72	543	16792	1.28852	1	1	0.988511
GOTERM_BP_ALL	GO:0031175~neuron projection development	4	5.40541	0.678055	GPC1, CARM1, CELSR2, NECTIN1	72	817	16792	1.14185	1	1	0.988511
GOTERM_BP_ALL	GO:0022008~neurogenesis	6	8.10811	0.743277	GPC1, CARM1, CD9, SOD2, CELSR2, NECTIN1	72	1447	16792	0.967058	1	1	0.988511
GOTERM_BP_ALL	GO:0030182~neuron differentiation	5	6.75676	0.771147	GPC1, CARM1, SOD2, CELSR2, NECTIN1	72	1226	16792	0.951151	1	1	0.988511
GOTERM_BP_ALL	GO:0000902~cell morphogenesis	5	6.75676	0.778894	ARPC2, GPC1, SPINT2, CELSR2, NECTIN1	72	1240	16792	0.940412	1	1	0.988511
GOTERM_BP_ALL	GO:0048699~generation of neurons	5	6.75676	0.835932	GPC1, CARM1, SOD2, CELSR2, NECTIN1	72	1357	16792	0.85933	1	1	0.988511
GOTERM_BP_ALL	GO:0048858~cell projection morphogenesis	3	4.05405	0.856871	GPC1, CELSR2, NECTIN1	72	797	16792	0.877875	1	1	0.988511
GOTERM_BP_ALL	GO:0032990~cell part morphogenesis	3	4.05405	0.866367	GPC1, CELSR2, NECTIN1	72	817	16792	0.856385	1	1	0.988511
Annotation Cluster 51	Enrichment Score: 0.18760295150089287
Category	Term	Count	%	PValue	Genes	List Total	Pop Hits	Pop Total	Fold Enrichment	Bonferroni	Benjamini	FDR
GOTERM_BP_ALL	GO:0002376~immune system process	13	17.5676	0.346093	BCAP31, C1S, TFRC, SOD2, DDOST, CCNB2, GPNMB, ARPC2, KRT16, PSMD2, IRF6, AP2M1, NECTIN1	72	2465	16792	1.22998	1	1	0.988511
GOTERM_BP_ALL	GO:0050778~positive regulation of immune response	4	5.40541	0.556939	C1S, TFRC, ARPC2, PSMD2	72	684	16792	1.36387	1	1	0.988511
GOTERM_BP_ALL	GO:0002252~immune effector process	4	5.40541	0.612863	C1S, TFRC, ARPC2, AP2M1	72	742	16792	1.25726	1	1	0.988511
GOTERM_BP_ALL	GO:0006955~immune response	7	9.45946	0.650676	C1S, TFRC, ARPC2, KRT16, PSMD2, IRF6, NECTIN1	72	1551	16792	1.05258	1	1	0.988511
GOTERM_BP_ALL	GO:0002253~activation of immune response	3	4.05405	0.680627	C1S, ARPC2, PSMD2	72	550	16792	1.27212	1	1	0.988511
GOTERM_BP_ALL	GO:0045087~innate immune response	4	5.40541	0.693257	C1S, KRT16, PSMD2, IRF6	72	836	16792	1.1159	1	1	0.988511
GOTERM_BP_ALL	GO:0002682~regulation of immune system process	6	8.10811	0.702671	GPNMB, C1S, TFRC, ARPC2, PSMD2, AP2M1	72	1378	16792	1.01548	1	1	0.988511
GOTERM_BP_ALL	GO:0050776~regulation of immune response	4	5.40541	0.748779	C1S, TFRC, ARPC2, PSMD2	72	912	16792	1.0229	1	1	0.988511
GOTERM_BP_ALL	GO:0002684~positive regulation of immune system process	4	5.40541	0.779608	C1S, TFRC, ARPC2, PSMD2	72	960	16792	0.971759	1	1	0.988511
GOTERM_BP_ALL	GO:0006952~defense response	5	6.75676	0.894246	C1S, KRT16, PSMD2, IRF6, AP2M1	72	1518	16792	0.768189	1	1	0.988511
Annotation Cluster 52	Enrichment Score: 0.16798743749918504
Category	Term	Count	%	PValue	Genes	List Total	Pop Hits	Pop Total	Fold Enrichment	Bonferroni	Benjamini	FDR
GOTERM_BP_ALL	GO:0044267~cellular protein metabolic process	23	31.0811	0.412303	BCAP31, EIF4A2, NAA50, PNCK, H3F3B, FEM1B, RPA1, HSPB1, SMC6, SPINT2, YBX3, DDOST, FBL, RPS15A, KRT17, GPNMB, PERP, CARM1, PSMD2, COL7A1, RNF217, SFN, SLC25A5	72	4900	16792	1.09472	1	1	0.988511
GOTERM_BP_ALL	GO:0019538~protein metabolic process	25	33.7838	0.451125	EIF4A2, PNCK, C1S, HSPB1, SPINT2, SMC6, YBX3, FBL, RPS15A, GPNMB, PERP, PSMD2, RNF217, SFN, TP63, BCAP31, NAA50, H3F3B, FEM1B, RPA1, DDOST, KRT17, CARM1, COL7A1, SLC25A5	72	5457	16792	1.06845	1	1	0.988511
GOTERM_BP_ALL	GO:0032446~protein modification by small protein conjugation	5	6.75676	0.520846	FEM1B, PSMD2, RNF217, RPA1, SMC6	72	887	16792	1.31467	1	1	0.988511
GOTERM_BP_ALL	GO:0070647~protein modification by small protein conjugation or removal	5	6.75676	0.642295	FEM1B, PSMD2, RNF217, RPA1, SMC6	72	1032	16792	1.12995	1	1	0.988511
GOTERM_BP_ALL	GO:0018193~peptidyl-amino acid modification	5	6.75676	0.747276	NAA50, CARM1, RPA1, SMC6, DDOST	72	1185	16792	0.98406	1	1	0.988511
GOTERM_BP_ALL	GO:0016567~protein ubiquitination	3	4.05405	0.843093	FEM1B, PSMD2, RNF217	72	770	16792	0.908658	1	1	0.988511
GOTERM_BP_ALL	GO:0006464~cellular protein modification process	13	17.5676	0.910024	NAA50, PNCK, FEM1B, RPA1, HSPB1, SMC6, DDOST, FBL, GPNMB, CARM1, PSMD2, RNF217, SFN	72	3818	16792	0.794104	1	1	0.988511
GOTERM_BP_ALL	GO:0036211~protein modification process	13	17.5676	0.910024	NAA50, PNCK, FEM1B, RPA1, HSPB1, SMC6, DDOST, FBL, GPNMB, CARM1, PSMD2, RNF217, SFN	72	3818	16792	0.794104	1	1	0.988511
GOTERM_BP_ALL	GO:0043412~macromolecule modification	13	17.5676	0.947751	NAA50, PNCK, FEM1B, RPA1, HSPB1, SMC6, DDOST, FBL, GPNMB, CARM1, PSMD2, RNF217, SFN	72	4065	16792	0.745852	1	1	0.988511
Annotation Cluster 53	Enrichment Score: 0.12639633876235712
Category	Term	Count	%	PValue	Genes	List Total	Pop Hits	Pop Total	Fold Enrichment	Bonferroni	Benjamini	FDR
GOTERM_BP_ALL	GO:0044711~single-organism biosynthetic process	7	9.45946	0.504148	GYS1, PTDSS1, CNBP, GMPS, SLC2A1, PGK1, PGM2	72	1340	16792	1.21833	1	1	0.988511
GOTERM_BP_ALL	GO:0019693~ribose phosphate metabolic process	3	4.05405	0.679651	GMPS, PGK1, PGM2	72	549	16792	1.27444	1	1	0.988511
GOTERM_BP_ALL	GO:0009117~nucleotide metabolic process	3	4.05405	0.779147	GMPS, PGK1, PGM2	72	667	16792	1.04898	1	1	0.988511
GOTERM_BP_ALL	GO:1901135~carbohydrate derivative metabolic process	5	6.75676	0.782691	GPC1, GMPS, PGK1, PGM2, DDOST	72	1247	16792	0.935133	1	1	0.988511
GOTERM_BP_ALL	GO:0006753~nucleoside phosphate metabolic process	3	4.05405	0.784819	GMPS, PGK1, PGM2	72	675	16792	1.03654	1	1	0.988511
GOTERM_BP_ALL	GO:0055086~nucleobase-containing small molecule metabolic process	3	4.05405	0.81931	GMPS, PGK1, PGM2	72	728	16792	0.961081	1	1	0.988511
GOTERM_BP_ALL	GO:0044281~small molecule metabolic process	7	9.45946	0.847506	FABP5, CNBP, PSMD2, GMPS, SLC2A1, PGK1, PGM2	72	1951	16792	0.836779	1	1	0.988511
GOTERM_BP_ALL	GO:0019637~organophosphate metabolic process	4	5.40541	0.855884	PTDSS1, GMPS, PGK1, PGM2	72	1108	16792	0.841957	1	1	0.988511
Annotation Cluster 54	Enrichment Score: 0.11048372979741397
Category	Term	Count	%	PValue	Genes	List Total	Pop Hits	Pop Total	Fold Enrichment	Bonferroni	Benjamini	FDR
GOTERM_BP_ALL	GO:0030001~metal ion transport	4	5.40541	0.675606	SLC6A8, AHNAK, TFRC, NECTIN1	72	814	16792	1.14606	1	1	0.988511
GOTERM_BP_ALL	GO:0006812~cation transport	4	5.40541	0.788596	SLC6A8, AHNAK, TFRC, NECTIN1	72	975	16792	0.956809	1	1	0.988511
GOTERM_BP_ALL	GO:0006811~ion transport	5	6.75676	0.874984	SLC6A8, AHNAK, TFRC, SLC2A1, NECTIN1	72	1458	16792	0.799802	1	1	0.988511
Annotation Cluster 55	Enrichment Score: 0.1066578289019781
Category	Term	Count	%	PValue	Genes	List Total	Pop Hits	Pop Total	Fold Enrichment	Bonferroni	Benjamini	FDR
GOTERM_BP_ALL	GO:0044711~single-organism biosynthetic process	7	9.45946	0.504148	GYS1, PTDSS1, CNBP, GMPS, SLC2A1, PGK1, PGM2	72	1340	16792	1.21833	1	1	0.988511
GOTERM_BP_ALL	GO:0044281~small molecule metabolic process	7	9.45946	0.847506	FABP5, CNBP, PSMD2, GMPS, SLC2A1, PGK1, PGM2	72	1951	16792	0.836779	1	1	0.988511
GOTERM_BP_ALL	GO:0019752~carboxylic acid metabolic process	3	4.05405	0.870452	GMPS, SLC2A1, PGK1	72	826	16792	0.847054	1	1	0.988511
GOTERM_BP_ALL	GO:0043436~oxoacid metabolic process	3	4.05405	0.872672	GMPS, SLC2A1, PGK1	72	831	16792	0.841957	1	1	0.988511
GOTERM_BP_ALL	GO:0006082~organic acid metabolic process	3	4.05405	0.902431	GMPS, SLC2A1, PGK1	72	907	16792	0.771408	1	1	0.988511
Annotation Cluster 56	Enrichment Score: 0.07867568096452711
Category	Term	Count	%	PValue	Genes	List Total	Pop Hits	Pop Total	Fold Enrichment	Bonferroni	Benjamini	FDR
GOTERM_BP_ALL	GO:0007420~brain development	3	4.05405	0.79105	H3F3B, CD9, PITX1	72	684	16792	1.0229	1	1	0.988511
GOTERM_BP_ALL	GO:0060322~head development	3	4.05405	0.814435	H3F3B, CD9, PITX1	72	720	16792	0.971759	1	1	0.988511
GOTERM_BP_ALL	GO:0007417~central nervous system development	3	4.05405	0.901389	H3F3B, CD9, PITX1	72	904	16792	0.773968	1	1	0.988511
Annotation Cluster 57	Enrichment Score: 0.013129914687086304
Category	Term	Count	%	PValue	Genes	List Total	Pop Hits	Pop Total	Fold Enrichment	Bonferroni	Benjamini	FDR
GOTERM_BP_ALL	GO:0031399~regulation of protein modification process	5	6.75676	0.930797	GPNMB, FEM1B, PSMD2, HSPB1, SFN	72	1664	16792	0.700788	1	1	0.988511
GOTERM_BP_ALL	GO:0006468~protein phosphorylation	5	6.75676	0.961195	PNCK, GPNMB, PSMD2, HSPB1, SFN	72	1852	16792	0.62965	1	1	0.988511
GOTERM_BP_ALL	GO:0006796~phosphate-containing compound metabolic process	9	12.1622	0.962489	PTDSS1, PNCK, GPNMB, PSMD2, GMPS, PGK1, HSPB1, PGM2, SFN	72	3083	16792	0.68083	1	1	0.988511
GOTERM_BP_ALL	GO:0006793~phosphorus metabolic process	9	12.1622	0.963085	PTDSS1, PNCK, GPNMB, PSMD2, GMPS, PGK1, HSPB1, PGM2, SFN	72	3089	16792	0.679508	1	1	0.988511
GOTERM_BP_ALL	GO:0016310~phosphorylation	6	8.10811	0.967446	PNCK, GPNMB, PSMD2, PGK1, HSPB1, SFN	72	2229	16792	0.627785	1	1	0.988511
GOTERM_BP_ALL	GO:0001932~regulation of protein phosphorylation	3	4.05405	0.9774	GPNMB, HSPB1, SFN	72	1300	16792	0.538205	1	1	0.988511
GOTERM_BP_ALL	GO:0042325~regulation of phosphorylation	3	4.05405	0.984291	GPNMB, HSPB1, SFN	72	1393	16792	0.502273	1	1	0.988511
GOTERM_BP_ALL	GO:0019220~regulation of phosphate metabolic process	3	4.05405	0.993424	GPNMB, HSPB1, SFN	72	1610	16792	0.434576	1	1	0.993424
GOTERM_BP_ALL	GO:0051174~regulation of phosphorus metabolic process	3	4.05405	0.993451	GPNMB, HSPB1, SFN	72	1611	16792	0.434306	1	1	0.993451

## Sheet: Table S6
Lung Adenocarcinoma And Lung Squamous Cell Carcinoma Cancer Classification, Biomarker Identification, and Gene Expression Analysis Using Overlapping Feature Selection Methods
Joe W. Chen, Joseph M. Dhahbi
Supplementary Table S6: Top Clusters of Downregulated Biological Pathways
Annotation Cluster 1	Enrichment Score: 1.3374842805077047
Category	Term	Count	%	PValue	Genes	List Total	Pop Hits	Pop Total	Fold Enrichment	Bonferroni	Benjamini	FDR
GOTERM_BP_ALL	GO:0002576~platelet degranulation	5	8.77193	0.000286424	CD63, TMSB4X, QSOX1, TLN1, CALM2	51	107	16792	15.3857	0.361481	0.44854	0.44854
GOTERM_BP_ALL	GO:0045055~regulated exocytosis	5	8.77193	0.0105124	CD63, TMSB4X, QSOX1, TLN1, CALM2	51	288	16792	5.71623	1	1	1
GOTERM_BP_ALL	GO:0006887~exocytosis	5	8.77193	0.0318955	CD63, TMSB4X, QSOX1, TLN1, CALM2	51	404	16792	4.07494	1	1	1
GOTERM_BP_ALL	GO:0032940~secretion by cell	7	12.2807	0.0658515	CD63, TMF1, TMSB4X, CACNA1D, QSOX1, TLN1, CALM2	51	966	16792	2.38591	1	1	1
GOTERM_BP_ALL	GO:0016192~vesicle-mediated transport	9	15.7895	0.0725844	TBC1D8B, PIGR, CD63, TMSB4X, QSOX1, TLN1, ERGIC3, CALM2, CD2AP	51	1494	16792	1.98346	1	1	1
GOTERM_BP_ALL	GO:0046903~secretion	7	12.2807	0.106138	CD63, TMF1, TMSB4X, CACNA1D, QSOX1, TLN1, CALM2	51	1098	16792	2.09907	1	1	1
GOTERM_BP_ALL	GO:0051235~maintenance of location	3	5.26316	0.213665	TMSB4X, TLN1, CALM2	51	290	16792	3.40609	1	1	1
GOTERM_BP_ALL	GO:0006936~muscle contraction	3	5.26316	0.258855	CACNA1D, TLN1, CALM2	51	331	16792	2.98418	1	1	1
GOTERM_BP_ALL	GO:0003012~muscle system process	3	5.26316	0.340512	CACNA1D, TLN1, CALM2	51	405	16792	2.43893	1	1	1
Annotation Cluster 2	Enrichment Score: 0.7366790117131469
Category	Term	Count	%	PValue	Genes	List Total	Pop Hits	Pop Total	Fold Enrichment	Bonferroni	Benjamini	FDR
GOTERM_BP_ALL	GO:0007173~epidermal growth factor receptor signaling pathway	3	5.26316	0.0496664	PIGR, GPRC5A, UBB	51	120	16792	8.23137	1	1	1
GOTERM_BP_ALL	GO:0038127~ERBB signaling pathway	3	5.26316	0.0718348	PIGR, GPRC5A, UBB	51	148	16792	6.67409	1	1	1
GOTERM_BP_ALL	GO:0007167~enzyme linked receptor protein signaling pathway	4	7.01754	0.546261	PIGR, GPRC5A, UBB, CGN	51	954	16792	1.38052	1	1	1
GOTERM_BP_ALL	GO:0007169~transmembrane receptor protein tyrosine kinase signaling pathway	3	5.26316	0.580079	PIGR, GPRC5A, UBB	51	648	16792	1.52433	1	1	1
Annotation Cluster 3	Enrichment Score: 0.690559121833635
Category	Term	Count	%	PValue	Genes	List Total	Pop Hits	Pop Total	Fold Enrichment	Bonferroni	Benjamini	FDR
GOTERM_BP_ALL	GO:0001894~tissue homeostasis	3	5.26316	0.117467	PIGR, NAPSA, LPCAT1	51	198	16792	4.98871	1	1	1
GOTERM_BP_ALL	GO:0042592~homeostatic process	8	14.0351	0.214362	PIGR, SLC34A2, NAPSA, ACOX2, LPCAT1, ADAR, QSOX1, CALM2	51	1645	16792	1.60124	1	1	1
GOTERM_BP_ALL	GO:0048871~multicellular organismal homeostasis	3	5.26316	0.243364	PIGR, NAPSA, LPCAT1	51	317	16792	3.11598	1	1	1
GOTERM_BP_ALL	GO:0060249~anatomical structure homeostasis	3	5.26316	0.282126	PIGR, NAPSA, LPCAT1	51	352	16792	2.80615	1	1	1
Annotation Cluster 4	Enrichment Score: 0.6791087513322257
Category	Term	Count	%	PValue	Genes	List Total	Pop Hits	Pop Total	Fold Enrichment	Bonferroni	Benjamini	FDR
GOTERM_BP_ALL	GO:0034613~cellular protein localization	11	19.2982	0.0179595	TBC1D8B, RPS4X, PIGR, CD63, MLPH, RPL10, TMSB4X, RPS20, ADAR, TLN1, CD2AP	51	1600	16792	2.26363	1	1	1
GOTERM_BP_ALL	GO:0070727~cellular macromolecule localization	11	19.2982	0.0189111	TBC1D8B, RPS4X, PIGR, CD63, MLPH, RPL10, TMSB4X, RPS20, ADAR, TLN1, CD2AP	51	1613	16792	2.24538	1	1	1
GOTERM_BP_ALL	GO:0006614~SRP-dependent cotranslational protein targeting to membrane	3	5.26316	0.0331735	RPS4X, RPL10, RPS20	51	96	16792	10.2892	1	1	1
GOTERM_BP_ALL	GO:0006613~cotranslational protein targeting to membrane	3	5.26316	0.0377178	RPS4X, RPL10, RPS20	51	103	16792	9.58995	1	1	1
GOTERM_BP_ALL	GO:0045047~protein targeting to ER	3	5.26316	0.0383856	RPS4X, RPL10, RPS20	51	104	16792	9.49774	1	1	1
GOTERM_BP_ALL	GO:0072599~establishment of protein localization to endoplasmic reticulum	3	5.26316	0.0411017	RPS4X, RPL10, RPS20	51	108	16792	9.14597	1	1	1
GOTERM_BP_ALL	GO:0019058~viral life cycle	5	8.77193	0.0460819	RPS4X, UBB, RPL10, RPS20, ADAR	51	455	16792	3.61819	1	1	1
GOTERM_BP_ALL	GO:0000184~nuclear-transcribed mRNA catabolic process, nonsense-mediated decay	3	5.26316	0.0519007	RPS4X, RPL10, RPS20	51	123	16792	8.03061	1	1	1
GOTERM_BP_ALL	GO:1902582~single-organism intracellular transport	6	10.5263	0.05492	RPS4X, MLPH, UBB, RPL10, RPS20, ADAR	51	695	16792	2.84249	1	1	1
GOTERM_BP_ALL	GO:0070972~protein localization to endoplasmic reticulum	3	5.26316	0.0557035	RPS4X, RPL10, RPS20	51	128	16792	7.71691	1	1	1
GOTERM_BP_ALL	GO:0051641~cellular localization	13	22.807	0.0660512	TBC1D8B, PIGR, CD63, RPL10, ADAR, CD2AP, RPS4X, MLPH, UBB, TMSB4X, RPS20, TLN1, CALM2	51	2541	16792	1.6845	1	1	1
GOTERM_BP_ALL	GO:0044765~single-organism transport	16	28.0702	0.0683299	PIGR, CD63, SLC34A2, TMF1, RPL10, SLC41A2, ADAR, CACNA1D, RPS4X, MLPH, UBB, TMSB4X, QSOX1, RPS20, TLN1, CALM2	51	3415	16792	1.54263	1	1	1
GOTERM_BP_ALL	GO:0006810~transport	20	35.0877	0.075138	TBC1D8B, PIGR, CD63, SLC34A2, TMF1, RPL10, SLC41A2, ADAR, CACNA1D, CD2AP, RPS4X, LAPTM4A, MLPH, UBB, TMSB4X, QSOX1, RPS20, TLN1, ERGIC3, CALM2	51	4663	16792	1.4122	1	1	1
GOTERM_BP_ALL	GO:0051234~establishment of localization	20	35.0877	0.0941779	TBC1D8B, PIGR, CD63, SLC34A2, TMF1, RPL10, SLC41A2, ADAR, CACNA1D, CD2AP, RPS4X, LAPTM4A, MLPH, UBB, TMSB4X, QSOX1, RPS20, TLN1, ERGIC3, CALM2	51	4790	16792	1.37476	1	1	1
GOTERM_BP_ALL	GO:0019083~viral transcription	3	5.26316	0.101222	RPS4X, RPL10, RPS20	51	181	16792	5.45726	1	1	1
GOTERM_BP_ALL	GO:1902578~single-organism localization	16	28.0702	0.101689	PIGR, CD63, SLC34A2, TMF1, RPL10, SLC41A2, ADAR, CACNA1D, RPS4X, MLPH, UBB, TMSB4X, QSOX1, RPS20, TLN1, CALM2	51	3614	16792	1.45769	1	1	1
GOTERM_BP_ALL	GO:0008104~protein localization	12	21.0526	0.102712	TBC1D8B, RPS4X, PIGR, CD63, MLPH, RPL10, TMSB4X, RPS20, ADAR, CACNA1D, TLN1, CD2AP	51	2448	16792	1.61399	1	1	1
GOTERM_BP_ALL	GO:1902580~single-organism cellular localization	7	12.2807	0.107528	RPS4X, PIGR, MLPH, UBB, RPL10, RPS20, ADAR	51	1102	16792	2.09146	1	1	1
GOTERM_BP_ALL	GO:0006413~translational initiation	3	5.26316	0.108784	RPS4X, RPL10, RPS20	51	189	16792	5.22627	1	1	1
GOTERM_BP_ALL	GO:0006612~protein targeting to membrane	3	5.26316	0.10974	RPS4X, RPL10, RPS20	51	190	16792	5.19876	1	1	1
GOTERM_BP_ALL	GO:0019080~viral gene expression	3	5.26316	0.111658	RPS4X, RPL10, RPS20	51	192	16792	5.14461	1	1	1
GOTERM_BP_ALL	GO:0033036~macromolecule localization	13	22.807	0.121317	TBC1D8B, PIGR, CD63, TMF1, RPL10, ADAR, CACNA1D, CD2AP, RPS4X, MLPH, TMSB4X, RPS20, TLN1	51	2817	16792	1.51946	1	1	1
GOTERM_BP_ALL	GO:0034470~ncRNA processing	4	7.01754	0.123305	RPS4X, RPL10, RPS20, ADAR	51	411	16792	3.20443	1	1	1
GOTERM_BP_ALL	GO:0000956~nuclear-transcribed mRNA catabolic process	3	5.26316	0.125329	RPS4X, RPL10, RPS20	51	206	16792	4.79497	1	1	1
GOTERM_BP_ALL	GO:0044033~multi-organism metabolic process	3	5.26316	0.133316	RPS4X, RPL10, RPS20	51	214	16792	4.61572	1	1	1
GOTERM_BP_ALL	GO:0006402~mRNA catabolic process	3	5.26316	0.140399	RPS4X, RPL10, RPS20	51	221	16792	4.46952	1	1	1
GOTERM_BP_ALL	GO:0016032~viral process	6	10.5263	0.158655	RPS4X, UBB, RPL10, RPS20, ADAR, TLN1	51	966	16792	2.04506	1	1	1
GOTERM_BP_ALL	GO:0044764~multi-organism cellular process	6	10.5263	0.162035	RPS4X, UBB, RPL10, RPS20, ADAR, TLN1	51	973	16792	2.03035	1	1	1
GOTERM_BP_ALL	GO:0044265~cellular macromolecule catabolic process	6	10.5263	0.163493	RPS4X, TMF1, UBB, RPL10, RPS20, CD2AP	51	976	16792	2.02411	1	1	1
GOTERM_BP_ALL	GO:0006401~RNA catabolic process	3	5.26316	0.169486	RPS4X, RPL10, RPS20	51	249	16792	3.96693	1	1	1
GOTERM_BP_ALL	GO:0022613~ribonucleoprotein complex biogenesis	4	7.01754	0.171333	RPS4X, RPL10, RPS20, ADAR	51	480	16792	2.74379	1	1	1
GOTERM_BP_ALL	GO:0044403~symbiosis, encompassing mutualism through parasitism	6	10.5263	0.17435	RPS4X, UBB, RPL10, RPS20, ADAR, TLN1	51	998	16792	1.97949	1	1	1
GOTERM_BP_ALL	GO:0044419~interspecies interaction between organisms	6	10.5263	0.17435	RPS4X, UBB, RPL10, RPS20, ADAR, TLN1	51	998	16792	1.97949	1	1	1
GOTERM_BP_ALL	GO:0043604~amide biosynthetic process	5	8.77193	0.175102	RPS4X, RPL10, RPS20, ADAR, SGMS2	51	736	16792	2.23679	1	1	1
GOTERM_BP_ALL	GO:0072657~protein localization to membrane	4	7.01754	0.177967	RPS4X, PIGR, RPL10, RPS20	51	489	16792	2.69329	1	1	1
GOTERM_BP_ALL	GO:0051179~localization	22	38.5965	0.184463	TBC1D8B, PIGR, CD63, SLC34A2, TMF1, RPL10, SLC41A2, ADAR, CACNA1D, CD2AP, RPS4X, LAPTM4A, MLPH, UBB, MDK, CEACAM6, TMSB4X, QSOX1, RPS20, TLN1, ERGIC3, CALM2	51	5872	16792	1.23358	1	1	1
GOTERM_BP_ALL	GO:0006886~intracellular protein transport	6	10.5263	0.185487	TBC1D8B, RPS4X, MLPH, RPL10, RPS20, ADAR	51	1020	16792	1.93679	1	1	1
GOTERM_BP_ALL	GO:0006364~rRNA processing	3	5.26316	0.190853	RPS4X, RPL10, RPS20	51	269	16792	3.67199	1	1	1
GOTERM_BP_ALL	GO:0016072~rRNA metabolic process	3	5.26316	0.19842	RPS4X, RPL10, RPS20	51	276	16792	3.57886	1	1	1
GOTERM_BP_ALL	GO:1901566~organonitrogen compound biosynthetic process	7	12.2807	0.223103	RPS4X, RPL10, ALDH3B1, RPS20, ADAR, SGMS2, CALM2	51	1375	16792	1.67621	1	1	1
GOTERM_BP_ALL	GO:0034660~ncRNA metabolic process	4	7.01754	0.240491	RPS4X, RPL10, RPS20, ADAR	51	570	16792	2.31056	1	1	1
GOTERM_BP_ALL	GO:0065008~regulation of biological quality	14	24.5614	0.245242	PIGR, SLC34A2, NAPSA, TMF1, LPCAT1, ADAR, CACNA1D, UBB, ACOX2, DDAH1, TMSB4X, QSOX1, TLN1, CALM2	51	3548	16792	1.2992	1	1	1
GOTERM_BP_ALL	GO:0042254~ribosome biogenesis	3	5.26316	0.263286	RPS4X, RPL10, RPS20	51	335	16792	2.94855	1	1	1
GOTERM_BP_ALL	GO:0033365~protein localization to organelle	5	8.77193	0.280658	RPS4X, RPL10, RPS20, ADAR, CD2AP	51	902	16792	1.82514	1	1	1
GOTERM_BP_ALL	GO:0006412~translation	4	7.01754	0.298041	RPS4X, RPL10, RPS20, ADAR	51	641	16792	2.05463	1	1	1
GOTERM_BP_ALL	GO:0090150~establishment of protein localization to membrane	3	5.26316	0.299836	RPS4X, RPL10, RPS20	51	368	16792	2.68414	1	1	1
GOTERM_BP_ALL	GO:0034655~nucleobase-containing compound catabolic process	3	5.26316	0.313081	RPS4X, RPL10, RPS20	51	380	16792	2.59938	1	1	1
GOTERM_BP_ALL	GO:0015031~protein transport	8	14.0351	0.315263	TBC1D8B, RPS4X, CD63, MLPH, RPL10, RPS20, ADAR, CACNA1D	51	1860	16792	1.41615	1	1	1
GOTERM_BP_ALL	GO:0072594~establishment of protein localization to organelle	4	7.01754	0.318592	RPS4X, RPL10, RPS20, ADAR	51	666	16792	1.97751	1	1	1
GOTERM_BP_ALL	GO:0043043~peptide biosynthetic process	4	7.01754	0.319415	RPS4X, RPL10, RPS20, ADAR	51	667	16792	1.97454	1	1	1
GOTERM_BP_ALL	GO:0016071~mRNA metabolic process	4	7.01754	0.323533	RPS4X, RPL10, RPS20, ADAR	51	672	16792	1.95985	1	1	1
GOTERM_BP_ALL	GO:0046907~intracellular transport	7	12.2807	0.337113	TBC1D8B, RPS4X, MLPH, UBB, RPL10, RPS20, ADAR	51	1594	16792	1.44591	1	1	1
GOTERM_BP_ALL	GO:0043603~cellular amide metabolic process	5	8.77193	0.343365	RPS4X, RPL10, RPS20, ADAR, SGMS2	51	994	16792	1.65621	1	1	1
GOTERM_BP_ALL	GO:0046700~heterocycle catabolic process	3	5.26316	0.347053	RPS4X, RPL10, RPS20	51	411	16792	2.40332	1	1	1
GOTERM_BP_ALL	GO:0006605~protein targeting	4	7.01754	0.347427	RPS4X, RPL10, RPS20, ADAR	51	701	16792	1.87877	1	1	1
GOTERM_BP_ALL	GO:0044270~cellular nitrogen compound catabolic process	3	5.26316	0.354659	RPS4X, RPL10, RPS20	51	418	16792	2.36307	1	1	1
GOTERM_BP_ALL	GO:0019439~aromatic compound catabolic process	3	5.26316	0.360075	RPS4X, RPL10, RPS20	51	423	16792	2.33514	1	1	1
GOTERM_BP_ALL	GO:1901361~organic cyclic compound catabolic process	3	5.26316	0.38371	RPS4X, RPL10, RPS20	51	445	16792	2.2197	1	1	1
GOTERM_BP_ALL	GO:0051649~establishment of localization in cell	8	14.0351	0.387814	TBC1D8B, RPS4X, MLPH, UBB, RPL10, RPS20, ADAR, CALM2	51	2004	16792	1.31439	1	1	1
GOTERM_BP_ALL	GO:0051704~multi-organism process	9	15.7895	0.396239	RPS4X, MUC1, TMF1, UBB, RPL10, RPS20, ADAR, TLN1, PGC	51	2341	16792	1.26582	1	1	1
GOTERM_BP_ALL	GO:0045184~establishment of protein localization	8	14.0351	0.396491	TBC1D8B, RPS4X, CD63, MLPH, RPL10, RPS20, ADAR, CACNA1D	51	2021	16792	1.30333	1	1	1
GOTERM_BP_ALL	GO:0010608~posttranscriptional regulation of gene expression	3	5.26316	0.412225	RPS4X, UBB, ADAR	51	472	16792	2.09272	1	1	1
GOTERM_BP_ALL	GO:0006518~peptide metabolic process	4	7.01754	0.442551	RPS4X, RPL10, RPS20, ADAR	51	818	16792	1.61005	1	1	1
GOTERM_BP_ALL	GO:0044802~single-organism membrane organization	4	7.01754	0.480251	RPS4X, PIGR, RPL10, RPS20	51	866	16792	1.52081	1	1	1
GOTERM_BP_ALL	GO:1901564~organonitrogen compound metabolic process	8	14.0351	0.498125	RPS4X, RPL10, DDAH1, ALDH3B1, RPS20, ADAR, SGMS2, CALM2	51	2221	16792	1.18597	1	1	1
GOTERM_BP_ALL	GO:0044085~cellular component biogenesis	10	17.5439	0.509953	RPS4X, TMF1, UBB, RPL10, TMSB4X, RPS20, ADAR, TLN1, NCMAP, CD2AP	51	2914	16792	1.12991	1	1	1
GOTERM_BP_ALL	GO:0006396~RNA processing	4	7.01754	0.513809	RPS4X, RPL10, RPS20, ADAR	51	910	16792	1.44727	1	1	1
GOTERM_BP_ALL	GO:0071702~organic substance transport	9	15.7895	0.545979	TBC1D8B, RPS4X, CD63, TMF1, MLPH, RPL10, RPS20, ADAR, CACNA1D	51	2657	16792	1.11528	1	1	1
GOTERM_BP_ALL	GO:0034622~cellular macromolecular complex assembly	4	7.01754	0.581649	UBB, RPL10, TMSB4X, ADAR	51	1004	16792	1.31177	1	1	1
GOTERM_BP_ALL	GO:0061024~membrane organization	4	7.01754	0.597362	RPS4X, PIGR, RPL10, RPS20	51	1027	16792	1.28239	1	1	1
GOTERM_BP_ALL	GO:0033043~regulation of organelle organization	4	7.01754	0.676128	TBC1D8B, MUC1, TMSB4X, CD2AP	51	1152	16792	1.14325	1	1	1
GOTERM_BP_ALL	GO:0022607~cellular component assembly	8	14.0351	0.681037	TMF1, UBB, RPL10, TMSB4X, ADAR, TLN1, NCMAP, CD2AP	51	2618	16792	1.00613	1	1	1
GOTERM_BP_ALL	GO:0010628~positive regulation of gene expression	5	8.77193	0.755589	RPS4X, MUC1, UBB, MDK, ADAR	51	1692	16792	0.972975	1	1	1
GOTERM_BP_ALL	GO:0065003~macromolecular complex assembly	5	8.77193	0.763135	UBB, RPL10, TMSB4X, ADAR, CD2AP	51	1710	16792	0.962734	1	1	1
GOTERM_BP_ALL	GO:0016043~cellular component organization	16	28.0702	0.862015	TBC1D8B, PIGR, CD63, TMF1, RPL10, GOLM1, ADAR, NCMAP, CD2AP, RPS4X, MUC1, ALCAM, UBB, TMSB4X, RPS20, TLN1	51	6109	16792	0.862347	1	1	1
GOTERM_BP_ALL	GO:0043933~macromolecular complex subunit organization	6	10.5263	0.875393	MUC1, UBB, RPL10, TMSB4X, ADAR, CD2AP	51	2461	16792	0.802734	1	1	1
GOTERM_BP_ALL	GO:0071840~cellular component organization or biogenesis	16	28.0702	0.889553	TBC1D8B, PIGR, CD63, TMF1, RPL10, GOLM1, ADAR, NCMAP, CD2AP, RPS4X, MUC1, ALCAM, UBB, TMSB4X, RPS20, TLN1	51	6265	16792	0.840874	1	1	1
GOTERM_BP_ALL	GO:0006996~organelle organization	9	15.7895	0.898342	TBC1D8B, MUC1, TMF1, UBB, RPL10, GOLM1, TMSB4X, TLN1, CD2AP	51	3753	16792	0.78958	1	1	1
GOTERM_BP_ALL	GO:0051128~regulation of cellular component organization	5	8.77193	0.929145	TBC1D8B, CD63, MUC1, TMSB4X, CD2AP	51	2323	16792	0.708685	1	1	1
GOTERM_BP_ALL	GO:0010467~gene expression	10	17.5439	0.990036	TCEAL8, RPS4X, MUC1, TMF1, UBB, RPL10, MDK, MACC1, RPS20, ADAR	51	5306	16792	0.620533	1	1	1
Annotation Cluster 5	Enrichment Score: 0.6265146014345315
Category	Term	Count	%	PValue	Genes	List Total	Pop Hits	Pop Total	Fold Enrichment	Bonferroni	Benjamini	FDR
GOTERM_BP_ALL	GO:0008016~regulation of heart contraction	3	5.26316	0.152728	CYP2J2, CACNA1D, CALM2	51	233	16792	4.23933	1	1	1
GOTERM_BP_ALL	GO:0044057~regulation of system process	4	7.01754	0.189183	CYP2J2, CACNA1D, CALM2, NCMAP	51	504	16792	2.61313	1	1	1
GOTERM_BP_ALL	GO:0008015~blood circulation	4	7.01754	0.190692	CYP2J2, DDAH1, CACNA1D, CALM2	51	506	16792	2.60281	1	1	1
GOTERM_BP_ALL	GO:0003013~circulatory system process	4	7.01754	0.193722	CYP2J2, DDAH1, CACNA1D, CALM2	51	510	16792	2.58239	1	1	1
GOTERM_BP_ALL	GO:1903522~regulation of blood circulation	3	5.26316	0.224627	CYP2J2, CACNA1D, CALM2	51	300	16792	3.29255	1	1	1
GOTERM_BP_ALL	GO:0003008~system process	9	15.7895	0.246064	CYP2J2, PIGR, TMF1, DDAH1, MDK, CACNA1D, TLN1, CALM2, NCMAP	51	2014	16792	1.47135	1	1	1
GOTERM_BP_ALL	GO:0051239~regulation of multicellular organismal process	8	14.0351	0.697552	CYP2J2, TMF1, UBB, DDAH1, CACNA1D, CALM2, NCMAP, CD2AP	51	2659	16792	0.990613	1	1	1
Annotation Cluster 6	Enrichment Score: 0.6134469463329024
Category	Term	Count	%	PValue	Genes	List Total	Pop Hits	Pop Total	Fold Enrichment	Bonferroni	Benjamini	FDR
GOTERM_BP_ALL	GO:0051302~regulation of cell division	3	5.26316	0.0596018	MDK, MACC1, CALM2	51	133	16792	7.4268	1	1	1
GOTERM_BP_ALL	GO:0051301~cell division	4	7.01754	0.244482	MDK, MACC1, CALM2, CD2AP	51	575	16792	2.29047	1	1	1
GOTERM_BP_ALL	GO:0019219~regulation of nucleobase-containing compound metabolic process	7	12.2807	0.99118	TCEAL8, MUC1, TMF1, UBB, MDK, MACC1, CALM2	51	4104	16792	0.561595	1	1	1
Annotation Cluster 7	Enrichment Score: 0.6060632254285968
Category	Term	Count	%	PValue	Genes	List Total	Pop Hits	Pop Total	Fold Enrichment	Bonferroni	Benjamini	FDR
GOTERM_BP_ALL	GO:0007155~cell adhesion	8	14.0351	0.238482	CD63, CD164, MUC1, ALCAM, GPRC5A, CGN, TLN1, CD2AP	51	1699	16792	1.55035	1	1	1
GOTERM_BP_ALL	GO:0022610~biological adhesion	8	14.0351	0.24122	CD63, CD164, MUC1, ALCAM, GPRC5A, CGN, TLN1, CD2AP	51	1705	16792	1.54489	1	1	1
GOTERM_BP_ALL	GO:0098609~cell-cell adhesion	6	10.5263	0.264205	CD164, ALCAM, GPRC5A, CGN, TLN1, CD2AP	51	1164	16792	1.69719	1	1	1
Annotation Cluster 8	Enrichment Score: 0.46635952880067694
Category	Term	Count	%	PValue	Genes	List Total	Pop Hits	Pop Total	Fold Enrichment	Bonferroni	Benjamini	FDR
GOTERM_BP_ALL	GO:0032940~secretion by cell	7	12.2807	0.0658515	CD63, TMF1, TMSB4X, CACNA1D, QSOX1, TLN1, CALM2	51	966	16792	2.38591	1	1	1
GOTERM_BP_ALL	GO:0046903~secretion	7	12.2807	0.106138	CD63, TMF1, TMSB4X, CACNA1D, QSOX1, TLN1, CALM2	51	1098	16792	2.09907	1	1	1
GOTERM_BP_ALL	GO:0030001~metal ion transport	5	8.77193	0.222963	CD63, SLC34A2, SLC41A2, CACNA1D, CALM2	51	814	16792	2.02245	1	1	1
GOTERM_BP_ALL	GO:0010959~regulation of metal ion transport	3	5.26316	0.248892	CD63, CACNA1D, CALM2	51	322	16792	3.06759	1	1	1
GOTERM_BP_ALL	GO:0006812~cation transport	5	8.77193	0.330305	CD63, SLC34A2, SLC41A2, CACNA1D, CALM2	51	975	16792	1.68849	1	1	1
GOTERM_BP_ALL	GO:0060627~regulation of vesicle-mediated transport	3	5.26316	0.387971	TBC1D8B, CD63, CD2AP	51	449	16792	2.19992	1	1	1
GOTERM_BP_ALL	GO:0006811~ion transport	6	10.5263	0.44055	CD63, SLC34A2, UBB, SLC41A2, CACNA1D, CALM2	51	1458	16792	1.35496	1	1	1
GOTERM_BP_ALL	GO:0043269~regulation of ion transport	3	5.26316	0.49469	CD63, CACNA1D, CALM2	51	554	16792	1.78297	1	1	1
GOTERM_BP_ALL	GO:0051050~positive regulation of transport	4	7.01754	0.521286	CD63, TMF1, CACNA1D, CALM2	51	920	16792	1.43154	1	1	1
GOTERM_BP_ALL	GO:0051049~regulation of transport	6	10.5263	0.631028	TBC1D8B, CD63, TMF1, CACNA1D, CALM2, CD2AP	51	1796	16792	1.09996	1	1	1
GOTERM_BP_ALL	GO:0032879~regulation of localization	7	12.2807	0.765164	TBC1D8B, CD63, TMF1, CEACAM6, CACNA1D, CALM2, CD2AP	51	2473	16792	0.931979	1	1	1
GOTERM_BP_ALL	GO:0051128~regulation of cellular component organization	5	8.77193	0.929145	TBC1D8B, CD63, MUC1, TMSB4X, CD2AP	51	2323	16792	0.708685	1	1	1
Annotation Cluster 9	Enrichment Score: 0.44753179560018375
Category	Term	Count	%	PValue	Genes	List Total	Pop Hits	Pop Total	Fold Enrichment	Bonferroni	Benjamini	FDR
GOTERM_BP_ALL	GO:0055114~oxidation-reduction process	7	12.2807	0.0704237	CYP2J2, UBB, ACOX2, ALDH3B1, QSOX1, CALM2, CYB561D2	51	983	16792	2.34464	1	1	1
GOTERM_BP_ALL	GO:0044282~small molecule catabolic process	3	5.26316	0.269936	ACOX2, DDAH1, ALDH3B1	51	341	16792	2.89667	1	1	1
GOTERM_BP_ALL	GO:0008610~lipid biosynthetic process	4	7.01754	0.284124	ACOX2, ALDH3B1, LPCAT1, SGMS2	51	624	16792	2.11061	1	1	1
GOTERM_BP_ALL	GO:0044711~single-organism biosynthetic process	6	10.5263	0.368985	UBB, ACOX2, ALDH3B1, LPCAT1, SGMS2, CALM2	51	1340	16792	1.47428	1	1	1
GOTERM_BP_ALL	GO:0044255~cellular lipid metabolic process	5	8.77193	0.377133	CYP2J2, ACOX2, ALDH3B1, LPCAT1, SGMS2	51	1043	16792	1.5784	1	1	1
GOTERM_BP_ALL	GO:0044712~single-organism catabolic process	4	7.01754	0.457597	ACOX2, DDAH1, ALDH3B1, CALM2	51	837	16792	1.5735	1	1	1
GOTERM_BP_ALL	GO:0006629~lipid metabolic process	5	8.77193	0.566833	CYP2J2, ACOX2, ALDH3B1, LPCAT1, SGMS2	51	1330	16792	1.2378	1	1	1
GOTERM_BP_ALL	GO:0044710~single-organism metabolic process	13	22.807	0.5674	CYP2J2, CD63, LPCAT1, SGMS2, MUC3A, CYB561D2, MUC1, UBB, ACOX2, DDAH1, ALDH3B1, QSOX1, CALM2	51	4063	16792	1.05349	1	1	1
GOTERM_BP_ALL	GO:0044281~small molecule metabolic process	5	8.77193	0.847999	CYP2J2, ACOX2, DDAH1, ALDH3B1, CALM2	51	1951	16792	0.843811	1	1	1
Annotation Cluster 10	Enrichment Score: 0.4390573384920503
Category	Term	Count	%	PValue	Genes	List Total	Pop Hits	Pop Total	Fold Enrichment	Bonferroni	Benjamini	FDR
GOTERM_BP_ALL	GO:0038093~Fc receptor signaling pathway	3	5.26316	0.163163	PIGR, UBB, CALM2	51	243	16792	4.06488	1	1	1
GOTERM_BP_ALL	GO:0050776~regulation of immune response	5	8.77193	0.287389	PIGR, UBB, ADAR, CALM2, PGC	51	912	16792	1.80513	1	1	1
GOTERM_BP_ALL	GO:0006955~immune response	7	12.2807	0.313846	PIGR, CD164, ALCAM, UBB, ADAR, CALM2, PGC	51	1551	16792	1.486	1	1	1
GOTERM_BP_ALL	GO:0002768~immune response-regulating cell surface receptor signaling pathway	3	5.26316	0.333954	PIGR, UBB, CALM2	51	399	16792	2.4756	1	1	1
GOTERM_BP_ALL	GO:0002764~immune response-regulating signaling pathway	3	5.26316	0.472253	PIGR, UBB, CALM2	51	531	16792	1.8602	1	1	1
GOTERM_BP_ALL	GO:0002682~regulation of immune system process	5	8.77193	0.595736	PIGR, UBB, ADAR, CALM2, PGC	51	1378	16792	1.19468	1	1	1
GOTERM_BP_ALL	GO:0051606~detection of stimulus	3	5.26316	0.610769	PIGR, UBB, CALM2	51	685	16792	1.44199	1	1	1
Annotation Cluster 11	Enrichment Score: 0.40221159680075386
Category	Term	Count	%	PValue	Genes	List Total	Pop Hits	Pop Total	Fold Enrichment	Bonferroni	Benjamini	FDR
GOTERM_BP_ALL	GO:0030001~metal ion transport	5	8.77193	0.222963	CD63, SLC34A2, SLC41A2, CACNA1D, CALM2	51	814	16792	2.02245	1	1	1
GOTERM_BP_ALL	GO:0034220~ion transmembrane transport	5	8.77193	0.322077	SLC34A2, UBB, SLC41A2, CACNA1D, CALM2	51	963	16792	1.70953	1	1	1
GOTERM_BP_ALL	GO:0006812~cation transport	5	8.77193	0.330305	CD63, SLC34A2, SLC41A2, CACNA1D, CALM2	51	975	16792	1.68849	1	1	1
GOTERM_BP_ALL	GO:0098655~cation transmembrane transport	4	7.01754	0.349074	SLC34A2, SLC41A2, CACNA1D, CALM2	51	703	16792	1.87343	1	1	1
GOTERM_BP_ALL	GO:0070838~divalent metal ion transport	3	5.26316	0.354659	SLC41A2, CACNA1D, CALM2	51	418	16792	2.36307	1	1	1
GOTERM_BP_ALL	GO:0072511~divalent inorganic cation transport	3	5.26316	0.35791	SLC41A2, CACNA1D, CALM2	51	421	16792	2.34623	1	1	1
GOTERM_BP_ALL	GO:0006811~ion transport	6	10.5263	0.44055	CD63, SLC34A2, UBB, SLC41A2, CACNA1D, CALM2	51	1458	16792	1.35496	1	1	1
GOTERM_BP_ALL	GO:0055085~transmembrane transport	5	8.77193	0.561914	SLC34A2, UBB, SLC41A2, CACNA1D, CALM2	51	1322	16792	1.24529	1	1	1
GOTERM_BP_ALL	GO:0098662~inorganic cation transmembrane transport	3	5.26316	0.568898	SLC34A2, CACNA1D, CALM2	51	635	16792	1.55553	1	1	1
GOTERM_BP_ALL	GO:0098660~inorganic ion transmembrane transport	3	5.26316	0.642057	SLC34A2, CACNA1D, CALM2	51	725	16792	1.36243	1	1	1
Annotation Cluster 12	Enrichment Score: 0.37541604770711723
Category	Term	Count	%	PValue	Genes	List Total	Pop Hits	Pop Total	Fold Enrichment	Bonferroni	Benjamini	FDR
GOTERM_BP_ALL	GO:0030163~protein catabolic process	6	10.5263	0.0924148	NAPSA, TMF1, UBB, LPCAT1, PGC, CD2AP	51	811	16792	2.43592	1	1	1
GOTERM_BP_ALL	GO:0044265~cellular macromolecule catabolic process	6	10.5263	0.163493	RPS4X, TMF1, UBB, RPL10, RPS20, CD2AP	51	976	16792	2.02411	1	1	1
GOTERM_BP_ALL	GO:0044085~cellular component biogenesis	10	17.5439	0.509953	RPS4X, TMF1, UBB, RPL10, TMSB4X, RPS20, ADAR, TLN1, NCMAP, CD2AP	51	2914	16792	1.12991	1	1	1
GOTERM_BP_ALL	GO:0001817~regulation of cytokine production	3	5.26316	0.516539	TMF1, UBB, CD2AP	51	577	16792	1.7119	1	1	1
GOTERM_BP_ALL	GO:0001816~cytokine production	3	5.26316	0.565416	TMF1, UBB, CD2AP	51	631	16792	1.5654	1	1	1
GOTERM_BP_ALL	GO:0051603~proteolysis involved in cellular protein catabolic process	3	5.26316	0.587698	TMF1, UBB, CD2AP	51	657	16792	1.50345	1	1	1
GOTERM_BP_ALL	GO:0044257~cellular protein catabolic process	3	5.26316	0.613986	TMF1, UBB, CD2AP	51	689	16792	1.43362	1	1	1
GOTERM_BP_ALL	GO:0022607~cellular component assembly	8	14.0351	0.681037	TMF1, UBB, RPL10, TMSB4X, ADAR, TLN1, NCMAP, CD2AP	51	2618	16792	1.00613	1	1	1
GOTERM_BP_ALL	GO:0006508~proteolysis	5	8.77193	0.756013	NAPSA, TMF1, UBB, PGC, CD2AP	51	1693	16792	0.972401	1	1	1
Annotation Cluster 13	Enrichment Score: 0.37260046604702896
Category	Term	Count	%	PValue	Genes	List Total	Pop Hits	Pop Total	Fold Enrichment	Bonferroni	Benjamini	FDR
GOTERM_BP_ALL	GO:0044699~single-organism process	43	75.4386	0.286693	CD63, PIGR, RBM47, TMF1, RPL10, SLC41A2, LPCAT1, CACNA1D, ADAR, SGMS2, NCMAP, ARHGAP12, CYB561D2, RPS4X, MUC1, ALCAM, UBB, MDK, TMSB4X, ALDH3B1, QSOX1, BCL2L15, CYP2J2, SLC34A2, CD164, NAPSA, MACC1, ARHGEF38, VSTM2L, CGN, MUC3A, PGC, CD2AP, GPRC5A, MLPH, DDAH1, ACOX2, CEACAM6, ALPK3, RPS20, TLN1, CALM2, LY6E	51	13377	16792	1.05838	1	1	1
GOTERM_BP_ALL	GO:0044763~single-organism cellular process	39	68.4211	0.382743	CD63, PIGR, RBM47, TMF1, RPL10, SLC41A2, LPCAT1, CACNA1D, ADAR, SGMS2, NCMAP, ARHGAP12, RPS4X, MUC1, ALCAM, UBB, MDK, TMSB4X, ALDH3B1, QSOX1, BCL2L15, CYP2J2, SLC34A2, CD164, MACC1, ARHGEF38, VSTM2L, CGN, MUC3A, CD2AP, GPRC5A, MLPH, DDAH1, ACOX2, CEACAM6, RPS20, TLN1, CALM2, LY6E	51	12256	16792	1.04773	1	1	1
GOTERM_BP_ALL	GO:0009987~cellular process	47	82.4561	0.694824	CD63, PIGR, RBM47, TMF1, RPL10, SLC41A2, LPCAT1, CACNA1D, ADAR, SGMS2, ELFN2, NCMAP, ARHGAP12, TCEAL8, RPS4X, MUC1, ALCAM, UBB, MDK, TMSB4X, ALDH3B1, QSOX1, BCL2L15, CYP2J2, TBC1D8B, SLC34A2, CD164, NAPSA, GOLM1, MACC1, ARHGEF38, VSTM2L, CGN, RNASE1, MUC3A, CD2AP, GPRC5A, MLPH, NAT1, DDAH1, ACOX2, CEACAM6, ALPK3, RPS20, TLN1, CALM2, LY6E	51	15558	16792	0.994664	1	1	1
Annotation Cluster 14	Enrichment Score: 0.36268429421909876
Category	Term	Count	%	PValue	Genes	List Total	Pop Hits	Pop Total	Fold Enrichment	Bonferroni	Benjamini	FDR
GOTERM_BP_ALL	GO:0006928~movement of cell or subcellular component	10	17.5439	0.0807486	CD63, TMF1, ALCAM, MLPH, UBB, MDK, CEACAM6, CACNA1D, TLN1, CD2AP	51	1795	16792	1.83429	1	1	1
GOTERM_BP_ALL	GO:0040011~locomotion	6	10.5263	0.483569	CD63, TMF1, ALCAM, MDK, CEACAM6, CD2AP	51	1530	16792	1.2912	1	1	1
GOTERM_BP_ALL	GO:0048870~cell motility	5	8.77193	0.566833	CD63, TMF1, MDK, CEACAM6, CD2AP	51	1330	16792	1.2378	1	1	1
GOTERM_BP_ALL	GO:0051674~localization of cell	5	8.77193	0.566833	CD63, TMF1, MDK, CEACAM6, CD2AP	51	1330	16792	1.2378	1	1	1
GOTERM_BP_ALL	GO:0016477~cell migration	4	7.01754	0.694441	CD63, MDK, CEACAM6, CD2AP	51	1184	16792	1.11235	1	1	1
GOTERM_BP_ALL	GO:0032879~regulation of localization	7	12.2807	0.765164	TBC1D8B, CD63, TMF1, CEACAM6, CACNA1D, CALM2, CD2AP	51	2473	16792	0.931979	1	1	1
Annotation Cluster 15	Enrichment Score: 0.3152882187102865
Category	Term	Count	%	PValue	Genes	List Total	Pop Hits	Pop Total	Fold Enrichment	Bonferroni	Benjamini	FDR
GOTERM_BP_ALL	GO:0001701~in utero embryonic development	3	5.26316	0.258855	SLC34A2, MUC1, ADAR	51	331	16792	2.98418	1	1	1
GOTERM_BP_ALL	GO:0043009~chordate embryonic development	3	5.26316	0.516539	SLC34A2, MUC1, ADAR	51	577	16792	1.7119	1	1	1
GOTERM_BP_ALL	GO:0009792~embryo development ending in birth or egg hatching	3	5.26316	0.52214	SLC34A2, MUC1, ADAR	51	583	16792	1.69428	1	1	1
GOTERM_BP_ALL	GO:0009790~embryo development	3	5.26316	0.785055	SLC34A2, MUC1, ADAR	51	954	16792	1.03539	1	1	1
Annotation Cluster 16	Enrichment Score: 0.2907853517612924
Category	Term	Count	%	PValue	Genes	List Total	Pop Hits	Pop Total	Fold Enrichment	Bonferroni	Benjamini	FDR
GOTERM_BP_ALL	GO:0030029~actin filament-based process	5	8.77193	0.139023	MLPH, TMSB4X, CACNA1D, TLN1, CD2AP	51	672	16792	2.44981	1	1	1
GOTERM_BP_ALL	GO:0030036~actin cytoskeleton organization	3	5.26316	0.493726	TMSB4X, TLN1, CD2AP	51	553	16792	1.78619	1	1	1
GOTERM_BP_ALL	GO:0022607~cellular component assembly	8	14.0351	0.681037	TMF1, UBB, RPL10, TMSB4X, ADAR, TLN1, NCMAP, CD2AP	51	2618	16792	1.00613	1	1	1
GOTERM_BP_ALL	GO:0007010~cytoskeleton organization	3	5.26316	0.86369	TMSB4X, TLN1, CD2AP	51	1144	16792	0.863431	1	1	1
GOTERM_BP_ALL	GO:1902589~single-organism organelle organization	4	7.01754	0.870908	TMF1, TMSB4X, TLN1, CD2AP	51	1612	16792	0.81701	1	1	1
Annotation Cluster 17	Enrichment Score: 0.28803524340187553
Category	Term	Count	%	PValue	Genes	List Total	Pop Hits	Pop Total	Fold Enrichment	Bonferroni	Benjamini	FDR
GOTERM_BP_ALL	GO:0043066~negative regulation of apoptotic process	6	10.5263	0.0950232	MUC1, TMF1, UBB, MDK, VSTM2L, ADAR	51	818	16792	2.41507	1	1	1
GOTERM_BP_ALL	GO:0043069~negative regulation of programmed cell death	6	10.5263	0.0991994	MUC1, TMF1, UBB, MDK, VSTM2L, ADAR	51	829	16792	2.38303	1	1	1
GOTERM_BP_ALL	GO:0060548~negative regulation of cell death	6	10.5263	0.127049	MUC1, TMF1, UBB, MDK, VSTM2L, ADAR	51	897	16792	2.20237	1	1	1
GOTERM_BP_ALL	GO:0045936~negative regulation of phosphate metabolic process	4	7.01754	0.219946	GPRC5A, ADAR, ELFN2, CALM2	51	544	16792	2.42099	1	1	1
GOTERM_BP_ALL	GO:0010563~negative regulation of phosphorus metabolic process	4	7.01754	0.219946	GPRC5A, ADAR, ELFN2, CALM2	51	544	16792	2.42099	1	1	1
GOTERM_BP_ALL	GO:0031400~negative regulation of protein modification process	4	7.01754	0.246883	GPRC5A, UBB, ADAR, CALM2	51	578	16792	2.27858	1	1	1
GOTERM_BP_ALL	GO:0050776~regulation of immune response	5	8.77193	0.287389	PIGR, UBB, ADAR, CALM2, PGC	51	912	16792	1.80513	1	1	1
GOTERM_BP_ALL	GO:0051348~negative regulation of transferase activity	3	5.26316	0.287664	GPRC5A, UBB, ADAR	51	357	16792	2.76685	1	1	1
GOTERM_BP_ALL	GO:0042176~regulation of protein catabolic process	3	5.26316	0.302046	TMF1, UBB, LPCAT1	51	370	16792	2.66963	1	1	1
GOTERM_BP_ALL	GO:0006955~immune response	7	12.2807	0.313846	PIGR, CD164, ALCAM, UBB, ADAR, CALM2, PGC	51	1551	16792	1.486	1	1	1
GOTERM_BP_ALL	GO:0001933~negative regulation of protein phosphorylation	3	5.26316	0.327378	GPRC5A, ADAR, CALM2	51	393	16792	2.5134	1	1	1
GOTERM_BP_ALL	GO:0042326~negative regulation of phosphorylation	3	5.26316	0.365475	GPRC5A, ADAR, CALM2	51	428	16792	2.30786	1	1	1
GOTERM_BP_ALL	GO:0045859~regulation of protein kinase activity	4	7.01754	0.371275	GPRC5A, UBB, ADAR, CALM2	51	730	16792	1.80414	1	1	1
GOTERM_BP_ALL	GO:0050790~regulation of catalytic activity	9	15.7895	0.403902	TBC1D8B, GPRC5A, UBB, DDAH1, ARHGEF38, ADAR, ELFN2, CALM2, ARHGAP12	51	2357	16792	1.25723	1	1	1
GOTERM_BP_ALL	GO:0042981~regulation of apoptotic process	6	10.5263	0.405442	MUC1, TMF1, UBB, MDK, VSTM2L, ADAR	51	1400	16792	1.41109	1	1	1
GOTERM_BP_ALL	GO:0009968~negative regulation of signal transduction	5	8.77193	0.408773	MUC1, GPRC5A, UBB, ADAR, CALM2	51	1089	16792	1.51173	1	1	1
GOTERM_BP_ALL	GO:0043067~regulation of programmed cell death	6	10.5263	0.413332	MUC1, TMF1, UBB, MDK, VSTM2L, ADAR	51	1413	16792	1.39811	1	1	1
GOTERM_BP_ALL	GO:0044092~negative regulation of molecular function	5	8.77193	0.416308	GPRC5A, UBB, ADAR, ELFN2, CALM2	51	1100	16792	1.49661	1	1	1
GOTERM_BP_ALL	GO:0043549~regulation of kinase activity	4	7.01754	0.41851	GPRC5A, UBB, ADAR, CALM2	51	788	16792	1.67134	1	1	1
GOTERM_BP_ALL	GO:0009894~regulation of catabolic process	3	5.26316	0.450268	TMF1, UBB, LPCAT1	51	509	16792	1.9406	1	1	1
GOTERM_BP_ALL	GO:0002376~immune system process	9	15.7895	0.455678	PIGR, CD164, RBM47, ALCAM, UBB, CEACAM6, ADAR, CALM2, PGC	51	2465	16792	1.20215	1	1	1
GOTERM_BP_ALL	GO:0043086~negative regulation of catalytic activity	4	7.01754	0.459172	GPRC5A, UBB, ADAR, ELFN2	51	839	16792	1.56975	1	1	1
GOTERM_BP_ALL	GO:0010941~regulation of cell death	6	10.5263	0.47111	MUC1, TMF1, UBB, MDK, VSTM2L, ADAR	51	1509	16792	1.30916	1	1	1
GOTERM_BP_ALL	GO:0010648~negative regulation of cell communication	5	8.77193	0.471791	MUC1, GPRC5A, UBB, ADAR, CALM2	51	1182	16792	1.39279	1	1	1
GOTERM_BP_ALL	GO:0023057~negative regulation of signaling	5	8.77193	0.474457	MUC1, GPRC5A, UBB, ADAR, CALM2	51	1186	16792	1.38809	1	1	1
GOTERM_BP_ALL	GO:0065009~regulation of molecular function	10	17.5439	0.487065	TBC1D8B, GPRC5A, UBB, DDAH1, ARHGEF38, ADAR, CACNA1D, ELFN2, CALM2, ARHGAP12	51	2863	16792	1.15003	1	1	1
GOTERM_BP_ALL	GO:0051338~regulation of transferase activity	4	7.01754	0.546984	GPRC5A, UBB, ADAR, CALM2	51	955	16792	1.37908	1	1	1
GOTERM_BP_ALL	GO:0007166~cell surface receptor signaling pathway	9	15.7895	0.551473	PIGR, CD63, GPRC5A, UBB, MDK, ADAR, CGN, CALM2, LY6E	51	2669	16792	1.11026	1	1	1
GOTERM_BP_ALL	GO:0032269~negative regulation of cellular protein metabolic process	4	7.01754	0.573307	GPRC5A, UBB, ADAR, CALM2	51	992	16792	1.32764	1	1	1
GOTERM_BP_ALL	GO:0048585~negative regulation of response to stimulus	5	8.77193	0.590398	MUC1, GPRC5A, UBB, ADAR, CALM2	51	1369	16792	1.20254	1	1	1
GOTERM_BP_ALL	GO:0002682~regulation of immune system process	5	8.77193	0.595736	PIGR, UBB, ADAR, CALM2, PGC	51	1378	16792	1.19468	1	1	1
GOTERM_BP_ALL	GO:0031347~regulation of defense response	3	5.26316	0.603459	UBB, ADAR, PGC	51	676	16792	1.46119	1	1	1
GOTERM_BP_ALL	GO:0051248~negative regulation of protein metabolic process	4	7.01754	0.612046	GPRC5A, UBB, ADAR, CALM2	51	1049	16792	1.2555	1	1	1
GOTERM_BP_ALL	GO:0051246~regulation of protein metabolic process	8	14.0351	0.636012	RPS4X, MUC1, TMF1, GPRC5A, UBB, LPCAT1, ADAR, CALM2	51	2512	16792	1.04858	1	1	1
GOTERM_BP_ALL	GO:0009892~negative regulation of metabolic process	8	14.0351	0.640397	MUC1, TMF1, GPRC5A, UBB, LPCAT1, ADAR, ELFN2, CALM2	51	2522	16792	1.04442	1	1	1
GOTERM_BP_ALL	GO:0006952~defense response	5	8.77193	0.673532	TMF1, UBB, MDK, ADAR, PGC	51	1518	16792	1.0845	1	1	1
GOTERM_BP_ALL	GO:0010646~regulation of cell communication	9	15.7895	0.698968	CD63, MUC1, GPRC5A, UBB, ARHGEF38, ADAR, CACNA1D, CALM2, ARHGAP12	51	3020	16792	0.981223	1	1	1
GOTERM_BP_ALL	GO:0032268~regulation of cellular protein metabolic process	7	12.2807	0.717026	RPS4X, MUC1, TMF1, GPRC5A, UBB, ADAR, CALM2	51	2346	16792	0.982432	1	1	1
GOTERM_BP_ALL	GO:0023051~regulation of signaling	9	15.7895	0.717459	CD63, MUC1, GPRC5A, UBB, ARHGEF38, ADAR, CACNA1D, CALM2, ARHGAP12	51	3070	16792	0.965242	1	1	1
GOTERM_BP_ALL	GO:0019220~regulation of phosphate metabolic process	5	8.77193	0.718981	GPRC5A, UBB, ADAR, ELFN2, CALM2	51	1610	16792	1.02253	1	1	1
GOTERM_BP_ALL	GO:0051174~regulation of phosphorus metabolic process	5	8.77193	0.71945	GPRC5A, UBB, ADAR, ELFN2, CALM2	51	1611	16792	1.0219	1	1	1
GOTERM_BP_ALL	GO:0009966~regulation of signal transduction	8	14.0351	0.724155	CD63, MUC1, GPRC5A, UBB, ARHGEF38, ADAR, CALM2, ARHGAP12	51	2728	16792	0.965557	1	1	1
GOTERM_BP_ALL	GO:0031399~regulation of protein modification process	5	8.77193	0.743501	MUC1, GPRC5A, UBB, ADAR, CALM2	51	1664	16792	0.989348	1	1	1
GOTERM_BP_ALL	GO:0080134~regulation of response to stress	4	7.01754	0.747281	MUC1, UBB, ADAR, PGC	51	1285	16792	1.02492	1	1	1
GOTERM_BP_ALL	GO:0001932~regulation of protein phosphorylation	4	7.01754	0.754496	GPRC5A, UBB, ADAR, CALM2	51	1300	16792	1.01309	1	1	1
GOTERM_BP_ALL	GO:0010628~positive regulation of gene expression	5	8.77193	0.755589	RPS4X, MUC1, UBB, MDK, ADAR	51	1692	16792	0.972975	1	1	1
GOTERM_BP_ALL	GO:0048523~negative regulation of cellular process	12	21.0526	0.768906	CD164, MUC1, TMF1, GPRC5A, UBB, MDK, TMSB4X, VSTM2L, ADAR, QSOX1, ELFN2, CALM2	51	4300	16792	0.918851	1	1	1
GOTERM_BP_ALL	GO:0010604~positive regulation of macromolecule metabolic process	8	14.0351	0.769429	RPS4X, CD63, MUC1, UBB, MDK, LPCAT1, ADAR, CALM2	51	2856	16792	0.922283	1	1	1
GOTERM_BP_ALL	GO:0048583~regulation of response to stimulus	10	17.5439	0.784629	PIGR, CD63, MUC1, GPRC5A, UBB, ARHGEF38, ADAR, CALM2, PGC, ARHGAP12	51	3636	16792	0.905542	1	1	1
GOTERM_BP_ALL	GO:0042325~regulation of phosphorylation	4	7.01754	0.795706	GPRC5A, UBB, ADAR, CALM2	51	1393	16792	0.945456	1	1	1
GOTERM_BP_ALL	GO:0016310~phosphorylation	6	10.5263	0.811307	GPRC5A, UBB, ALPK3, ADAR, SGMS2, CALM2	51	2229	16792	0.886285	1	1	1
GOTERM_BP_ALL	GO:0006468~protein phosphorylation	5	8.77193	0.816666	GPRC5A, UBB, ALPK3, ADAR, CALM2	51	1852	16792	0.888917	1	1	1
GOTERM_BP_ALL	GO:0006796~phosphate-containing compound metabolic process	8	14.0351	0.836586	GPRC5A, UBB, LPCAT1, ALPK3, ADAR, SGMS2, ELFN2, CALM2	51	3083	16792	0.854375	1	1	1
GOTERM_BP_ALL	GO:0006793~phosphorus metabolic process	8	14.0351	0.838138	GPRC5A, UBB, LPCAT1, ALPK3, ADAR, SGMS2, ELFN2, CALM2	51	3089	16792	0.852716	1	1	1
GOTERM_BP_ALL	GO:0010605~negative regulation of macromolecule metabolic process	6	10.5263	0.840658	MUC1, TMF1, GPRC5A, UBB, ADAR, CALM2	51	2326	16792	0.849325	1	1	1
GOTERM_BP_ALL	GO:0031324~negative regulation of cellular metabolic process	6	10.5263	0.845965	MUC1, GPRC5A, UBB, ADAR, ELFN2, CALM2	51	2345	16792	0.842443	1	1	1
GOTERM_BP_ALL	GO:0043933~macromolecular complex subunit organization	6	10.5263	0.875393	MUC1, UBB, RPL10, TMSB4X, ADAR, CD2AP	51	2461	16792	0.802734	1	1	1
GOTERM_BP_ALL	GO:0018193~peptidyl-amino acid modification	3	5.26316	0.87685	MUC1, GPRC5A, CALM2	51	1185	16792	0.833557	1	1	1
GOTERM_BP_ALL	GO:0043412~macromolecule modification	8	14.0351	0.974221	MUC1, RBM47, GPRC5A, UBB, ALPK3, ADAR, CALM2, MUC3A	51	4065	16792	0.64798	1	1	1
GOTERM_BP_ALL	GO:0006464~cellular protein modification process	7	12.2807	0.982537	MUC1, GPRC5A, UBB, ALPK3, ADAR, CALM2, MUC3A	51	3818	16792	0.603663	1	1	1
GOTERM_BP_ALL	GO:0036211~protein modification process	7	12.2807	0.982537	MUC1, GPRC5A, UBB, ALPK3, ADAR, CALM2, MUC3A	51	3818	16792	0.603663	1	1	1
Annotation Cluster 18	Enrichment Score: 0.25210902214919606
Category	Term	Count	%	PValue	Genes	List Total	Pop Hits	Pop Total	Fold Enrichment	Bonferroni	Benjamini	FDR
GOTERM_BP_ALL	GO:0051716~cellular response to stimulus	23	40.3509	0.397835	CYP2J2, PIGR, CD63, CD164, TMF1, ARHGEF38, ADAR, CACNA1D, CGN, CD2AP, ARHGAP12, MUC1, ALCAM, GPRC5A, NAT1, UBB, DDAH1, MDK, CEACAM6, ALDH3B1, TLN1, CALM2, LY6E	51	6927	16792	1.09324	1	1	1
GOTERM_BP_ALL	GO:0007165~signal transduction	19	33.3333	0.457789	PIGR, CD63, CD164, ARHGEF38, ADAR, CACNA1D, CGN, CD2AP, ARHGAP12, MUC1, ALCAM, GPRC5A, UBB, DDAH1, MDK, CEACAM6, TLN1, CALM2, LY6E	51	5775	16792	1.08326	1	1	1
GOTERM_BP_ALL	GO:0044700~single organism signaling	20	35.0877	0.492795	PIGR, CD63, CD164, TMF1, ARHGEF38, ADAR, CACNA1D, CGN, CD2AP, ARHGAP12, MUC1, ALCAM, GPRC5A, UBB, DDAH1, MDK, CEACAM6, TLN1, CALM2, LY6E	51	6207	16792	1.06091	1	1	1
GOTERM_BP_ALL	GO:0065007~biological regulation	36	63.1579	0.493713	CD63, PIGR, TMF1, LPCAT1, CACNA1D, ADAR, ELFN2, NCMAP, ARHGAP12, TCEAL8, RPS4X, MUC1, ALCAM, UBB, MDK, TMSB4X, QSOX1, CYP2J2, TBC1D8B, SLC34A2, CD164, NAPSA, GOLM1, MACC1, ARHGEF38, VSTM2L, CGN, PGC, CD2AP, GPRC5A, DDAH1, ACOX2, CEACAM6, TLN1, CALM2, LY6E	51	11548	16792	1.02643	1	1	1
GOTERM_BP_ALL	GO:0023052~signaling	20	35.0877	0.511343	PIGR, CD63, CD164, TMF1, ARHGEF38, ADAR, CACNA1D, CGN, CD2AP, ARHGAP12, MUC1, ALCAM, GPRC5A, UBB, DDAH1, MDK, CEACAM6, TLN1, CALM2, LY6E	51	6260	16792	1.05193	1	1	1
GOTERM_BP_ALL	GO:0007154~cell communication	20	35.0877	0.516582	PIGR, CD63, CD164, TMF1, ARHGEF38, ADAR, CACNA1D, CGN, CD2AP, ARHGAP12, MUC1, ALCAM, GPRC5A, UBB, DDAH1, MDK, CEACAM6, TLN1, CALM2, LY6E	51	6275	16792	1.04942	1	1	1
GOTERM_BP_ALL	GO:0050896~response to stimulus	26	45.614	0.533712	CD63, PIGR, TMF1, CACNA1D, ADAR, ARHGAP12, RPS4X, MUC1, ALCAM, UBB, MDK, ALDH3B1, CYP2J2, SLC34A2, CD164, ARHGEF38, CGN, PGC, CD2AP, GPRC5A, NAT1, DDAH1, CEACAM6, TLN1, CALM2, LY6E	51	8329	16792	1.02781	1	1	1
GOTERM_BP_ALL	GO:0050789~regulation of biological process	33	57.8947	0.624173	CD63, PIGR, TMF1, LPCAT1, CACNA1D, ADAR, ELFN2, NCMAP, ARHGAP12, TCEAL8, RPS4X, MUC1, ALCAM, UBB, MDK, TMSB4X, QSOX1, CYP2J2, TBC1D8B, CD164, GOLM1, MACC1, ARHGEF38, VSTM2L, CGN, PGC, CD2AP, GPRC5A, DDAH1, CEACAM6, TLN1, CALM2, LY6E	51	10922	16792	0.994819	1	1	1
GOTERM_BP_ALL	GO:0010646~regulation of cell communication	9	15.7895	0.698968	CD63, MUC1, GPRC5A, UBB, ARHGEF38, ADAR, CACNA1D, CALM2, ARHGAP12	51	3020	16792	0.981223	1	1	1
GOTERM_BP_ALL	GO:0023051~regulation of signaling	9	15.7895	0.717459	CD63, MUC1, GPRC5A, UBB, ARHGEF38, ADAR, CACNA1D, CALM2, ARHGAP12	51	3070	16792	0.965242	1	1	1
GOTERM_BP_ALL	GO:0050794~regulation of cellular process	29	50.8772	0.862132	CD63, PIGR, TMF1, CACNA1D, ADAR, ELFN2, NCMAP, ARHGAP12, TCEAL8, RPS4X, MUC1, ALCAM, UBB, MDK, TMSB4X, QSOX1, TBC1D8B, CD164, MACC1, ARHGEF38, VSTM2L, CGN, CD2AP, GPRC5A, DDAH1, CEACAM6, TLN1, CALM2, LY6E	51	10489	16792	0.910324	1	1	1
Annotation Cluster 19	Enrichment Score: 0.2320739769569453
Category	Term	Count	%	PValue	Genes	List Total	Pop Hits	Pop Total	Fold Enrichment	Bonferroni	Benjamini	FDR
GOTERM_BP_ALL	GO:0071363~cellular response to growth factor stimulus	3	5.26316	0.546821	CD63, UBB, CGN	51	610	16792	1.61929	1	1	1
GOTERM_BP_ALL	GO:0070848~response to growth factor	3	5.26316	0.568029	CD63, UBB, CGN	51	634	16792	1.55799	1	1	1
GOTERM_BP_ALL	GO:0071310~cellular response to organic substance	7	12.2807	0.647981	CD63, MUC1, TMF1, UBB, ADAR, CGN, TLN1	51	2186	16792	1.05434	1	1	1
Annotation Cluster 20	Enrichment Score: 0.21153899888001
Category	Term	Count	%	PValue	Genes	List Total	Pop Hits	Pop Total	Fold Enrichment	Bonferroni	Benjamini	FDR
GOTERM_BP_ALL	GO:0043547~positive regulation of GTPase activity	4	7.01754	0.292303	TBC1D8B, ARHGEF38, CALM2, ARHGAP12	51	634	16792	2.07732	1	1	1
GOTERM_BP_ALL	GO:0043087~regulation of GTPase activity	4	7.01754	0.339189	TBC1D8B, ARHGEF38, CALM2, ARHGAP12	51	691	16792	1.90596	1	1	1
GOTERM_BP_ALL	GO:0050790~regulation of catalytic activity	9	15.7895	0.403902	TBC1D8B, GPRC5A, UBB, DDAH1, ARHGEF38, ADAR, ELFN2, CALM2, ARHGAP12	51	2357	16792	1.25723	1	1	1
GOTERM_BP_ALL	GO:0065009~regulation of molecular function	10	17.5439	0.487065	TBC1D8B, GPRC5A, UBB, DDAH1, ARHGEF38, ADAR, CACNA1D, ELFN2, CALM2, ARHGAP12	51	2863	16792	1.15003	1	1	1
GOTERM_BP_ALL	GO:0051345~positive regulation of hydrolase activity	4	7.01754	0.519049	TBC1D8B, ARHGEF38, CALM2, ARHGAP12	51	917	16792	1.43623	1	1	1
GOTERM_BP_ALL	GO:0051336~regulation of hydrolase activity	5	8.77193	0.571114	TBC1D8B, ARHGEF38, ELFN2, CALM2, ARHGAP12	51	1337	16792	1.23132	1	1	1
GOTERM_BP_ALL	GO:0043085~positive regulation of catalytic activity	5	8.77193	0.694357	TBC1D8B, UBB, ARHGEF38, CALM2, ARHGAP12	51	1559	16792	1.05598	1	1	1
GOTERM_BP_ALL	GO:0010646~regulation of cell communication	9	15.7895	0.698968	CD63, MUC1, GPRC5A, UBB, ARHGEF38, ADAR, CACNA1D, CALM2, ARHGAP12	51	3020	16792	0.981223	1	1	1
GOTERM_BP_ALL	GO:0023051~regulation of signaling	9	15.7895	0.717459	CD63, MUC1, GPRC5A, UBB, ARHGEF38, ADAR, CACNA1D, CALM2, ARHGAP12	51	3070	16792	0.965242	1	1	1
GOTERM_BP_ALL	GO:0009966~regulation of signal transduction	8	14.0351	0.724155	CD63, MUC1, GPRC5A, UBB, ARHGEF38, ADAR, CALM2, ARHGAP12	51	2728	16792	0.965557	1	1	1
GOTERM_BP_ALL	GO:1902531~regulation of intracellular signal transduction	5	8.77193	0.764789	MUC1, UBB, ARHGEF38, CALM2, ARHGAP12	51	1714	16792	0.960487	1	1	1
GOTERM_BP_ALL	GO:0044093~positive regulation of molecular function	5	8.77193	0.812544	TBC1D8B, UBB, ARHGEF38, CALM2, ARHGAP12	51	1840	16792	0.894714	1	1	1
GOTERM_BP_ALL	GO:0060429~epithelium development	3	5.26316	0.832754	MUC1, UBB, ARHGAP12	51	1060	16792	0.931853	1	1	1
GOTERM_BP_ALL	GO:0035556~intracellular signal transduction	6	10.5263	0.914606	MUC1, UBB, DDAH1, ARHGEF38, CALM2, ARHGAP12	51	2657	16792	0.743519	1	1	1
GOTERM_BP_ALL	GO:0009888~tissue development	3	5.26316	0.972835	MUC1, UBB, ARHGAP12	51	1756	16792	0.562508	1	1	1
Annotation Cluster 21	Enrichment Score: 0.1979170150726951
Category	Term	Count	%	PValue	Genes	List Total	Pop Hits	Pop Total	Fold Enrichment	Bonferroni	Benjamini	FDR
GOTERM_BP_ALL	GO:1901575~organic substance catabolic process	13	22.807	0.00817817	NAPSA, TMF1, RPL10, LPCAT1, PGC, CD2AP, RPS4X, UBB, ACOX2, DDAH1, ALDH3B1, RPS20, CALM2	51	1889	16792	2.26592	0.999997	1	1
GOTERM_BP_ALL	GO:0009057~macromolecule catabolic process	10	17.5439	0.008289	RPS4X, NAPSA, TMF1, UBB, RPL10, LPCAT1, RPS20, CALM2, PGC, CD2AP	51	1201	16792	2.74151	0.999998	1	1
GOTERM_BP_ALL	GO:0009056~catabolic process	13	22.807	0.0132456	NAPSA, TMF1, RPL10, LPCAT1, PGC, CD2AP, RPS4X, UBB, ACOX2, DDAH1, ALDH3B1, RPS20, CALM2	51	2012	16792	2.12739	1	1	1
GOTERM_BP_ALL	GO:0044248~cellular catabolic process	10	17.5439	0.0470433	RPS4X, TMF1, UBB, ACOX2, RPL10, DDAH1, ALDH3B1, RPS20, CALM2, CD2AP	51	1616	16792	2.03747	1	1	1
GOTERM_BP_ALL	GO:0043066~negative regulation of apoptotic process	6	10.5263	0.0950232	MUC1, TMF1, UBB, MDK, VSTM2L, ADAR	51	818	16792	2.41507	1	1	1
GOTERM_BP_ALL	GO:0043069~negative regulation of programmed cell death	6	10.5263	0.0991994	MUC1, TMF1, UBB, MDK, VSTM2L, ADAR	51	829	16792	2.38303	1	1	1
GOTERM_BP_ALL	GO:0060548~negative regulation of cell death	6	10.5263	0.127049	MUC1, TMF1, UBB, MDK, VSTM2L, ADAR	51	897	16792	2.20237	1	1	1
GOTERM_BP_ALL	GO:0044265~cellular macromolecule catabolic process	6	10.5263	0.163493	RPS4X, TMF1, UBB, RPL10, RPS20, CD2AP	51	976	16792	2.02411	1	1	1
GOTERM_BP_ALL	GO:1901214~regulation of neuron death	3	5.26316	0.177983	UBB, MDK, VSTM2L	51	257	16792	3.84344	1	1	1
GOTERM_BP_ALL	GO:0044707~single-multicellular organism process	21	36.8421	0.293207	PIGR, SLC34A2, CD164, NAPSA, RBM47, TMF1, LPCAT1, ADAR, CACNA1D, PGC, NCMAP, CD2AP, RPS4X, MUC1, ALCAM, UBB, DDAH1, MDK, ALPK3, TLN1, CALM2	51	5943	16792	1.16344	1	1	1
GOTERM_BP_ALL	GO:0044723~single-organism carbohydrate metabolic process	4	7.01754	0.310362	MUC1, UBB, CALM2, MUC3A	51	656	16792	2.00765	1	1	1
GOTERM_BP_ALL	GO:0042221~response to chemical	15	26.3158	0.333107	CYP2J2, PIGR, CD63, TMF1, ADAR, CGN, RPS4X, MUC1, ALCAM, NAT1, UBB, MDK, ALDH3B1, TLN1, CALM2	51	4117	16792	1.19962	1	1	1
GOTERM_BP_ALL	GO:0070887~cellular response to chemical stimulus	10	17.5439	0.389513	CYP2J2, CD63, MUC1, TMF1, UBB, NAT1, ALDH3B1, ADAR, CGN, TLN1	51	2648	16792	1.24341	1	1	1
GOTERM_BP_ALL	GO:0051704~multi-organism process	9	15.7895	0.396239	RPS4X, MUC1, TMF1, UBB, RPL10, RPS20, ADAR, TLN1, PGC	51	2341	16792	1.26582	1	1	1
GOTERM_BP_ALL	GO:0042981~regulation of apoptotic process	6	10.5263	0.405442	MUC1, TMF1, UBB, MDK, VSTM2L, ADAR	51	1400	16792	1.41109	1	1	1
GOTERM_BP_ALL	GO:0009968~negative regulation of signal transduction	5	8.77193	0.408773	MUC1, GPRC5A, UBB, ADAR, CALM2	51	1089	16792	1.51173	1	1	1
GOTERM_BP_ALL	GO:0005975~carbohydrate metabolic process	4	7.01754	0.410428	MUC1, UBB, CALM2, MUC3A	51	778	16792	1.69283	1	1	1
GOTERM_BP_ALL	GO:0043067~regulation of programmed cell death	6	10.5263	0.413332	MUC1, TMF1, UBB, MDK, VSTM2L, ADAR	51	1413	16792	1.39811	1	1	1
GOTERM_BP_ALL	GO:0006915~apoptotic process	7	12.2807	0.421265	MUC1, TMF1, UBB, MDK, VSTM2L, ADAR, BCL2L15	51	1747	16792	1.31928	1	1	1
GOTERM_BP_ALL	GO:0044772~mitotic cell cycle phase transition	3	5.26316	0.455308	MUC1, UBB, CALM2	51	514	16792	1.92172	1	1	1
GOTERM_BP_ALL	GO:0010033~response to organic substance	10	17.5439	0.468534	RPS4X, CD63, MUC1, TMF1, UBB, MDK, ADAR, CGN, TLN1, CALM2	51	2822	16792	1.16674	1	1	1
GOTERM_BP_ALL	GO:0010941~regulation of cell death	6	10.5263	0.47111	MUC1, TMF1, UBB, MDK, VSTM2L, ADAR	51	1509	16792	1.30916	1	1	1
GOTERM_BP_ALL	GO:0010648~negative regulation of cell communication	5	8.77193	0.471791	MUC1, GPRC5A, UBB, ADAR, CALM2	51	1182	16792	1.39279	1	1	1
GOTERM_BP_ALL	GO:0023057~negative regulation of signaling	5	8.77193	0.474457	MUC1, GPRC5A, UBB, ADAR, CALM2	51	1186	16792	1.38809	1	1	1
GOTERM_BP_ALL	GO:0012501~programmed cell death	7	12.2807	0.478791	MUC1, TMF1, UBB, MDK, VSTM2L, ADAR, BCL2L15	51	1852	16792	1.24448	1	1	1
GOTERM_BP_ALL	GO:0044770~cell cycle phase transition	3	5.26316	0.487922	MUC1, UBB, CALM2	51	547	16792	1.80579	1	1	1
GOTERM_BP_ALL	GO:1903047~mitotic cell cycle process	4	7.01754	0.498685	MUC1, UBB, CALM2, CD2AP	51	890	16792	1.4798	1	1	1
GOTERM_BP_ALL	GO:0014070~response to organic cyclic compound	4	7.01754	0.510802	TMF1, MDK, ADAR, CALM2	51	906	16792	1.45366	1	1	1
GOTERM_BP_ALL	GO:0010564~regulation of cell cycle process	3	5.26316	0.533215	MUC1, UBB, CALM2	51	595	16792	1.66011	1	1	1
GOTERM_BP_ALL	GO:0008219~cell death	7	12.2807	0.535385	MUC1, TMF1, UBB, MDK, VSTM2L, ADAR, BCL2L15	51	1958	16792	1.17711	1	1	1
GOTERM_BP_ALL	GO:0032501~multicellular organismal process	22	38.5965	0.545266	CYP2J2, PIGR, SLC34A2, CD164, NAPSA, RBM47, TMF1, LPCAT1, ADAR, CACNA1D, PGC, NCMAP, CD2AP, RPS4X, MUC1, ALCAM, UBB, DDAH1, MDK, ALPK3, TLN1, CALM2	51	7027	16792	1.03083	1	1	1
GOTERM_BP_ALL	GO:0000278~mitotic cell cycle	4	7.01754	0.556335	MUC1, UBB, CALM2, CD2AP	51	968	16792	1.36056	1	1	1
GOTERM_BP_ALL	GO:0044767~single-organism developmental process	17	29.8246	0.589167	CD63, SLC34A2, CD164, RBM47, TMF1, LPCAT1, ADAR, NCMAP, ARHGAP12, RPS4X, MUC1, ALCAM, UBB, DDAH1, MDK, ALPK3, CALM2	51	5475	16792	1.02234	1	1	1
GOTERM_BP_ALL	GO:0048585~negative regulation of response to stimulus	5	8.77193	0.590398	MUC1, GPRC5A, UBB, ADAR, CALM2	51	1369	16792	1.20254	1	1	1
GOTERM_BP_ALL	GO:0031328~positive regulation of cellular biosynthetic process	6	10.5263	0.596082	RPS4X, MUC1, UBB, DDAH1, MDK, CALM2	51	1729	16792	1.14258	1	1	1
GOTERM_BP_ALL	GO:0009891~positive regulation of biosynthetic process	6	10.5263	0.612462	RPS4X, MUC1, UBB, DDAH1, MDK, CALM2	51	1760	16792	1.12246	1	1	1
GOTERM_BP_ALL	GO:0051173~positive regulation of nitrogen compound metabolic process	6	10.5263	0.616112	RPS4X, MUC1, UBB, DDAH1, MDK, CALM2	51	1767	16792	1.11801	1	1	1
GOTERM_BP_ALL	GO:0007275~multicellular organism development	15	26.3158	0.617324	SLC34A2, CD164, RBM47, TMF1, LPCAT1, ADAR, NCMAP, RPS4X, MUC1, ALCAM, UBB, DDAH1, MDK, ALPK3, CALM2	51	4877	16792	1.01268	1	1	1
GOTERM_BP_ALL	GO:0051246~regulation of protein metabolic process	8	14.0351	0.636012	RPS4X, MUC1, TMF1, GPRC5A, UBB, LPCAT1, ADAR, CALM2	51	2512	16792	1.04858	1	1	1
GOTERM_BP_ALL	GO:0009892~negative regulation of metabolic process	8	14.0351	0.640397	MUC1, TMF1, GPRC5A, UBB, LPCAT1, ADAR, ELFN2, CALM2	51	2522	16792	1.04442	1	1	1
GOTERM_BP_ALL	GO:0048518~positive regulation of biological process	16	28.0702	0.640661	CD63, TMF1, MACC1, LPCAT1, ADAR, CACNA1D, PGC, NCMAP, CD2AP, RPS4X, MUC1, UBB, DDAH1, MDK, CEACAM6, CALM2	51	5285	16792	0.996798	1	1	1
GOTERM_BP_ALL	GO:0032502~developmental process	17	29.8246	0.642874	CD63, SLC34A2, CD164, RBM47, TMF1, LPCAT1, ADAR, NCMAP, ARHGAP12, RPS4X, MUC1, ALCAM, UBB, DDAH1, MDK, ALPK3, CALM2	51	5632	16792	0.993845	1	1	1
GOTERM_BP_ALL	GO:0071310~cellular response to organic substance	7	12.2807	0.647981	CD63, MUC1, TMF1, UBB, ADAR, CGN, TLN1	51	2186	16792	1.05434	1	1	1
GOTERM_BP_ALL	GO:0048519~negative regulation of biological process	14	24.5614	0.648189	CD164, TMF1, LPCAT1, VSTM2L, ADAR, ELFN2, CD2AP, MUC1, GPRC5A, UBB, MDK, TMSB4X, QSOX1, CALM2	51	4623	16792	0.997095	1	1	1
GOTERM_BP_ALL	GO:1901137~carbohydrate derivative biosynthetic process	3	5.26316	0.664961	MUC1, CALM2, MUC3A	51	756	16792	1.30657	1	1	1
GOTERM_BP_ALL	GO:0051247~positive regulation of protein metabolic process	5	8.77193	0.668315	RPS4X, MUC1, UBB, LPCAT1, CALM2	51	1508	16792	1.09169	1	1	1
GOTERM_BP_ALL	GO:0006952~defense response	5	8.77193	0.673532	TMF1, UBB, MDK, ADAR, PGC	51	1518	16792	1.0845	1	1	1
GOTERM_BP_ALL	GO:0048856~anatomical structure development	16	28.0702	0.701812	SLC34A2, CD164, RBM47, TMF1, LPCAT1, ADAR, NCMAP, ARHGAP12, RPS4X, MUC1, ALCAM, UBB, DDAH1, MDK, ALPK3, CALM2	51	5473	16792	0.962558	1	1	1
GOTERM_BP_ALL	GO:0009893~positive regulation of metabolic process	9	15.7895	0.710883	RPS4X, CD63, MUC1, UBB, DDAH1, MDK, LPCAT1, ADAR, CALM2	51	3052	16792	0.970935	1	1	1
GOTERM_BP_ALL	GO:0032268~regulation of cellular protein metabolic process	7	12.2807	0.717026	RPS4X, MUC1, TMF1, GPRC5A, UBB, ADAR, CALM2	51	2346	16792	0.982432	1	1	1
GOTERM_BP_ALL	GO:0009966~regulation of signal transduction	8	14.0351	0.724155	CD63, MUC1, GPRC5A, UBB, ARHGEF38, ADAR, CALM2, ARHGAP12	51	2728	16792	0.965557	1	1	1
GOTERM_BP_ALL	GO:0033993~response to lipid	3	5.26316	0.733475	MUC1, MDK, CALM2	51	860	16792	1.14856	1	1	1
GOTERM_BP_ALL	GO:0048513~animal organ development	9	15.7895	0.738365	CD164, RBM47, TMF1, UBB, MDK, LPCAT1, ALPK3, ADAR, CALM2	51	3129	16792	0.947042	1	1	1
GOTERM_BP_ALL	GO:0031399~regulation of protein modification process	5	8.77193	0.743501	MUC1, GPRC5A, UBB, ADAR, CALM2	51	1664	16792	0.989348	1	1	1
GOTERM_BP_ALL	GO:0080134~regulation of response to stress	4	7.01754	0.747281	MUC1, UBB, ADAR, PGC	51	1285	16792	1.02492	1	1	1
GOTERM_BP_ALL	GO:0010628~positive regulation of gene expression	5	8.77193	0.755589	RPS4X, MUC1, UBB, MDK, ADAR	51	1692	16792	0.972975	1	1	1
GOTERM_BP_ALL	GO:1902531~regulation of intracellular signal transduction	5	8.77193	0.764789	MUC1, UBB, ARHGEF38, CALM2, ARHGAP12	51	1714	16792	0.960487	1	1	1
GOTERM_BP_ALL	GO:0048731~system development	12	21.0526	0.766288	CD164, RBM47, TMF1, ALCAM, UBB, DDAH1, MDK, LPCAT1, ALPK3, ADAR, CALM2, NCMAP	51	4291	16792	0.920778	1	1	1
GOTERM_BP_ALL	GO:0048523~negative regulation of cellular process	12	21.0526	0.768906	CD164, MUC1, TMF1, GPRC5A, UBB, MDK, TMSB4X, VSTM2L, ADAR, QSOX1, ELFN2, CALM2	51	4300	16792	0.918851	1	1	1
GOTERM_BP_ALL	GO:0010604~positive regulation of macromolecule metabolic process	8	14.0351	0.769429	RPS4X, CD63, MUC1, UBB, MDK, LPCAT1, ADAR, CALM2	51	2856	16792	0.922283	1	1	1
GOTERM_BP_ALL	GO:0008152~metabolic process	32	56.1404	0.7725	CD63, RBM47, TMF1, RPL10, LPCAT1, ADAR, SGMS2, ELFN2, CYB561D2, TCEAL8, RPS4X, MUC1, UBB, MDK, ALDH3B1, QSOX1, CYP2J2, SLC34A2, NAPSA, GOLM1, MACC1, RNASE1, MUC3A, PGC, CD2AP, GPRC5A, NAT1, DDAH1, ACOX2, ALPK3, RPS20, CALM2	51	11075	16792	0.951346	1	1	1
GOTERM_BP_ALL	GO:0022402~cell cycle process	4	7.01754	0.780461	MUC1, UBB, CALM2, CD2AP	51	1357	16792	0.970538	1	1	1
GOTERM_BP_ALL	GO:0044249~cellular biosynthetic process	17	29.8246	0.786487	TMF1, RPL10, MACC1, LPCAT1, ADAR, SGMS2, MUC3A, RPS4X, TCEAL8, MUC1, UBB, ACOX2, DDAH1, MDK, ALDH3B1, RPS20, CALM2	51	6118	16792	0.914896	1	1	1
GOTERM_BP_ALL	GO:0051726~regulation of cell cycle	3	5.26316	0.79582	MUC1, UBB, CALM2	51	976	16792	1.01205	1	1	1
GOTERM_BP_ALL	GO:0032270~positive regulation of cellular protein metabolic process	4	7.01754	0.806571	RPS4X, MUC1, UBB, CALM2	51	1420	16792	0.927479	1	1	1
GOTERM_BP_ALL	GO:0010629~negative regulation of gene expression	4	7.01754	0.830808	MUC1, TMF1, UBB, ADAR	51	1485	16792	0.886882	1	1	1
GOTERM_BP_ALL	GO:0060429~epithelium development	3	5.26316	0.832754	MUC1, UBB, ARHGAP12	51	1060	16792	0.931853	1	1	1
GOTERM_BP_ALL	GO:0009058~biosynthetic process	17	29.8246	0.833829	TMF1, RPL10, MACC1, LPCAT1, ADAR, SGMS2, MUC3A, RPS4X, TCEAL8, MUC1, UBB, ACOX2, DDAH1, MDK, ALDH3B1, RPS20, CALM2	51	6320	16792	0.885654	1	1	1
GOTERM_BP_ALL	GO:0009890~negative regulation of biosynthetic process	4	7.01754	0.837398	MUC1, UBB, LPCAT1, ADAR	51	1504	16792	0.875678	1	1	1
GOTERM_BP_ALL	GO:0051172~negative regulation of nitrogen compound metabolic process	4	7.01754	0.838079	MUC1, UBB, LPCAT1, ADAR	51	1506	16792	0.874515	1	1	1
GOTERM_BP_ALL	GO:0010605~negative regulation of macromolecule metabolic process	6	10.5263	0.840658	MUC1, TMF1, GPRC5A, UBB, ADAR, CALM2	51	2326	16792	0.849325	1	1	1
GOTERM_BP_ALL	GO:0044271~cellular nitrogen compound biosynthetic process	13	22.807	0.84238	TMF1, RPL10, MACC1, ADAR, SGMS2, RPS4X, TCEAL8, MUC1, UBB, DDAH1, MDK, RPS20, CALM2	51	4947	16792	0.865234	1	1	1
GOTERM_BP_ALL	GO:0031324~negative regulation of cellular metabolic process	6	10.5263	0.845965	MUC1, GPRC5A, UBB, ADAR, ELFN2, CALM2	51	2345	16792	0.842443	1	1	1
GOTERM_BP_ALL	GO:0009719~response to endogenous stimulus	4	7.01754	0.851842	UBB, MDK, CGN, CALM2	51	1548	16792	0.850788	1	1	1
GOTERM_BP_ALL	GO:0016070~RNA metabolic process	12	21.0526	0.855695	TCEAL8, RPS4X, MUC1, RBM47, TMF1, UBB, RPL10, MDK, MACC1, RPS20, ADAR, RNASE1	51	4648	16792	0.850056	1	1	1
GOTERM_BP_ALL	GO:0031401~positive regulation of protein modification process	3	5.26316	0.863354	MUC1, UBB, CALM2	51	1143	16792	0.864186	1	1	1
GOTERM_BP_ALL	GO:0010557~positive regulation of macromolecule biosynthetic process	4	7.01754	0.866638	RPS4X, MUC1, UBB, MDK	51	1597	16792	0.824684	1	1	1
GOTERM_BP_ALL	GO:0009889~regulation of biosynthetic process	11	19.2982	0.867405	TCEAL8, RPS4X, MUC1, TMF1, UBB, DDAH1, MDK, MACC1, LPCAT1, ADAR, CALM2	51	4339	16792	0.834709	1	1	1
GOTERM_BP_ALL	GO:0044237~cellular metabolic process	28	49.1228	0.86921	CD63, RBM47, TMF1, RPL10, LPCAT1, ADAR, SGMS2, ELFN2, TCEAL8, RPS4X, MUC1, UBB, MDK, ALDH3B1, CYP2J2, SLC34A2, NAPSA, MACC1, RNASE1, MUC3A, CD2AP, GPRC5A, NAT1, DDAH1, ACOX2, ALPK3, RPS20, CALM2	51	10202	16792	0.90366	1	1	1
GOTERM_BP_ALL	GO:0031325~positive regulation of cellular metabolic process	7	12.2807	0.870958	RPS4X, CD63, MUC1, UBB, DDAH1, MDK, CALM2	51	2839	16792	0.81183	1	1	1
GOTERM_BP_ALL	GO:0030154~cell differentiation	9	15.7895	0.87963	CD63, MUC1, RBM47, TMF1, ALCAM, UBB, MDK, ADAR, NCMAP	51	3652	16792	0.811417	1	1	1
GOTERM_BP_ALL	GO:0051171~regulation of nitrogen compound metabolic process	11	19.2982	0.880007	TCEAL8, RPS4X, MUC1, TMF1, UBB, DDAH1, MDK, MACC1, LPCAT1, ADAR, CALM2	51	4404	16792	0.82239	1	1	1
GOTERM_BP_ALL	GO:1901576~organic substance biosynthetic process	16	28.0702	0.883254	TMF1, RPL10, MACC1, LPCAT1, ADAR, SGMS2, MUC3A, RPS4X, TCEAL8, MUC1, UBB, ACOX2, MDK, ALDH3B1, RPS20, CALM2	51	6227	16792	0.846006	1	1	1
GOTERM_BP_ALL	GO:0045935~positive regulation of nucleobase-containing compound metabolic process	4	7.01754	0.883281	MUC1, UBB, MDK, CALM2	51	1658	16792	0.794342	1	1	1
GOTERM_BP_ALL	GO:0007049~cell cycle	4	7.01754	0.886838	MUC1, UBB, CALM2, CD2AP	51	1672	16792	0.787691	1	1	1
GOTERM_BP_ALL	GO:1901135~carbohydrate derivative metabolic process	3	5.26316	0.894589	MUC1, CALM2, MUC3A	51	1247	16792	0.792113	1	1	1
GOTERM_BP_ALL	GO:0007399~nervous system development	5	8.77193	0.901964	ALCAM, UBB, MDK, CALM2, NCMAP	51	2170	16792	0.758652	1	1	1
GOTERM_BP_ALL	GO:1901362~organic cyclic compound biosynthetic process	11	19.2982	0.902596	TCEAL8, RPS4X, MUC1, TMF1, UBB, ACOX2, RPL10, MDK, MACC1, RPS20, CALM2	51	4535	16792	0.798634	1	1	1
GOTERM_BP_ALL	GO:0033554~cellular response to stress	4	7.01754	0.909822	MUC1, UBB, ALDH3B1, TLN1	51	1773	16792	0.74282	1	1	1
GOTERM_BP_ALL	GO:2000113~negative regulation of cellular macromolecule biosynthetic process	3	5.26316	0.913383	MUC1, UBB, ADAR	51	1324	16792	0.746046	1	1	1
GOTERM_BP_ALL	GO:0035556~intracellular signal transduction	6	10.5263	0.914606	MUC1, UBB, DDAH1, ARHGEF38, CALM2, ARHGAP12	51	2657	16792	0.743519	1	1	1
GOTERM_BP_ALL	GO:0045893~positive regulation of transcription, DNA-templated	3	5.26316	0.918792	MUC1, UBB, MDK	51	1349	16792	0.73222	1	1	1
GOTERM_BP_ALL	GO:1903508~positive regulation of nucleic acid-templated transcription	3	5.26316	0.918792	MUC1, UBB, MDK	51	1349	16792	0.73222	1	1	1
GOTERM_BP_ALL	GO:0031326~regulation of cellular biosynthetic process	10	17.5439	0.92125	TCEAL8, RPS4X, MUC1, TMF1, UBB, DDAH1, MDK, MACC1, ADAR, CALM2	51	4284	16792	0.768569	1	1	1
GOTERM_BP_ALL	GO:0032774~RNA biosynthetic process	9	15.7895	0.922045	TCEAL8, RPS4X, MUC1, TMF1, UBB, RPL10, MDK, MACC1, RPS20	51	3905	16792	0.758846	1	1	1
GOTERM_BP_ALL	GO:1902680~positive regulation of RNA biosynthetic process	3	5.26316	0.922895	MUC1, UBB, MDK	51	1369	16792	0.721523	1	1	1
GOTERM_BP_ALL	GO:0044238~primary metabolic process	27	47.3684	0.925507	RBM47, TMF1, RPL10, LPCAT1, ADAR, SGMS2, TCEAL8, RPS4X, MUC1, UBB, MDK, ALDH3B1, CYP2J2, SLC34A2, NAPSA, GOLM1, MACC1, RNASE1, MUC3A, PGC, CD2AP, GPRC5A, DDAH1, ACOX2, ALPK3, RPS20, CALM2	51	10243	16792	0.867898	1	1	1
GOTERM_BP_ALL	GO:0019222~regulation of metabolic process	15	26.3158	0.926395	CD63, TMF1, GOLM1, MACC1, LPCAT1, ADAR, ELFN2, RPS4X, TCEAL8, MUC1, GPRC5A, UBB, DDAH1, MDK, CALM2	51	6171	16792	0.800328	1	1	1
GOTERM_BP_ALL	GO:0034654~nucleobase-containing compound biosynthetic process	10	17.5439	0.930747	TCEAL8, RPS4X, MUC1, TMF1, UBB, RPL10, MDK, MACC1, RPS20, CALM2	51	4357	16792	0.755692	1	1	1
GOTERM_BP_ALL	GO:0048522~positive regulation of cellular process	11	19.2982	0.931554	RPS4X, CD63, MUC1, UBB, DDAH1, MDK, CEACAM6, MACC1, ADAR, CALM2, NCMAP	51	4744	16792	0.763449	1	1	1
GOTERM_BP_ALL	GO:0051254~positive regulation of RNA metabolic process	3	5.26316	0.931618	MUC1, UBB, MDK	51	1415	16792	0.698067	1	1	1
GOTERM_BP_ALL	GO:0010558~negative regulation of macromolecule biosynthetic process	3	5.26316	0.932154	MUC1, UBB, ADAR	51	1418	16792	0.69659	1	1	1
GOTERM_BP_ALL	GO:0048869~cellular developmental process	9	15.7895	0.933434	CD63, MUC1, RBM47, TMF1, ALCAM, UBB, MDK, ADAR, NCMAP	51	3992	16792	0.742308	1	1	1
GOTERM_BP_ALL	GO:0006807~nitrogen compound metabolic process	17	29.8246	0.933953	RBM47, TMF1, RPL10, MACC1, LPCAT1, ADAR, SGMS2, RNASE1, RPS4X, TCEAL8, MUC1, UBB, DDAH1, MDK, ALDH3B1, RPS20, CALM2	51	6948	16792	0.805604	1	1	1
GOTERM_BP_ALL	GO:0090304~nucleic acid metabolic process	12	21.0526	0.936027	TCEAL8, RPS4X, MUC1, RBM47, TMF1, UBB, RPL10, MDK, MACC1, RPS20, ADAR, RNASE1	51	5158	16792	0.766006	1	1	1
GOTERM_BP_ALL	GO:0018130~heterocycle biosynthetic process	10	17.5439	0.937149	TCEAL8, RPS4X, MUC1, TMF1, UBB, RPL10, MDK, MACC1, RPS20, CALM2	51	4411	16792	0.74644	1	1	1
GOTERM_BP_ALL	GO:0019438~aromatic compound biosynthetic process	10	17.5439	0.938614	TCEAL8, RPS4X, MUC1, TMF1, UBB, RPL10, MDK, MACC1, RPS20, CALM2	51	4424	16792	0.744247	1	1	1
GOTERM_BP_ALL	GO:1901700~response to oxygen-containing compound	3	5.26316	0.940219	RPS4X, MUC1, CALM2	51	1466	16792	0.673782	1	1	1
GOTERM_BP_ALL	GO:0031327~negative regulation of cellular biosynthetic process	3	5.26316	0.942398	MUC1, UBB, ADAR	51	1480	16792	0.667409	1	1	1
GOTERM_BP_ALL	GO:0006950~response to stress	8	14.0351	0.942862	MUC1, TMF1, UBB, MDK, ALDH3B1, ADAR, TLN1, PGC	51	3677	16792	0.716356	1	1	1
GOTERM_BP_ALL	GO:0034645~cellular macromolecule biosynthetic process	11	19.2982	0.957989	TCEAL8, RPS4X, MUC1, TMF1, UBB, RPL10, MDK, MACC1, RPS20, ADAR, MUC3A	51	5012	16792	0.722626	1	1	1
GOTERM_BP_ALL	GO:0034641~cellular nitrogen compound metabolic process	15	26.3158	0.958606	RBM47, TMF1, RPL10, MACC1, ADAR, SGMS2, RNASE1, RPS4X, TCEAL8, MUC1, UBB, DDAH1, MDK, RPS20, CALM2	51	6505	16792	0.759235	1	1	1
GOTERM_BP_ALL	GO:1901360~organic cyclic compound metabolic process	14	24.5614	0.959181	RBM47, TMF1, RPL10, MACC1, ADAR, RNASE1, RPS4X, TCEAL8, MUC1, UBB, ACOX2, MDK, RPS20, CALM2	51	6149	16792	0.749645	1	1	1
GOTERM_BP_ALL	GO:0006139~nucleobase-containing compound metabolic process	13	22.807	0.960193	RBM47, TMF1, RPL10, MACC1, ADAR, RNASE1, RPS4X, TCEAL8, MUC1, UBB, MDK, RPS20, CALM2	51	5794	16792	0.738749	1	1	1
GOTERM_BP_ALL	GO:0031323~regulation of cellular metabolic process	13	22.807	0.963754	CD63, TMF1, MACC1, ADAR, ELFN2, RPS4X, TCEAL8, MUC1, GPRC5A, UBB, DDAH1, MDK, CALM2	51	5844	16792	0.732429	1	1	1
GOTERM_BP_ALL	GO:0044260~cellular macromolecule metabolic process	20	35.0877	0.967192	CD63, SLC34A2, NAPSA, RBM47, TMF1, RPL10, MACC1, ADAR, MUC3A, RNASE1, CD2AP, RPS4X, TCEAL8, MUC1, GPRC5A, UBB, MDK, ALPK3, RPS20, CALM2	51	8387	16792	0.785155	1	1	1
GOTERM_BP_ALL	GO:0071704~organic substance metabolic process	27	47.3684	0.968232	CD63, RBM47, TMF1, RPL10, LPCAT1, ADAR, SGMS2, TCEAL8, RPS4X, MUC1, UBB, MDK, ALDH3B1, CYP2J2, SLC34A2, NAPSA, MACC1, RNASE1, MUC3A, PGC, CD2AP, GPRC5A, DDAH1, ACOX2, ALPK3, RPS20, CALM2	51	10707	16792	0.830287	1	1	1
GOTERM_BP_ALL	GO:0046483~heterocycle metabolic process	13	22.807	0.96859	RBM47, TMF1, RPL10, MACC1, ADAR, RNASE1, RPS4X, TCEAL8, MUC1, UBB, MDK, RPS20, CALM2	51	5919	16792	0.723148	1	1	1
GOTERM_BP_ALL	GO:0009059~macromolecule biosynthetic process	11	19.2982	0.969382	TCEAL8, RPS4X, MUC1, TMF1, UBB, RPL10, MDK, MACC1, RPS20, ADAR, MUC3A	51	5175	16792	0.699865	1	1	1
GOTERM_BP_ALL	GO:2000112~regulation of cellular macromolecule biosynthetic process	8	14.0351	0.969803	TCEAL8, RPS4X, MUC1, TMF1, UBB, MDK, MACC1, ADAR	51	3991	16792	0.659995	1	1	1
GOTERM_BP_ALL	GO:0043170~macromolecule metabolic process	22	38.5965	0.971185	CD63, SLC34A2, NAPSA, RBM47, TMF1, RPL10, MACC1, LPCAT1, ADAR, MUC3A, PGC, RNASE1, CD2AP, RPS4X, TCEAL8, MUC1, GPRC5A, UBB, MDK, ALPK3, RPS20, CALM2	51	9130	16792	0.793385	1	1	1
GOTERM_BP_ALL	GO:0006725~cellular aromatic compound metabolic process	13	22.807	0.971276	RBM47, TMF1, RPL10, MACC1, ADAR, RNASE1, RPS4X, TCEAL8, MUC1, UBB, MDK, RPS20, CALM2	51	5965	16792	0.717571	1	1	1
GOTERM_BP_ALL	GO:0009888~tissue development	3	5.26316	0.972835	MUC1, UBB, ARHGAP12	51	1756	16792	0.562508	1	1	1
GOTERM_BP_ALL	GO:0043412~macromolecule modification	8	14.0351	0.974221	MUC1, RBM47, GPRC5A, UBB, ALPK3, ADAR, CALM2, MUC3A	51	4065	16792	0.64798	1	1	1
GOTERM_BP_ALL	GO:0010556~regulation of macromolecule biosynthetic process	8	14.0351	0.976465	TCEAL8, RPS4X, MUC1, TMF1, UBB, MDK, MACC1, ADAR	51	4107	16792	0.641354	1	1	1
GOTERM_BP_ALL	GO:0006366~transcription from RNA polymerase II promoter	3	5.26316	0.977294	MUC1, TMF1, UBB	51	1820	16792	0.542728	1	1	1
GOTERM_BP_ALL	GO:0006357~regulation of transcription from RNA polymerase II promoter	3	5.26316	0.978234	TCEAL8, MUC1, UBB	51	1835	16792	0.538291	1	1	1
GOTERM_BP_ALL	GO:0080090~regulation of primary metabolic process	12	21.0526	0.98122	TCEAL8, RPS4X, MUC1, TMF1, GPRC5A, UBB, GOLM1, MDK, MACC1, LPCAT1, ADAR, CALM2	51	5798	16792	0.681452	1	1	1
GOTERM_BP_ALL	GO:0060255~regulation of macromolecule metabolic process	12	21.0526	0.981877	TCEAL8, RPS4X, CD63, MUC1, TMF1, GPRC5A, UBB, MDK, MACC1, LPCAT1, ADAR, CALM2	51	5815	16792	0.67946	1	1	1
GOTERM_BP_ALL	GO:0006464~cellular protein modification process	7	12.2807	0.982537	MUC1, GPRC5A, UBB, ALPK3, ADAR, CALM2, MUC3A	51	3818	16792	0.603663	1	1	1
GOTERM_BP_ALL	GO:0036211~protein modification process	7	12.2807	0.982537	MUC1, GPRC5A, UBB, ALPK3, ADAR, CALM2, MUC3A	51	3818	16792	0.603663	1	1	1
GOTERM_BP_ALL	GO:0010468~regulation of gene expression	8	14.0351	0.986203	TCEAL8, RPS4X, MUC1, TMF1, UBB, MDK, MACC1, ADAR	51	4345	16792	0.606223	1	1	1
GOTERM_BP_ALL	GO:0006355~regulation of transcription, DNA-templated	6	10.5263	0.989899	TCEAL8, MUC1, TMF1, UBB, MDK, MACC1	51	3603	16792	0.548301	1	1	1
GOTERM_BP_ALL	GO:0006351~transcription, DNA-templated	6	10.5263	0.989949	TCEAL8, MUC1, TMF1, UBB, MDK, MACC1	51	3605	16792	0.547997	1	1	1
GOTERM_BP_ALL	GO:0010467~gene expression	10	17.5439	0.990036	TCEAL8, RPS4X, MUC1, TMF1, UBB, RPL10, MDK, MACC1, RPS20, ADAR	51	5306	16792	0.620533	1	1	1
GOTERM_BP_ALL	GO:1903506~regulation of nucleic acid-templated transcription	6	10.5263	0.990442	TCEAL8, MUC1, TMF1, UBB, MDK, MACC1	51	3625	16792	0.544974	1	1	1
GOTERM_BP_ALL	GO:2001141~regulation of RNA biosynthetic process	6	10.5263	0.990889	TCEAL8, MUC1, TMF1, UBB, MDK, MACC1	51	3644	16792	0.542132	1	1	1
GOTERM_BP_ALL	GO:0019219~regulation of nucleobase-containing compound metabolic process	7	12.2807	0.99118	TCEAL8, MUC1, TMF1, UBB, MDK, MACC1, CALM2	51	4104	16792	0.561595	1	1	1
GOTERM_BP_ALL	GO:0051252~regulation of RNA metabolic process	6	10.5263	0.993262	TCEAL8, MUC1, TMF1, UBB, MDK, MACC1	51	3762	16792	0.525127	1	1	1
GOTERM_BP_ALL	GO:0097659~nucleic acid-templated transcription	6	10.5263	0.993417	TCEAL8, MUC1, TMF1, UBB, MDK, MACC1	51	3771	16792	0.523874	1	1	1
Annotation Cluster 22	Enrichment Score: 0.18960846228312597
Category	Term	Count	%	PValue	Genes	List Total	Pop Hits	Pop Total	Fold Enrichment	Bonferroni	Benjamini	FDR
GOTERM_BP_ALL	GO:0044711~single-organism biosynthetic process	6	10.5263	0.368985	UBB, ACOX2, ALDH3B1, LPCAT1, SGMS2, CALM2	51	1340	16792	1.47428	1	1	1
GOTERM_BP_ALL	GO:0090407~organophosphate biosynthetic process	3	5.26316	0.511841	LPCAT1, SGMS2, CALM2	51	572	16792	1.72686	1	1	1
GOTERM_BP_ALL	GO:0006796~phosphate-containing compound metabolic process	8	14.0351	0.836586	GPRC5A, UBB, LPCAT1, ALPK3, ADAR, SGMS2, ELFN2, CALM2	51	3083	16792	0.854375	1	1	1
GOTERM_BP_ALL	GO:0006793~phosphorus metabolic process	8	14.0351	0.838138	GPRC5A, UBB, LPCAT1, ALPK3, ADAR, SGMS2, ELFN2, CALM2	51	3089	16792	0.852716	1	1	1
GOTERM_BP_ALL	GO:0019637~organophosphate metabolic process	3	5.26316	0.851115	LPCAT1, SGMS2, CALM2	51	1108	16792	0.891484	1	1	1
Annotation Cluster 23	Enrichment Score: 0.16725076193092328
Category	Term	Count	%	PValue	Genes	List Total	Pop Hits	Pop Total	Fold Enrichment	Bonferroni	Benjamini	FDR
GOTERM_BP_ALL	GO:0030097~hemopoiesis	3	5.26316	0.652546	CD164, RBM47, ADAR	51	739	16792	1.33662	1	1	1
GOTERM_BP_ALL	GO:0048534~hematopoietic or lymphoid organ development	3	5.26316	0.680512	CD164, RBM47, ADAR	51	778	16792	1.26962	1	1	1
GOTERM_BP_ALL	GO:0002520~immune system development	3	5.26316	0.709252	CD164, RBM47, ADAR	51	821	16792	1.20312	1	1	1
Annotation Cluster 24	Enrichment Score: 0.15750784165382273
Category	Term	Count	%	PValue	Genes	List Total	Pop Hits	Pop Total	Fold Enrichment	Bonferroni	Benjamini	FDR
GOTERM_BP_ALL	GO:0098542~defense response to other organism	3	5.26316	0.435	TMF1, ADAR, PGC	51	494	16792	1.99952	1	1	1
GOTERM_BP_ALL	GO:0006952~defense response	5	8.77193	0.673532	TMF1, UBB, MDK, ADAR, PGC	51	1518	16792	1.0845	1	1	1
GOTERM_BP_ALL	GO:0043207~response to external biotic stimulus	3	5.26316	0.714362	TMF1, ADAR, PGC	51	829	16792	1.19151	1	1	1
GOTERM_BP_ALL	GO:0051707~response to other organism	3	5.26316	0.714362	TMF1, ADAR, PGC	51	829	16792	1.19151	1	1	1
GOTERM_BP_ALL	GO:0009607~response to biotic stimulus	3	5.26316	0.741171	TMF1, ADAR, PGC	51	873	16792	1.13146	1	1	1
GOTERM_BP_ALL	GO:0009605~response to external stimulus	6	10.5263	0.755779	CD63, TMF1, ALCAM, ADAR, CALM2, PGC	51	2073	16792	0.952981	1	1	1
GOTERM_BP_ALL	GO:0006950~response to stress	8	14.0351	0.942862	MUC1, TMF1, UBB, MDK, ALDH3B1, ADAR, TLN1, PGC	51	3677	16792	0.716356	1	1	1
Annotation Cluster 25	Enrichment Score: 0.12077524901675973
Category	Term	Count	%	PValue	Genes	List Total	Pop Hits	Pop Total	Fold Enrichment	Bonferroni	Benjamini	FDR
GOTERM_BP_ALL	GO:0019752~carboxylic acid metabolic process	3	5.26316	0.712455	CYP2J2, ACOX2, DDAH1	51	826	16792	1.19584	1	1	1
GOTERM_BP_ALL	GO:0043436~oxoacid metabolic process	3	5.26316	0.715628	CYP2J2, ACOX2, DDAH1	51	831	16792	1.18865	1	1	1
GOTERM_BP_ALL	GO:0006082~organic acid metabolic process	3	5.26316	0.760429	CYP2J2, ACOX2, DDAH1	51	907	16792	1.08905	1	1	1
GOTERM_BP_ALL	GO:0044281~small molecule metabolic process	5	8.77193	0.847999	CYP2J2, ACOX2, DDAH1, ALDH3B1, CALM2	51	1951	16792	0.843811	1	1	1
Annotation Cluster 26	Enrichment Score: 0.10045806072572445
Category	Term	Count	%	PValue	Genes	List Total	Pop Hits	Pop Total	Fold Enrichment	Bonferroni	Benjamini	FDR
GOTERM_BP_ALL	GO:0019538~protein metabolic process	16	28.0702	0.696822	SLC34A2, NAPSA, TMF1, RPL10, LPCAT1, ADAR, MUC3A, PGC, CD2AP, RPS4X, MUC1, GPRC5A, UBB, ALPK3, RPS20, CALM2	51	5457	16792	0.96538	1	1	1
GOTERM_BP_ALL	GO:0044267~cellular protein metabolic process	14	24.5614	0.738247	SLC34A2, NAPSA, TMF1, RPL10, ADAR, MUC3A, CD2AP, RPS4X, MUC1, GPRC5A, UBB, ALPK3, RPS20, CALM2	51	4900	16792	0.940728	1	1	1
GOTERM_BP_ALL	GO:0043170~macromolecule metabolic process	22	38.5965	0.971185	CD63, SLC34A2, NAPSA, RBM47, TMF1, RPL10, MACC1, LPCAT1, ADAR, MUC3A, PGC, RNASE1, CD2AP, RPS4X, TCEAL8, MUC1, GPRC5A, UBB, MDK, ALPK3, RPS20, CALM2	51	9130	16792	0.793385	1	1	1
Annotation Cluster 27	Enrichment Score: 0.09538617402749988
Category	Term	Count	%	PValue	Genes	List Total	Pop Hits	Pop Total	Fold Enrichment	Bonferroni	Benjamini	FDR
GOTERM_BP_ALL	GO:0006811~ion transport	6	10.5263	0.44055	CD63, SLC34A2, UBB, SLC41A2, CACNA1D, CALM2	51	1458	16792	1.35496	1	1	1
GOTERM_BP_ALL	GO:0009966~regulation of signal transduction	8	14.0351	0.724155	CD63, MUC1, GPRC5A, UBB, ARHGEF38, ADAR, CALM2, ARHGAP12	51	2728	16792	0.965557	1	1	1
GOTERM_BP_ALL	GO:0010604~positive regulation of macromolecule metabolic process	8	14.0351	0.769429	RPS4X, CD63, MUC1, UBB, MDK, LPCAT1, ADAR, CALM2	51	2856	16792	0.922283	1	1	1
GOTERM_BP_ALL	GO:0031325~positive regulation of cellular metabolic process	7	12.2807	0.870958	RPS4X, CD63, MUC1, UBB, DDAH1, MDK, CALM2	51	2839	16792	0.81183	1	1	1
GOTERM_BP_ALL	GO:0009967~positive regulation of signal transduction	3	5.26316	0.933912	CD63, UBB, CALM2	51	1428	16792	0.691712	1	1	1
GOTERM_BP_ALL	GO:0048584~positive regulation of response to stimulus	4	7.01754	0.950796	CD63, UBB, CALM2, PGC	51	2030	16792	0.648778	1	1	1
GOTERM_BP_ALL	GO:0010647~positive regulation of cell communication	3	5.26316	0.952869	CD63, UBB, CALM2	51	1555	16792	0.635218	1	1	1
GOTERM_BP_ALL	GO:0023056~positive regulation of signaling	3	5.26316	0.953875	CD63, UBB, CALM2	51	1563	16792	0.631967	1	1	1
Annotation Cluster 28	Enrichment Score: 0.051088638103750444
Category	Term	Count	%	PValue	Genes	List Total	Pop Hits	Pop Total	Fold Enrichment	Bonferroni	Benjamini	FDR
GOTERM_BP_ALL	GO:0051239~regulation of multicellular organismal process	8	14.0351	0.697552	CYP2J2, TMF1, UBB, DDAH1, CACNA1D, CALM2, NCMAP, CD2AP	51	2659	16792	0.990613	1	1	1
GOTERM_BP_ALL	GO:0048646~anatomical structure formation involved in morphogenesis	3	5.26316	0.866022	TMF1, DDAH1, NCMAP	51	1151	16792	0.85818	1	1	1
GOTERM_BP_ALL	GO:0009653~anatomical structure morphogenesis	6	10.5263	0.910092	TMF1, ALCAM, UBB, DDAH1, NCMAP, ARHGAP12	51	2631	16792	0.750866	1	1	1
GOTERM_BP_ALL	GO:0051240~positive regulation of multicellular organismal process	3	5.26316	0.934432	TMF1, DDAH1, NCMAP	51	1431	16792	0.690262	1	1	1
GOTERM_BP_ALL	GO:2000026~regulation of multicellular organismal development	3	5.26316	0.970059	UBB, DDAH1, NCMAP	51	1721	16792	0.573948	1	1	1
GOTERM_BP_ALL	GO:0050793~regulation of developmental process	3	5.26316	0.990675	UBB, DDAH1, NCMAP	51	2129	16792	0.463957	1	1	1
Annotation Cluster 29	Enrichment Score: 0.04883075020380743
Category	Term	Count	%	PValue	Genes	List Total	Pop Hits	Pop Total	Fold Enrichment	Bonferroni	Benjamini	FDR
GOTERM_BP_ALL	GO:0032989~cellular component morphogenesis	4	7.01754	0.764327	TMF1, ALCAM, UBB, NCMAP	51	1321	16792	0.996987	1	1	1
GOTERM_BP_ALL	GO:0030154~cell differentiation	9	15.7895	0.87963	CD63, MUC1, RBM47, TMF1, ALCAM, UBB, MDK, ADAR, NCMAP	51	3652	16792	0.811417	1	1	1
GOTERM_BP_ALL	GO:0007399~nervous system development	5	8.77193	0.901964	ALCAM, UBB, MDK, CALM2, NCMAP	51	2170	16792	0.758652	1	1	1
GOTERM_BP_ALL	GO:0009653~anatomical structure morphogenesis	6	10.5263	0.910092	TMF1, ALCAM, UBB, DDAH1, NCMAP, ARHGAP12	51	2631	16792	0.750866	1	1	1
GOTERM_BP_ALL	GO:0048869~cellular developmental process	9	15.7895	0.933434	CD63, MUC1, RBM47, TMF1, ALCAM, UBB, MDK, ADAR, NCMAP	51	3992	16792	0.742308	1	1	1
GOTERM_BP_ALL	GO:0022008~neurogenesis	3	5.26316	0.937139	ALCAM, UBB, NCMAP	51	1447	16792	0.682629	1	1	1
GOTERM_BP_ALL	GO:0048468~cell development	4	7.01754	0.942852	TMF1, ALCAM, UBB, NCMAP	51	1968	16792	0.669217	1	1	1

## Sheet: Table S7
Lung Adenocarcinoma And Lung Squamous Cell Carcinoma Cancer Classification, Biomarker Identification, and Gene Expression Analysis Using Overlapping Feature Selection Methods
Joe W. Chen, Joseph M. Dhahbi
Supplementary Table S7: Reactome Upregulated Pathways
Pathway identifier	Pathway name	#Entities found	#Entities total	Entities ratio	Entities pValue	Entities FDR	#Reactions found	#Reactions total	Reactions ratio	Species identifier	Species name	Submitted entities found	Mapped entities	Found reaction identifiers
R-HSA-6809371	Formation of the cornified envelope	16	138	0.00940503	3.33e-15	1.95e-12	9	27	0.00208301	9606	Homo sapiens	KRT17;JUP;KRT16;KRT15;PERP;KRT14;KRT13;PKP1;KRT5;KRT6A;DSC3		R-HSA-6814695;R-HSA-6810357;R-HSA-6811539;R-HSA-6814387;R-HSA-8942224;R-HSA-6814734;R-HSA-6814764;R-HSA-6814298;R-HSA-6810937
R-HSA-6805567	Keratinization	16	226	0.0154024	5.44e-12	1.59e-09	16	34	0.00262305	9606	Homo sapiens	KRT17;JUP;KRT16;KRT15;PERP;KRT14;KRT13;PKP1;KRT5;KRT6A;DSC3		R-HSA-6814695;R-HSA-6806629;R-HSA-6805573;R-HSA-6814734;R-HSA-6814764;R-HSA-6805546;R-HSA-6806613;R-HSA-6810357;R-HSA-6811539;R-HSA-6814387;R-HSA-6806610;R-HSA-6809393;R-HSA-6809663;R-HSA-8942224;R-HSA-6814298;R-HSA-6810937
R-HSA-1266738	Developmental Biology	25	1241	0.0845771	9.83e-07	0.000192	64	537	0.0414288	9606	Homo sapiens	EIF4A2;H3F3B;JUP;KRT13;KRT5;TUBA1C;RPS15A;ARPC2;KRT17;KRT16;GPC1;KRT15;PERP;PSMD2;CARM1;KRT14;PKP1;AP2M1;KRT6A;DSC3		R-HSA-6814695;R-HSA-5617877;R-HSA-5617492;R-HSA-6806629;R-HSA-5617874;R-HSA-445071;R-HSA-5617887;R-HSA-560517;R-HSA-445079;R-HSA-6810357;R-HSA-445077;R-HSA-5617862;R-HSA-5617859;R-HSA-8942224;R-HSA-5617484;R-HSA-5693644;R-HSA-5617486;R-HSA-5617483;R-HSA-5617867;R-HSA-5617866;R-HSA-6805573;R-HSA-5617650;R-HSA-5617661;R-HSA-392749;R-HSA-3928595;R-HSA-392748;R-HSA-374696;R-HSA-555065;R-HSA-6806613;R…
R-HSA-446728	Cell junction organization	6	94	0.00640633	5.5e-05	0.00800647	11	37	0.0028545	9606	Homo sapiens	JUP;DST;KRT14;KRT5;CLDN1;NECTIN1		R-HSA-420582;R-HSA-420598;R-HSA-420580;R-HSA-419011;R-HSA-446083;R-HSA-420019;R-HSA-433711;R-HSA-432956;R-HSA-446077;R-HSA-419002;R-HSA-419003
R-HSA-446107	Type I hemidesmosome assembly	3	11	0.00075	6.84e-05	0.00800647	3	6	0.000463	9606	Homo sapiens	DST;KRT14;KRT5		R-HSA-446083;R-HSA-432956;R-HSA-446077
R-HSA-1500931	Cell-Cell communication	6	133	0.00906427	0.000355	0.0312009	11	60	0.00462891	9606	Homo sapiens	JUP;DST;KRT14;KRT5;CLDN1;NECTIN1		R-HSA-420582;R-HSA-420598;R-HSA-420580;R-HSA-419011;R-HSA-446083;R-HSA-420019;R-HSA-433711;R-HSA-432956;R-HSA-446077;R-HSA-419002;R-HSA-419003
R-HSA-180897	Vpr-mediated induction of apoptosis by mitochondrial outer membrane permeabilization	2	4	0.000273	0.000376	0.0312009	1	2	0.000154	9606	Homo sapiens	SLC25A5		R-HSA-180905
R-HSA-6804114	TP53 Regulates Transcription of Genes Involved in G2 Cell Cycle Arrest	3	21	0.0014312	0.000453	0.0330508	7	11	0.000849	9606	Homo sapiens	CARM1;SFN		R-HSA-3215152;R-HSA-6803892;R-HSA-6803875;R-HSA-6803890;R-HSA-6803858;R-HSA-6803871;R-HSA-3215144
R-HSA-2995383	Initiation of Nuclear Envelope (NE) Reformation	3	27	0.00184011	0.000934	0.0600936	2	7	0.00054	9606	Homo sapiens	CCNB2;LMNA		R-HSA-9624800;R-HSA-2995376
R-HSA-6803205	TP53 regulates transcription of several additional cell death genes whose specific roles in p53-dependent apoptosis remain uncertain	3	28	0.00190827	0.0010361	0.0600936	4	19	0.00146582	9606	Homo sapiens	PERP;TP63		R-HSA-6799462;R-HSA-6800836;R-HSA-6799441;R-HSA-6800816
R-HSA-8862803	Deregulated CDK5 triggers multiple neurodegenerative pathways in Alzheimer's disease models	3	30	0.00204457	0.00126163	0.0605582	2	22	0.00169727	9606	Homo sapiens	LMNA;SOD2		R-HSA-8870703;R-HSA-8868344
R-HSA-8863678	Neurodegenerative Diseases	3	30	0.00204457	0.00126163	0.0605582	2	22	0.00169727	9606	Homo sapiens	LMNA;SOD2		R-HSA-8870703;R-HSA-8868344
R-HSA-9645723	Diseases of programmed cell death	3	32	0.00218088	0.00151587	0.0682142	2	23	0.00177442	9606	Homo sapiens	LMNA;SOD2		R-HSA-8870703;R-HSA-8868344
R-HSA-109581	Apoptosis	6	189	0.0128808	0.00214535	0.0879593	9	141	0.010878	9606	Homo sapiens	BCAP31;PSMD2;LMNA;PKP1;SFN;TP63		R-HSA-211715;R-HSA-139906;R-HSA-351894;R-HSA-264865;R-HSA-201595;R-HSA-139899;R-HSA-351948;R-HSA-139913;R-HSA-4331340
R-HSA-111465	Apoptotic cleavage of cellular proteins	3	38	0.00258979	0.00246327	0.0947584	3	38	0.00293165	9606	Homo sapiens	BCAP31;LMNA;PKP1		R-HSA-351894;R-HSA-264865;R-HSA-201595
R-HSA-5357801	Programmed Cell Death	6	197	0.013426	0.00263218	0.0947584	9	154	0.0118809	9606	Homo sapiens	BCAP31;PSMD2;LMNA;PKP1;SFN;TP63		R-HSA-211715;R-HSA-139906;R-HSA-351894;R-HSA-264865;R-HSA-201595;R-HSA-139899;R-HSA-351948;R-HSA-139913;R-HSA-4331340
R-HSA-2995410	Nuclear Envelope (NE) Reassembly	4	88	0.00599741	0.00344803	0.117233	3	24	0.00185157	9606	Homo sapiens	TUBA1C;CCNB2;LMNA		R-HSA-9668419;R-HSA-9624800;R-HSA-2995376
R-HSA-69481	G2/M Checkpoints	5	154	0.0104955	0.00457402	0.146369	10	24	0.00185157	9606	Homo sapiens	CCNB2;PSMD2;RPA1;SFN;MCM5		R-HSA-6799332;R-HSA-170055;R-HSA-8852354;R-HSA-176101;R-HSA-176298;R-HSA-176250;R-HSA-75016;R-HSA-176264;R-HSA-176318;R-HSA-176175
R-HSA-75153	Apoptotic execution phase	3	54	0.00368023	0.0065261	0.195783	4	57	0.00439747	9606	Homo sapiens	BCAP31;LMNA;PKP1		R-HSA-351894;R-HSA-264865;R-HSA-201595;R-HSA-351948
R-HSA-2980766	Nuclear Envelope Breakdown	3	65	0.0044299	0.0107762	0.268763	5	13	0.00100293	9606	Homo sapiens	CCNB2;LMNA		R-HSA-2984220;R-HSA-5229194;R-HSA-2993898;R-HSA-5244669;R-HSA-2990882
R-HSA-6791312	TP53 Regulates Transcription of Cell Cycle Genes	3	65	0.0044299	0.0107762	0.268763	7	42	0.00324024	9606	Homo sapiens	CARM1;SFN		R-HSA-3215152;R-HSA-6803892;R-HSA-6803875;R-HSA-6803890;R-HSA-6803858;R-HSA-6803871;R-HSA-3215144
R-HSA-1474165	Reproduction	4	123	0.00838274	0.010955	0.268763	7	24	0.00185157	9606	Homo sapiens	H3F3B;LMNA;RPA1;CD9		R-HSA-912429;R-HSA-912408;R-HSA-912458;R-HSA-1297275;R-HSA-912503;R-HSA-912496;R-HSA-1214188
R-HSA-4419969	Depolymerisation of the Nuclear Lamina	2	23	0.00156751	0.0114077	0.268763	2	6	0.000463	9606	Homo sapiens	LMNA		R-HSA-5229194;R-HSA-5244669
R-HSA-156711	Polo-like kinase mediated events	2	23	0.00156751	0.0114077	0.268763	2	15	0.00115723	9606	Homo sapiens	CCNB2		R-HSA-4088299;R-HSA-4088309
R-HSA-421270	Cell-cell junction organization	3	67	0.00456621	0.0116853	0.268763	8	21	0.00162012	9606	Homo sapiens	JUP;CLDN1;NECTIN1		R-HSA-420582;R-HSA-420598;R-HSA-420580;R-HSA-419011;R-HSA-420019;R-HSA-433711;R-HSA-419002;R-HSA-419003
R-HSA-5619043	Defective SLC2A1 causes GLUT1 deficiency syndrome 1 (GLUT1DS1)	1	2	0.000136	0.0138078	0.298664	1	1	7.71e-05	9606	Homo sapiens	SLC2A1		R-HSA-5632804
R-HSA-3322077	Glycogen synthesis	2	26	0.00177196	0.0143829	0.298664	12	24	0.00185157	9606	Homo sapiens	GYS1;PGM2		R-HSA-3781001;R-HSA-3322003;R-HSA-70272;R-HSA-3322001;R-HSA-3781018;R-HSA-3781023;R-HSA-3322005;R-HSA-3781009;R-HSA-3781024;R-HSA-3322041;R-HSA-3322057;R-HSA-3322025
R-HSA-68875	Mitotic Prophase	4	135	0.00920057	0.0149332	0.298664	14	34	0.00262305	9606	Homo sapiens	CCNB2;H3F3B;LMNA		R-HSA-2245218;R-HSA-2288097;R-HSA-5229194;R-HSA-2172678;R-HSA-2993898;R-HSA-2294600;R-HSA-2294574;R-HSA-5244669;R-HSA-2990882;R-HSA-2984220;R-HSA-2301205;R-HSA-2172183;R-HSA-2294580;R-HSA-2294590
R-HSA-8852276	The role of GTSE1 in G2/M progression after G2 checkpoint	3	83	0.00565665	0.0205249	0.298929	4	10	0.000771	9606	Homo sapiens	TUBA1C;CCNB2;PSMD2		R-HSA-8852306;R-HSA-8852354;R-HSA-8852298;R-HSA-8852280
R-HSA-5633008	TP53 Regulates Transcription of Cell Death Genes	3	83	0.00565665	0.0205249	0.298929	12	68	0.0052461	9606	Homo sapiens	PERP;TP63		R-HSA-3700984;R-HSA-6799815;R-HSA-6799462;R-HSA-6800836;R-HSA-6798082;R-HSA-6798081;R-HSA-6799441;R-HSA-6800001;R-HSA-6800816;R-HSA-139913;R-HSA-3700981;R-HSA-4331340
R-HSA-164939	Nef mediated downregulation of CD28 cell surface expression	1	3	0.000204	0.0206408	0.298929	2	3	0.000231	9606	Homo sapiens	AP2M1		R-HSA-167633;R-HSA-167637
R-HSA-9636667	Manipulation of host energy metabolism	1	3	0.000204	0.0206408	0.298929	1	2	0.000154	9606	Homo sapiens	PGK1		R-HSA-9636658
R-HSA-352238	Breakdown of the nuclear lamina	1	3	0.000204	0.0206408	0.298929	1	3	0.000231	9606	Homo sapiens	LMNA		R-HSA-264865
R-HSA-162909	Host Interactions of HIV factors	4	150	0.0102229	0.021053	0.298929	11	54	0.00416602	9606	Homo sapiens	PSMD2;SLC25A5;AP2M1		R-HSA-167601;R-HSA-167537;R-HSA-167633;R-HSA-182198;R-HSA-167637;R-HSA-182186;R-HSA-182171;R-HSA-180603;R-HSA-180905;R-HSA-167597;R-HSA-180573
R-HSA-83936	Transport of nucleosides and free purine and pyrimidine bases across the plasma membrane	2	33	0.00224903	0.0224558	0.298929	1	16	0.00123438	9606	Homo sapiens	SLC25A5		R-HSA-163215
R-HSA-69278	Cell Cycle, Mitotic	9	596	0.0406188	0.0232595	0.298929	66	350	0.027002	9606	Homo sapiens	CCNB2;TUBA1C;H3F3B;PSMD2;LMNA;RPA1;MCM5		R-HSA-2514854;R-HSA-9648017;R-HSA-375302;R-HSA-8852354;R-HSA-1638803;R-HSA-2294574;R-HSA-2990882;R-HSA-69140;R-HSA-69142;R-HSA-2294580;R-HSA-380316;R-HSA-69144;R-HSA-69016;R-HSA-2468287;R-HSA-69019;R-HSA-8854044;R-HSA-174105;R-HSA-2294590;R-HSA-2995376;R-HSA-188191;R-HSA-2172678;R-HSA-176942;R-HSA-5244669;R-HSA-174255;R-HSA-8854071;R-HSA-75825;R-HSA-2984220;R-HSA-68914;R-HSA-170161;R-HSA-68917;R-…
R-HSA-69002	DNA Replication Pre-Initiation	3	88	0.00599741	0.0238666	0.298929	10	21	0.00162012	9606	Homo sapiens	PSMD2;RPA1;MCM5		R-HSA-68849;R-HSA-68960;R-HSA-68914;R-HSA-68917;R-HSA-68916;R-HSA-68919;R-HSA-68918;R-HSA-68825;R-HSA-68954;R-HSA-68940
R-HSA-418990	Adherens junctions interactions	2	35	0.00238533	0.0250358	0.298929	7	16	0.00123438	9606	Homo sapiens	JUP;NECTIN1		R-HSA-420582;R-HSA-420598;R-HSA-420580;R-HSA-419011;R-HSA-433711;R-HSA-419002;R-HSA-419003
R-HSA-68962	Activation of the pre-replicative complex	2	36	0.00245349	0.026369	0.298929	8	9	0.000694	9606	Homo sapiens	RPA1;MCM5		R-HSA-68960;R-HSA-68914;R-HSA-68917;R-HSA-68916;R-HSA-68919;R-HSA-68918;R-HSA-68954;R-HSA-68940
R-HSA-114452	Activation of BH3-only proteins	2	36	0.00245349	0.026369	0.298929	4	19	0.00146582	9606	Homo sapiens	SFN;TP63		R-HSA-139906;R-HSA-139899;R-HSA-139913;R-HSA-4331340
R-HSA-8856828	Clathrin-mediated endocytosis	4	161	0.0109725	0.0263929	0.298929	22	34	0.00262305	9606	Homo sapiens	TFRC;ARPC2;AP2M1;REPS1		R-HSA-8868071;R-HSA-8866279;R-HSA-8868230;R-HSA-8866277;R-HSA-8856813;R-HSA-8867756;R-HSA-8868236;R-HSA-8868651;R-HSA-8866283;R-HSA-8867754;R-HSA-8862280;R-HSA-8856808;R-HSA-8868072;R-HSA-8868648;R-HSA-8868661;R-HSA-8868660;R-HSA-8868659;R-HSA-8868658;R-HSA-8869438;R-HSA-8871196;R-HSA-8871194;R-HSA-8871193
R-HSA-1500620	Meiosis	3	92	0.00627002	0.0267397	0.298929	6	15	0.00115723	9606	Homo sapiens	H3F3B;LMNA;RPA1		R-HSA-912429;R-HSA-912408;R-HSA-912458;R-HSA-912503;R-HSA-912496;R-HSA-1214188
R-HSA-3814836	Glycogen storage disease type XV (GYG1)	1	4	0.000273	0.0274268	0.298929	1	1	7.71e-05	9606	Homo sapiens	GYS1		R-HSA-3814838
R-HSA-3828062	Glycogen storage disease type 0 (muscle GYS1)	1	4	0.000273	0.0274268	0.298929	1	1	7.71e-05	9606	Homo sapiens	GYS1		R-HSA-3828061
R-HSA-168277	Influenza Virus Induced Apoptosis	1	4	0.000273	0.0274268	0.298929	1	2	0.000154	9606	Homo sapiens	SLC25A5		R-HSA-168878
R-HSA-69190	DNA strand elongation	2	38	0.00258979	0.0291197	0.298929	5	15	0.00115723	9606	Homo sapiens	RPA1;MCM5		R-HSA-69140;R-HSA-69142;R-HSA-69144;R-HSA-176942;R-HSA-169468
R-HSA-68882	Mitotic Anaphase	5	249	0.0169699	0.0303412	0.298929	6	32	0.00246875	9606	Homo sapiens	TUBA1C;CCNB2;PSMD2;LMNA		R-HSA-9668419;R-HSA-9624800;R-HSA-2467809;R-HSA-2467811;R-HSA-174202;R-HSA-2995376
R-HSA-176187	Activation of ATR in response to replication stress	2	39	0.00265794	0.0305362	0.298929	6	9	0.000694	9606	Homo sapiens	RPA1;MCM5		R-HSA-176101;R-HSA-176298;R-HSA-176250;R-HSA-176264;R-HSA-176318;R-HSA-176175
R-HSA-2555396	Mitotic Metaphase and Anaphase	5	250	0.0170381	0.0307907	0.298929	6	33	0.0025459	9606	Homo sapiens	TUBA1C;CCNB2;PSMD2;LMNA		R-HSA-9668419;R-HSA-9624800;R-HSA-2467809;R-HSA-2467811;R-HSA-174202;R-HSA-2995376
R-HSA-1640170	Cell Cycle	10	734	0.0500239	0.031842	0.298929	87	449	0.0346397	9606	Homo sapiens	CCNB2;TUBA1C;H3F3B;PSMD2;LMNA;RPA1;SFN;MCM5		R-HSA-2514854;R-HSA-9648017;R-HSA-375302;R-HSA-6799332;R-HSA-8852354;R-HSA-75016;R-HSA-1638803;R-HSA-176264;R-HSA-2294574;R-HSA-264458;R-HSA-2990882;R-HSA-69140;R-HSA-912408;R-HSA-9670149;R-HSA-69142;R-HSA-2294580;R-HSA-380316;R-HSA-69144;R-HSA-69016;R-HSA-2468287;R-HSA-69019;R-HSA-8854044;R-HSA-174105;R-HSA-2294590;R-HSA-2995376;R-HSA-188191;R-HSA-912429;R-HSA-2172678;R-HSA-176298;R-HSA-176942;R…
R-HSA-1474290	Collagen formation	3	104	0.00708785	0.0364176	0.298929	26	77	0.00594044	9606	Homo sapiens	DST;COL7A1		R-HSA-8948232;R-HSA-2002460;R-HSA-8948234;R-HSA-8948224;R-HSA-8948226;R-HSA-8948228;R-HSA-8948230;R-HSA-8948231;R-HSA-2214324;R-HSA-1981128;R-HSA-1980233;R-HSA-2214330;R-HSA-1981120;R-HSA-1650808;R-HSA-2022073;R-HSA-2213192;R-HSA-2213195;R-HSA-2089971;R-HSA-2396234;R-HSA-1981104;R-HSA-8944250;R-HSA-8948219;R-HSA-2152276;R-HSA-8948222;R-HSA-8944255;R-HSA-1981157
R-HSA-8982491	Glycogen metabolism	2	43	0.00293055	0.0364672	0.298929	13	39	0.00300879	9606	Homo sapiens	GYS1;PGM2		R-HSA-3322003;R-HSA-70272;R-HSA-3322001;R-HSA-3781018;R-HSA-3781023;R-HSA-3322005;R-HSA-3781009;R-HSA-3322041;R-HSA-3781001;R-HSA-3781024;R-HSA-70427;R-HSA-3322057;R-HSA-3322025
R-HSA-3371511	HSF1 activation	2	43	0.00293055	0.0364672	0.298929	1	7	0.00054	9606	Homo sapiens	RPA1;HSPB1		R-HSA-4793819
R-HSA-8948216	Collagen chain trimerization	2	44	0.0029987	0.0380139	0.298929	2	28	0.00216016	9606	Homo sapiens	COL7A1		R-HSA-8944250;R-HSA-8944255
R-HSA-1300645	Acrosome Reaction and Sperm:Oocyte Membrane Binding	1	6	0.000409	0.0408596	0.298929	1	3	0.000231	9606	Homo sapiens	CD9		R-HSA-1297275
R-HSA-140834	Extrinsic Pathway of Fibrin Clot Formation	1	6	0.000409	0.0408596	0.298929	1	8	0.000617	9606	Homo sapiens	SPINT2		R-HSA-140825
R-HSA-9614085	FOXO-mediated transcription	3	110	0.00749676	0.0418445	0.298929	4	85	0.00655763	9606	Homo sapiens	SFN;SOD2		R-HSA-9614562;R-HSA-9617972;R-HSA-9617832;R-HSA-9617833
R-HSA-176033	Interactions of Vpr with host cellular proteins	2	47	0.00320316	0.0428013	0.298929	1	4	0.000309	9606	Homo sapiens	SLC25A5		R-HSA-180905
R-HSA-9615017	FOXO-mediated transcription of oxidative stress, metabolic and neuronal genes	2	49	0.00333947	0.0461113	0.298929	3	34	0.00262305	9606	Homo sapiens	SOD2		R-HSA-9617972;R-HSA-9617832;R-HSA-9617833
R-HSA-69620	Cell Cycle Checkpoints	5	280	0.0190827	0.0462614	0.298929	12	56	0.00432032	9606	Homo sapiens	CCNB2;PSMD2;RPA1;SFN;MCM5		R-HSA-69600;R-HSA-6799332;R-HSA-170055;R-HSA-8852354;R-HSA-176101;R-HSA-176298;R-HSA-176250;R-HSA-75016;R-HSA-176264;R-HSA-176318;R-HSA-176175;R-HSA-264458
R-HSA-8856825	Cargo recognition for clathrin-mediated endocytosis	3	115	0.00783752	0.0466603	0.298929	3	14	0.00108008	9606	Homo sapiens	TFRC;AP2M1;REPS1		R-HSA-8866279;R-HSA-8866277;R-HSA-8866283
R-HSA-3134963	DEx/H-box helicases activate type I IFN and inflammatory cytokines production	1	7	0.000477	0.0475069	0.298929	3	5	0.000386	9606	Homo sapiens	DHX36		R-HSA-9604487;R-HSA-3134953;R-HSA-3134962
R-HSA-69478	G2/M DNA replication checkpoint	1	7	0.000477	0.0475069	0.298929	1	2	0.000154	9606	Homo sapiens	CCNB2		R-HSA-170055
R-HSA-420597	Nectin/Necl trans heterodimerization	1	7	0.000477	0.0475069	0.298929	3	8	0.000617	9606	Homo sapiens	NECTIN1		R-HSA-420582;R-HSA-420598;R-HSA-420580
R-HSA-6798695	Neutrophil degranulation	7	480	0.0327131	0.0504256	0.298929	7	10	0.000771	9606	Homo sapiens	JUP;FABP5;PSMD2;PGM2;PKP1;DDOST;DSC3		R-HSA-6798743;R-HSA-6798739;R-HSA-6800434;R-HSA-6798751;R-HSA-6798749;R-HSA-6798748;R-HSA-6800426
R-HSA-8955332	Carboxyterminal post-translational modifications of tubulin	2	52	0.00354392	0.0512462	0.298929	6	6	0.000463	9606	Homo sapiens	TUBA1C		R-HSA-8955706;R-HSA-8955869;R-HSA-8955712;R-HSA-8865774;R-HSA-8867370;R-HSA-8866105
R-HSA-190828	Gap junction trafficking	2	52	0.00354392	0.0512462	0.298929	7	20	0.00154297	9606	Homo sapiens	TUBA1C;AP2M1		R-HSA-196017;R-HSA-190519;R-HSA-196026;R-HSA-190520;R-HSA-191737;R-HSA-190877;R-HSA-190829
R-HSA-3700989	Transcriptional Regulation by TP53	7	486	0.0331221	0.0532228	0.298929	26	259	0.0199815	9606	Homo sapiens	PERP;CARM1;RPA1;SFN;TP63		R-HSA-3700984;R-HSA-6799462;R-HSA-3215152;R-HSA-6799332;R-HSA-6803875;R-HSA-6799777;R-HSA-5632732;R-HSA-139913;R-HSA-3700981;R-HSA-4331340;R-HSA-6803892;R-HSA-6803890;R-HSA-6800816;R-HSA-5632386;R-HSA-3215144;R-HSA-5632393;R-HSA-6799815;R-HSA-6800836;R-HSA-6798082;R-HSA-6798081;R-HSA-6800001;R-HSA-6803858;R-HSA-6799761;R-HSA-6799441;R-HSA-5632738;R-HSA-6803871
R-HSA-182218	Nef Mediated CD8 Down-regulation	1	8	0.000545	0.0541086	0.298929	3	3	0.000231	9606	Homo sapiens	AP2M1		R-HSA-182198;R-HSA-182186;R-HSA-182171
R-HSA-1483101	Synthesis of PS	1	8	0.000545	0.0541086	0.298929	1	2	0.000154	9606	Homo sapiens	PTDSS1		R-HSA-1483186
R-HSA-5653890	Lactose synthesis	1	8	0.000545	0.0541086	0.298929	1	3	0.000231	9606	Homo sapiens	SLC2A1		R-HSA-5653873
R-HSA-8852405	Signaling by MST1	1	8	0.000545	0.0541086	0.298929	1	4	0.000309	9606	Homo sapiens	SPINT2		R-HSA-6800198
R-HSA-437239	Recycling pathway of L1	2	55	0.00374838	0.0565757	0.298929	7	14	0.00108008	9606	Homo sapiens	TUBA1C;AP2M1		R-HSA-445079;R-HSA-555065;R-HSA-445077;R-HSA-392749;R-HSA-445071;R-HSA-392748;R-HSA-374696
R-HSA-450408	AUF1 (hnRNP D0) binds and destabilizes mRNA	2	56	0.00381653	0.0583937	0.298929	3	4	0.000309	9606	Homo sapiens	PSMD2;HSPB1		R-HSA-450551;R-HSA-450580;R-HSA-450466
R-HSA-157858	Gap junction trafficking and regulation	2	56	0.00381653	0.0583937	0.298929	7	24	0.00185157	9606	Homo sapiens	TUBA1C;AP2M1		R-HSA-196017;R-HSA-190519;R-HSA-196026;R-HSA-190520;R-HSA-191737;R-HSA-190877;R-HSA-190829
R-HSA-913531	Interferon Signaling	6	396	0.0269883	0.0584904	0.298929	6	66	0.00509181	9606	Homo sapiens	EIF4A2;TRIM29;KPNA4;IRF6		R-HSA-1678842;R-HSA-1015702;R-HSA-1176059;R-HSA-1031716;R-HSA-1015699;R-HSA-1031713
R-HSA-8857538	PTK6 promotes HIF1A stabilization	1	9	0.000613	0.060665	0.298929	6	6	0.000463	9606	Homo sapiens	GPNMB		R-HSA-8857555;R-HSA-8857583;R-HSA-8857549;R-HSA-8857565;R-HSA-9634702;R-HSA-8857577
R-HSA-2980767	Activation of NIMA Kinases NEK9, NEK6, NEK7	1	9	0.000613	0.060665	0.298929	1	4	0.000309	9606	Homo sapiens	CCNB2		R-HSA-2984220
R-HSA-6806942	MET Receptor Activation	1	9	0.000613	0.060665	0.298929	1	5	0.000386	9606	Homo sapiens	SPINT2		R-HSA-6800200
R-HSA-69275	G2/M Transition	4	212	0.0144483	0.061028	0.298929	12	78	0.00601759	9606	Homo sapiens	CCNB2;TUBA1C;PSMD2		R-HSA-8854071;R-HSA-170161;R-HSA-4086410;R-HSA-8852306;R-HSA-4088299;R-HSA-170055;R-HSA-8852354;R-HSA-170057;R-HSA-8854044;R-HSA-4088309;R-HSA-8852298;R-HSA-8852280
R-HSA-912446	Meiotic recombination	2	58	0.00395284	0.0620897	0.298929	5	9	0.000694	9606	Homo sapiens	H3F3B;RPA1		R-HSA-912429;R-HSA-912458;R-HSA-912503;R-HSA-912496;R-HSA-1214188
R-HSA-453274	Mitotic G2-G2/M phases	4	214	0.0145846	0.062719	0.298929	12	80	0.00617189	9606	Homo sapiens	CCNB2;TUBA1C;PSMD2		R-HSA-8854071;R-HSA-170161;R-HSA-4086410;R-HSA-8852306;R-HSA-4088299;R-HSA-170055;R-HSA-8852354;R-HSA-170057;R-HSA-8854044;R-HSA-4088309;R-HSA-8852298;R-HSA-8852280
R-HSA-69239	Synthesis of DNA	3	133	0.00906427	0.0661275	0.298929	9	26	0.00200586	9606	Homo sapiens	PSMD2;RPA1;MCM5		R-HSA-68944;R-HSA-69140;R-HSA-68948;R-HSA-69142;R-HSA-69144;R-HSA-69016;R-HSA-69019;R-HSA-176942;R-HSA-169468
R-HSA-5336415	Uptake and function of diphtheria toxin	1	10	0.000682	0.0671764	0.298929	4	5	0.000386	9606	Homo sapiens	CD9		R-HSA-5336417;R-HSA-5336420;R-HSA-5336422;R-HSA-5336413
R-HSA-167590	Nef Mediated CD4 Down-regulation	1	10	0.000682	0.0671764	0.298929	3	5	0.000386	9606	Homo sapiens	AP2M1		R-HSA-167601;R-HSA-167537;R-HSA-167597
R-HSA-139915	Activation of PUMA and translocation to mitochondria	1	10	0.000682	0.0671764	0.298929	2	5	0.000386	9606	Homo sapiens	TP63		R-HSA-139913;R-HSA-4331340
R-HSA-109606	Intrinsic Pathway for Apoptosis	2	61	0.0041573	0.0677786	0.298929	4	62	0.00478321	9606	Homo sapiens	SFN;TP63		R-HSA-139906;R-HSA-139899;R-HSA-139913;R-HSA-4331340
R-HSA-5250924	B-WICH complex positively regulates rRNA expression	2	62	0.00422545	0.0697121	0.298929	3	3	0.000231	9606	Homo sapiens	H3F3B;RPA1		R-HSA-5250930;R-HSA-5250947;R-HSA-5250938
R-HSA-72649	Translation initiation complex formation	2	62	0.00422545	0.0697121	0.298929	2	2	0.000154	9606	Homo sapiens	EIF4A2;RPS15A		R-HSA-156808;R-HSA-157849
R-HSA-68886	M Phase	6	416	0.0283514	0.0705697	0.298929	30	91	0.00702052	9606	Homo sapiens	TUBA1C;CCNB2;H3F3B;PSMD2;LMNA		R-HSA-2245218;R-HSA-2514854;R-HSA-9648017;R-HSA-375302;R-HSA-2288097;R-HSA-2467809;R-HSA-5229194;R-HSA-2467811;R-HSA-2993898;R-HSA-1638803;R-HSA-2294574;R-HSA-2990882;R-HSA-9668419;R-HSA-2294580;R-HSA-380316;R-HSA-2468287;R-HSA-2294590;R-HSA-2995376;R-HSA-2468293;R-HSA-9648114;R-HSA-2172678;R-HSA-2294600;R-HSA-5244669;R-HSA-2984220;R-HSA-9624800;R-HSA-2484822;R-HSA-2301205;R-HSA-2172183;R-HSA-174…
R-HSA-72702	Ribosomal scanning and start codon recognition	2	64	0.00436175	0.0736328	0.298929	2	2	0.000154	9606	Homo sapiens	EIF4A2;RPS15A		R-HSA-72697;R-HSA-72621
R-HSA-73772	RNA Polymerase I Promoter Escape	2	64	0.00436175	0.0736328	0.298929	2	2	0.000154	9606	Homo sapiens	H3F3B;RPA1		R-HSA-73769;R-HSA-74986
R-HSA-196025	Formation of annular gap junctions	1	11	0.00075	0.0736431	0.298929	2	2	0.000154	9606	Homo sapiens	AP2M1		R-HSA-196017;R-HSA-196026
R-HSA-3785653	Myoclonic epilepsy of Lafora	1	11	0.00075	0.0736431	0.298929	2	2	0.000154	9606	Homo sapiens	GYS1		R-HSA-3797226;R-HSA-3791349
R-HSA-163680	AMPK inhibits chREBP transcriptional activation activity	1	11	0.00075	0.0736431	0.298929	2	4	0.000309	9606	Homo sapiens	EIF4A2		R-HSA-8848663;R-HSA-163691
R-HSA-8866904	Negative regulation of activity of TFAP2 (AP-2) family transcription factors	1	11	0.00075	0.0736431	0.298929	1	6	0.000463	9606	Homo sapiens	KCTD1		R-HSA-8864343
R-HSA-351906	Apoptotic cleavage of cell adhesion proteins	1	11	0.00075	0.0736431	0.298929	1	10	0.000771	9606	Homo sapiens	PKP1		R-HSA-201595
R-HSA-69306	DNA Replication	3	142	0.00967764	0.0770497	0.298929	19	47	0.00362598	9606	Homo sapiens	PSMD2;RPA1;MCM5		R-HSA-68960;R-HSA-176942;R-HSA-68940;R-HSA-68849;R-HSA-68944;R-HSA-68914;R-HSA-68917;R-HSA-68916;R-HSA-69140;R-HSA-68948;R-HSA-68919;R-HSA-68918;R-HSA-69142;R-HSA-68825;R-HSA-69144;R-HSA-69016;R-HSA-69019;R-HSA-68954;R-HSA-169468
R-HSA-72662	Activation of the mRNA upon binding of the cap-binding complex and eIFs, and subsequent binding to 43S	2	66	0.00449806	0.0776231	0.298929	5	6	0.000463	9606	Homo sapiens	EIF4A2;RPS15A		R-HSA-72647;R-HSA-72631;R-HSA-156808;R-HSA-72635;R-HSA-157849
R-HSA-70263	Gluconeogenesis	2	66	0.00449806	0.0776231	0.298929	1	26	0.00200586	9606	Homo sapiens	PGK1		R-HSA-70486
R-HSA-2022090	Assembly of collagen fibrils and other multimeric structures	2	67	0.00456621	0.0796434	0.298929	5	26	0.00200586	9606	Homo sapiens	DST;COL7A1		R-HSA-2214324;R-HSA-2213192;R-HSA-2213195;R-HSA-2214330;R-HSA-2396234
R-HSA-190873	Gap junction degradation	1	12	0.000818	0.0800654	0.298929	4	4	0.000309	9606	Homo sapiens	AP2M1		R-HSA-196017;R-HSA-190519;R-HSA-196026;R-HSA-190829
R-HSA-8866427	VLDLR internalisation and degradation	1	12	0.000818	0.0800654	0.298929	2	4	0.000309	9606	Homo sapiens	AP2M1		R-HSA-8855131;R-HSA-8855130
R-HSA-176974	Unwinding of DNA	1	12	0.000818	0.0800654	0.298929	2	4	0.000309	9606	Homo sapiens	MCM5		R-HSA-176942;R-HSA-169468
R-HSA-68867	Assembly of the pre-replicative complex	2	68	0.00463436	0.0816802	0.298929	2	12	0.000926	9606	Homo sapiens	PSMD2;MCM5		R-HSA-68849;R-HSA-68825
R-HSA-1442490	Collagen degradation	2	69	0.00470251	0.083733	0.298929	4	34	0.00262305	9606	Homo sapiens	COL7A1		R-HSA-1454757;R-HSA-2471842;R-HSA-2537499;R-HSA-1564120
R-HSA-5140745	WNT5A-dependent internalization of FZD2, FZD5 and ROR2	1	13	0.000886	0.0864436	0.298929	1	2	0.000154	9606	Homo sapiens	AP2M1		R-HSA-5140747
R-HSA-69206	G1/S Transition	3	150	0.0102229	0.0873802	0.298929	9	61	0.00470606	9606	Homo sapiens	PSMD2;RPA1;MCM5		R-HSA-68960;R-HSA-68914;R-HSA-68917;R-HSA-187574;R-HSA-68916;R-HSA-68919;R-HSA-68918;R-HSA-68954;R-HSA-68940
R-HSA-5362517	Signaling by Retinoic Acid	2	72	0.00490697	0.0899847	0.298929	5	21	0.00162012	9606	Homo sapiens	FABP5;PKP1		R-HSA-5634100;R-HSA-5622129;R-HSA-203946;R-HSA-5422942;R-HSA-5633256
R-HSA-68949	Orc1 removal from chromatin	2	73	0.00497512	0.0920987	0.298929	2	4	0.000309	9606	Homo sapiens	PSMD2;MCM5		R-HSA-68944;R-HSA-68948
R-HSA-8950505	Gene and protein expression by JAK-STAT signaling after Interleukin-12 stimulation	2	73	0.00497512	0.0920987	0.298929	1	36	0.00277735	9606	Homo sapiens	SOD2		R-HSA-9617941
R-HSA-9614399	Regulation of localization of FOXO transcription factors	1	14	0.000954	0.092778	0.298929	1	5	0.000386	9606	Homo sapiens	SFN		R-HSA-9614562
R-HSA-1650814	Collagen biosynthesis and modifying enzymes	2	76	0.00517958	0.0985266	0.298929	21	51	0.00393458	9606	Homo sapiens	COL7A1		R-HSA-8948232;R-HSA-1650808;R-HSA-2002460;R-HSA-8948234;R-HSA-2022073;R-HSA-8948224;R-HSA-8948226;R-HSA-2089971;R-HSA-8948228;R-HSA-1981104;R-HSA-8948230;R-HSA-8948231;R-HSA-8944250;R-HSA-8948219;R-HSA-2152276;R-HSA-1981128;R-HSA-8948222;R-HSA-8944255;R-HSA-1980233;R-HSA-1981157;R-HSA-1981120
R-HSA-71387	Metabolism of carbohydrates	6	456	0.0310775	0.0987524	0.298929	39	243	0.0187471	9606	Homo sapiens	GYS1;GPC1;SLC2A1;PGK1;PGM2		R-HSA-2076383;R-HSA-70272;R-HSA-8982667;R-HSA-2076508;R-HSA-2024084;R-HSA-3322041;R-HSA-2076371;R-HSA-2022860;R-HSA-2022856;R-HSA-70486;R-HSA-2022919;R-HSA-3781024;R-HSA-70427;R-HSA-3322025;R-HSA-2076419;R-HSA-2076611;R-HSA-2022851;R-HSA-1889981;R-HSA-3322003;R-HSA-9638064;R-HSA-3322001;R-HSA-3781018;R-HSA-1667005;R-HSA-1889978;R-HSA-3781023;R-HSA-6787329;R-HSA-3322005;R-HSA-5653873;R-HSA-3781009…
R-HSA-2214320	Anchoring fibril formation	1	15	0.00102229	0.0990689	0.298929	4	4	0.000309	9606	Homo sapiens	COL7A1		R-HSA-2214324;R-HSA-2213195;R-HSA-2214330;R-HSA-2396234
R-HSA-2514853	Condensation of Prometaphase Chromosomes	1	15	0.00102229	0.0990689	0.298929	1	4	0.000309	9606	Homo sapiens	CCNB2		R-HSA-2514854
R-HSA-70370	Galactose catabolism	1	15	0.00102229	0.0990689	0.298929	1	4	0.000309	9606	Homo sapiens	PGM2		R-HSA-70427
R-HSA-75035	Chk1/Chk2(Cds1) mediated inactivation of Cyclin B:Cdk1 complex	1	15	0.00102229	0.0990689	0.298929	1	5	0.000386	9606	Homo sapiens	SFN		R-HSA-75016
R-HSA-877300	Interferon gamma signaling	4	252	0.0171744	0.0993987	0.298929	2	15	0.00115723	9606	Homo sapiens	TRIM29;IRF6		R-HSA-1031716;R-HSA-1031713
R-HSA-1445148	Translocation of SLC2A4 (GLUT4) to the plasma membrane	2	79	0.00538404	0.105077	0.298929	3	15	0.00115723	9606	Homo sapiens	TUBA1C;SFN		R-HSA-1454689;R-HSA-2316347;R-HSA-1445149
R-HSA-3656237	Defective EXT2 causes exostoses 2	1	16	0.00109044	0.105317	0.298929	4	4	0.000309	9606	Homo sapiens	GPC1		R-HSA-9036289;R-HSA-3656254;R-HSA-9036290;R-HSA-3656267
R-HSA-3656253	Defective EXT1 causes exostoses 1, TRPS2 and CHDS	1	16	0.00109044	0.105317	0.298929	4	4	0.000309	9606	Homo sapiens	GPC1		R-HSA-9036283;R-HSA-3656261;R-HSA-9036285;R-HSA-3656257
R-HSA-879415	Advanced glycosylation endproduct receptor signaling	1	16	0.00109044	0.105317	0.298929	1	4	0.000309	9606	Homo sapiens	DDOST		R-HSA-879358
R-HSA-5250913	Positive epigenetic regulation of rRNA expression	2	80	0.00545219	0.107287	0.298929	5	7	0.00054	9606	Homo sapiens	H3F3B;RPA1		R-HSA-427383;R-HSA-5250930;R-HSA-5250947;R-HSA-5250938;R-HSA-427336
R-HSA-427413	NoRC negatively regulates rRNA expression	2	80	0.00545219	0.107287	0.298929	4	7	0.00054	9606	Homo sapiens	H3F3B;RPA1		R-HSA-427366;R-HSA-5227490;R-HSA-433672;R-HSA-427337
R-HSA-5625740	RHO GTPases activate PKNs	2	80	0.00545219	0.107287	0.298929	9	20	0.00154297	9606	Homo sapiens	H3F3B;SFN		R-HSA-5625797;R-HSA-5625796;R-HSA-75016;R-HSA-5625870;R-HSA-5625774;R-HSA-5625849;R-HSA-5625784;R-HSA-5625848;R-HSA-5625883
R-HSA-69473	G2/M DNA damage checkpoint	2	81	0.00552034	0.109509	0.298929	2	12	0.000926	9606	Homo sapiens	RPA1;SFN		R-HSA-6799332;R-HSA-75016
R-HSA-3108214	SUMOylation of DNA damage response and repair proteins	2	81	0.00552034	0.109509	0.298929	2	24	0.00185157	9606	Homo sapiens	RPA1;SMC6		R-HSA-4551616;R-HSA-3108212
R-HSA-162906	HIV Infection	4	262	0.0178559	0.110415	0.298929	11	158	0.0121895	9606	Homo sapiens	PSMD2;SLC25A5;AP2M1		R-HSA-167601;R-HSA-167537;R-HSA-167633;R-HSA-182198;R-HSA-167637;R-HSA-182186;R-HSA-182171;R-HSA-180603;R-HSA-180905;R-HSA-167597;R-HSA-180573
R-HSA-6804759	Regulation of TP53 Activity through Association with Co-factors	1	17	0.00115859	0.111521	0.298929	2	11	0.000849	9606	Homo sapiens	TP63		R-HSA-6799761;R-HSA-6799777
R-HSA-162658	Golgi Cisternae Pericentriolar Stack Reorganization	1	17	0.00115859	0.111521	0.298929	1	6	0.000463	9606	Homo sapiens	CCNB2		R-HSA-2172183
R-HSA-917937	Iron uptake and transport	2	83	0.00565665	0.11399	0.298929	7	34	0.00262305	9606	Homo sapiens	TFRC		R-HSA-5690886;R-HSA-917839;R-HSA-917807;R-HSA-5691154;R-HSA-917835;R-HSA-917814;R-HSA-917987
R-HSA-1169408	ISG15 antiviral mechanism	2	83	0.00565665	0.11399	0.298929	2	16	0.00123438	9606	Homo sapiens	EIF4A2;KPNA4		R-HSA-1678842;R-HSA-1176059
R-HSA-9020591	Interleukin-12 signaling	2	84	0.0057248	0.116247	0.298929	1	56	0.00432032	9606	Homo sapiens	SOD2		R-HSA-9617941
R-HSA-177504	Retrograde neurotrophin signalling	1	18	0.00122674	0.117684	0.298929	3	3	0.000231	9606	Homo sapiens	AP2M1		R-HSA-177491;R-HSA-177479;R-HSA-177501
R-HSA-69166	Removal of the Flap Intermediate	1	18	0.00122674	0.117684	0.298929	3	4	0.000309	9606	Homo sapiens	RPA1		R-HSA-69140;R-HSA-69142;R-HSA-69144
R-HSA-6803211	TP53 Regulates Transcription of Death Receptors and Ligands	1	18	0.00122674	0.117684	0.298929	2	7	0.00054	9606	Homo sapiens	TP63		R-HSA-6799815;R-HSA-6800001
R-HSA-453279	Mitotic G1 phase and G1/S transition	3	173	0.0117904	0.120047	0.298929	9	99	0.00763771	9606	Homo sapiens	PSMD2;RPA1;MCM5		R-HSA-68960;R-HSA-68914;R-HSA-68917;R-HSA-187574;R-HSA-68916;R-HSA-68919;R-HSA-68918;R-HSA-68954;R-HSA-68940
R-HSA-73854	RNA Polymerase I Promoter Clearance	2	87	0.00592926	0.123089	0.298929	6	10	0.000771	9606	Homo sapiens	H3F3B;RPA1		R-HSA-73718;R-HSA-73865;R-HSA-73769;R-HSA-74986;R-HSA-73757;R-HSA-73758
R-HSA-2151201	Transcriptional activation of mitochondrial biogenesis	2	87	0.00592926	0.123089	0.298929	2	32	0.00246875	9606	Homo sapiens	CARM1;SOD2		R-HSA-1592238;R-HSA-5688289
R-HSA-110312	Translesion synthesis by REV1	1	19	0.00129489	0.123804	0.298929	4	5	0.000386	9606	Homo sapiens	RPA1		R-HSA-5652151;R-HSA-110307;R-HSA-110308;R-HSA-110311
R-HSA-69183	Processive synthesis on the lagging strand	1	19	0.00129489	0.123804	0.298929	3	7	0.00054	9606	Homo sapiens	RPA1		R-HSA-69140;R-HSA-69142;R-HSA-69144
R-HSA-111447	Activation of BAD and translocation to mitochondria	1	19	0.00129489	0.123804	0.298929	2	5	0.000386	9606	Homo sapiens	SFN		R-HSA-139906;R-HSA-139899
R-HSA-73864	RNA Polymerase I Transcription	2	89	0.00606556	0.127704	0.298929	9	14	0.00108008	9606	Homo sapiens	H3F3B;RPA1		R-HSA-74993;R-HSA-74992;R-HSA-74994;R-HSA-73718;R-HSA-73865;R-HSA-73769;R-HSA-74986;R-HSA-73757;R-HSA-73758
R-HSA-5250941	Negative epigenetic regulation of rRNA expression	2	89	0.00606556	0.127704	0.298929	7	12	0.000926	9606	Homo sapiens	H3F3B;RPA1		R-HSA-427366;R-HSA-427527;R-HSA-427514;R-HSA-5227490;R-HSA-433672;R-HSA-427528;R-HSA-427337
R-HSA-5656121	Translesion synthesis by POLI	1	20	0.00136305	0.129881	0.298929	3	3	0.000231	9606	Homo sapiens	RPA1		R-HSA-5656148;R-HSA-5656158;R-HSA-5656105
R-HSA-5099900	WNT5A-dependent internalization of FZD4	1	20	0.00136305	0.129881	0.298929	2	5	0.000386	9606	Homo sapiens	AP2M1		R-HSA-5138459;R-HSA-5138433
R-HSA-6803207	TP53 Regulates Transcription of Caspase Activators and Caspases	1	20	0.00136305	0.129881	0.298929	2	17	0.00131153	9606	Homo sapiens	TP63		R-HSA-6798082;R-HSA-6798081
R-HSA-69242	S Phase	3	180	0.0122674	0.130776	0.298929	11	54	0.00416602	9606	Homo sapiens	PSMD2;RPA1;MCM5		R-HSA-75825;R-HSA-68944;R-HSA-187574;R-HSA-69140;R-HSA-68948;R-HSA-69142;R-HSA-69144;R-HSA-69016;R-HSA-69019;R-HSA-176942;R-HSA-169468
R-HSA-9006931	Signaling by Nuclear Receptors	5	385	0.0262387	0.130982	0.298929	23	191	0.0147354	9606	Homo sapiens	FABP5;H3F3B;CARM1;HSPB1;PKP1		R-HSA-9009065;R-HSA-5634100;R-HSA-9011981;R-HSA-9011949;R-HSA-5622129;R-HSA-9011983;R-HSA-9011950;R-HSA-203946;R-HSA-9012000;R-HSA-9009378;R-HSA-9011941;R-HSA-5422942;R-HSA-9011975;R-HSA-9009371;R-HSA-9011966;R-HSA-9011985;R-HSA-9021072;R-HSA-9011952;R-HSA-9011984;R-HSA-9023859;R-HSA-9023860;R-HSA-5633256;R-HSA-9009526
R-HSA-5655862	Translesion synthesis by POLK	1	21	0.0014312	0.135917	0.298929	3	3	0.000231	9606	Homo sapiens	RPA1		R-HSA-5655892;R-HSA-5655965;R-HSA-5655835
R-HSA-4420332	Defective B3GALT6 causes EDSP2 and SEMDJL1	1	21	0.0014312	0.135917	0.298929	1	1	7.71e-05	9606	Homo sapiens	GPC1		R-HSA-4420365
R-HSA-3560783	Defective B4GALT7 causes EDS, progeroid type	1	21	0.0014312	0.135917	0.298929	1	1	7.71e-05	9606	Homo sapiens	GPC1		R-HSA-3560804
R-HSA-196783	Coenzyme A biosynthesis	1	21	0.0014312	0.135917	0.298929	1	7	0.00054	9606	Homo sapiens	FBL		R-HSA-199203
R-HSA-69052	Switching of origins to a post-replicative state	2	93	0.00633817	0.137053	0.298929	4	9	0.000694	9606	Homo sapiens	PSMD2;MCM5		R-HSA-68944;R-HSA-68948;R-HSA-69016;R-HSA-69019
R-HSA-450531	Regulation of mRNA stability by proteins that bind AU-rich elements	2	93	0.00633817	0.137053	0.298929	3	26	0.00200586	9606	Homo sapiens	PSMD2;HSPB1		R-HSA-450551;R-HSA-450580;R-HSA-450466
R-HSA-1169410	Antiviral mechanism by IFN-stimulated genes	2	94	0.00640633	0.139414	0.298929	2	31	0.00239161	9606	Homo sapiens	EIF4A2;KPNA4		R-HSA-1678842;R-HSA-1176059
R-HSA-381038	XBP1(S) activates chaperone genes	2	95	0.00647448	0.141783	0.298929	1	47	0.00362598	9606	Homo sapiens	LMNA		R-HSA-1791128
R-HSA-3560801	Defective B3GAT3 causes JDSSDHD	1	22	0.00149935	0.141912	0.298929	1	1	7.71e-05	9606	Homo sapiens	GPC1		R-HSA-3560802
R-HSA-174437	Removal of the Flap Intermediate from the C-strand	1	22	0.00149935	0.141912	0.298929	3	4	0.000309	9606	Homo sapiens	RPA1		R-HSA-174451;R-HSA-174441;R-HSA-174445
R-HSA-164938	Nef-mediates down modulation of cell surface receptors by recruiting them to clathrin adapters	1	22	0.00149935	0.141912	0.298929	8	15	0.00115723	9606	Homo sapiens	AP2M1		R-HSA-167601;R-HSA-167537;R-HSA-167633;R-HSA-182198;R-HSA-167637;R-HSA-182186;R-HSA-182171;R-HSA-167597
R-HSA-190840	Microtubule-dependent trafficking of connexons from Golgi to the plasma membrane	1	22	0.00149935	0.141912	0.298929	1	2	0.000154	9606	Homo sapiens	TUBA1C		R-HSA-190520
R-HSA-3229121	Glycogen storage diseases	1	22	0.00149935	0.141912	0.298929	4	10	0.000771	9606	Homo sapiens	GYS1		R-HSA-3797226;R-HSA-3828061;R-HSA-3791349;R-HSA-3814838
R-HSA-5358606	Mismatch repair (MMR) directed by MSH2:MSH3 (MutSbeta)	1	22	0.00149935	0.141912	0.298929	2	9	0.000694	9606	Homo sapiens	RPA1		R-HSA-5358579;R-HSA-5358619
R-HSA-5358565	Mismatch repair (MMR) directed by MSH2:MSH6 (MutSalpha)	1	22	0.00149935	0.141912	0.298929	2	10	0.000771	9606	Homo sapiens	RPA1		R-HSA-5358579;R-HSA-5358599
R-HSA-447115	Interleukin-12 family signaling	2	96	0.00654263	0.144162	0.298929	1	114	0.00879494	9606	Homo sapiens	SOD2		R-HSA-9617941
R-HSA-5651801	PCNA-Dependent Long Patch Base Excision Repair	1	23	0.00156751	0.147866	0.298929	6	6	0.000463	9606	Homo sapiens	RPA1		R-HSA-110368;R-HSA-110371;R-HSA-5651809;R-HSA-110363;R-HSA-5651805;R-HSA-110364
R-HSA-416993	Trafficking of GluR2-containing AMPA receptors	1	23	0.00156751	0.147866	0.298929	1	3	0.000231	9606	Homo sapiens	AP2M1		R-HSA-416639
R-HSA-190872	Transport of connexons to the plasma membrane	1	23	0.00156751	0.147866	0.298929	1	3	0.000231	9606	Homo sapiens	TUBA1C		R-HSA-190520
R-HSA-5358508	Mismatch Repair	1	23	0.00156751	0.147866	0.298929	3	17	0.00131153	9606	Homo sapiens	RPA1		R-HSA-5358579;R-HSA-5358599;R-HSA-5358619
R-HSA-4086400	PCP/CE pathway	2	99	0.00674709	0.151347	0.298929	4	24	0.00185157	9606	Homo sapiens	PSMD2;AP2M1		R-HSA-4608855;R-HSA-5140747;R-HSA-5138459;R-HSA-5138433
R-HSA-110320	Translesion Synthesis by POLH	1	24	0.00163566	0.153778	0.298929	6	8	0.000617	9606	Homo sapiens	RPA1		R-HSA-5654989;R-HSA-5654986;R-HSA-110317;R-HSA-110316;R-HSA-110319;R-HSA-5654985
R-HSA-2682334	EPH-Ephrin signaling	2	101	0.00688339	0.156177	0.298929	2	56	0.00432032	9606	Homo sapiens	ARPC2;AP2M1		R-HSA-3928654;R-HSA-3928595
R-HSA-381070	IRE1alpha activates chaperones	2	101	0.00688339	0.156177	0.298929	1	53	0.00408887	9606	Homo sapiens	LMNA		R-HSA-1791128
R-HSA-389977	Post-chaperonin tubulin folding pathway	1	25	0.00170381	0.15965	0.298929	6	9	0.000694	9606	Homo sapiens	TUBA1C		R-HSA-389972;R-HSA-389974;R-HSA-389964;R-HSA-389976;R-HSA-389963;R-HSA-389978
R-HSA-1368082	RORA activates gene expression	1	25	0.00170381	0.15965	0.298929	1	4	0.000309	9606	Homo sapiens	CARM1		R-HSA-1801587
R-HSA-71288	Creatine metabolism	1	25	0.00170381	0.15965	0.298929	1	6	0.000463	9606	Homo sapiens	SLC6A8		R-HSA-200396
R-HSA-168255	Influenza Infection	3	200	0.0136305	0.16315	0.298929	5	59	0.00455177	9606	Homo sapiens	RPS15A;KPNA4;SLC25A5		R-HSA-192704;R-HSA-1176059;R-HSA-192841;R-HSA-168878;R-HSA-6791035
R-HSA-69186	Lagging Strand Synthesis	1	26	0.00177196	0.165482	0.298929	3	11	0.000849	9606	Homo sapiens	RPA1		R-HSA-69140;R-HSA-69142;R-HSA-69144
R-HSA-196836	Vitamin C (ascorbate) metabolism	1	26	0.00177196	0.165482	0.298929	1	9	0.000694	9606	Homo sapiens	SLC2A1		R-HSA-198818
R-HSA-70221	Glycogen breakdown (glycogenolysis)	1	26	0.00177196	0.165482	0.298929	1	15	0.00115723	9606	Homo sapiens	PGM2		R-HSA-70427
R-HSA-8939236	RUNX1 regulates transcription of genes involved in differentiation of HSCs	2	106	0.00722415	0.168376	0.298929	4	15	0.00115723	9606	Homo sapiens	H3F3B;PSMD2		R-HSA-8865491;R-HSA-8865505;R-HSA-8957265;R-HSA-8865498
R-HSA-5687128	MAPK6/MAPK4 signaling	2	106	0.00722415	0.168376	0.298929	2	40	0.00308594	9606	Homo sapiens	PSMD2;HSPB1		R-HSA-5687121;R-HSA-5687112
R-HSA-5696397	Gap-filling DNA repair synthesis and ligation in GG-NER	1	27	0.00184011	0.171273	0.298929	2	2	0.000154	9606	Homo sapiens	RPA1		R-HSA-5690997;R-HSA-5691001
R-HSA-381340	Transcriptional regulation of white adipocyte differentiation	2	108	0.00736046	0.173301	0.298929	3	18	0.00138868	9606	Homo sapiens	EIF4A2;CARM1		R-HSA-1183058;R-HSA-560473;R-HSA-560517
R-HSA-425397	Transport of vitamins, nucleosides, and related molecules	2	108	0.00736046	0.173301	0.298929	1	39	0.00300879	9606	Homo sapiens	SLC25A5		R-HSA-163215
R-HSA-429947	Deadenylation of mRNA	1	28	0.00190827	0.177025	0.298929	4	4	0.000309	9606	Homo sapiens	EIF4A2		R-HSA-430021;R-HSA-429955;R-HSA-8941312;R-HSA-429992
R-HSA-189200	Cellular hexose transport	1	28	0.00190827	0.177025	0.298929	3	17	0.00131153	9606	Homo sapiens	SLC2A1		R-HSA-5339524;R-HSA-450092;R-HSA-450088
R-HSA-8964038	LDL clearance	1	28	0.00190827	0.177025	0.298929	3	19	0.00146582	9606	Homo sapiens	AP2M1		R-HSA-6784738;R-HSA-6784735;R-HSA-6784729
R-HSA-70171	Glycolysis	2	110	0.00749676	0.17825	0.298929	1	24	0.00185157	9606	Homo sapiens	PGK1		R-HSA-71850
R-HSA-199991	Membrane Trafficking	7	665	0.0453213	0.180676	0.298929	55	218	0.0168184	9606	Homo sapiens	TUBA1C;TFRC;ARPC2;COL7A1;SFN;AP2M1;REPS1		R-HSA-8868230;R-HSA-5694418;R-HSA-5694417;R-HSA-8868236;R-HSA-1445149;R-HSA-5694427;R-HSA-2316347;R-HSA-8871196;R-HSA-8871194;R-HSA-8871193;R-HSA-190877;R-HSA-5694409;R-HSA-8867756;R-HSA-8868651;R-HSA-8867754;R-HSA-8868648;R-HSA-5694439;R-HSA-8868661;R-HSA-5694436;R-HSA-8868660;R-HSA-196017;R-HSA-8868659;R-HSA-8868658;R-HSA-5694435;R-HSA-190519;R-HSA-5694446;R-HSA-196026;R-HSA-8869438;R-HSA-19052…
R-HSA-157579	Telomere Maintenance	2	111	0.00756492	0.180733	0.298929	5	34	0.00262305	9606	Homo sapiens	H3F3B;RPA1		R-HSA-174451;R-HSA-9670114;R-HSA-9670149;R-HSA-174441;R-HSA-174445
R-HSA-389957	Prefoldin mediated transfer of substrate to CCT/TriC	1	29	0.00197642	0.182737	0.298929	2	2	0.000154	9606	Homo sapiens	TUBA1C		R-HSA-389970;R-HSA-389980
R-HSA-164952	The role of Nef in HIV-1 replication and disease pathogenesis	1	29	0.00197642	0.182737	0.298929	8	20	0.00154297	9606	Homo sapiens	AP2M1		R-HSA-167601;R-HSA-167537;R-HSA-167633;R-HSA-182198;R-HSA-167637;R-HSA-182186;R-HSA-182171;R-HSA-167597
R-HSA-3371453	Regulation of HSF1-mediated heat shock response	2	113	0.00770122	0.185714	0.298929	3	14	0.00108008	9606	Homo sapiens	RPA1;HSPB1		R-HSA-3371467;R-HSA-5333051;R-HSA-3371518
R-HSA-168256	Immune System	24	2869	0.195529	0.185764	0.298929	54	1634	0.126061	9606	Homo sapiens	EIF4A2;BCAP31;C1S;JUP;SOD2;DDOST;TUBA1C;FABP5;ARPC2;TRIM29;PSMD2;DHX36;RNF217;FSCN1;PGM2;PKP1;KPNA4;IRF6;AP2M1;DSC3		R-HSA-2029466;R-HSA-2130725;R-HSA-8852481;R-HSA-9617941;R-HSA-166792;R-HSA-1168640;R-HSA-9604487;R-HSA-2130486;R-HSA-1015702;R-HSA-2197690;R-HSA-1015699;R-HSA-2213248;R-HSA-209061;R-HSA-1031716;R-HSA-8852266;R-HSA-1031713;R-HSA-173626;R-HSA-2029476;R-HSA-173631;R-HSA-2029473;R-HSA-8951499;R-HSA-3134953;R-HSA-1861595;R-HSA-6800426;R-HSA-6800434;R-HSA-1236935;R-HSA-5668481;R-HSA-3134962;R-HSA-98315…
R-HSA-389960	Formation of tubulin folding intermediates by CCT/TriC	1	30	0.00204457	0.18841	0.298929	2	2	0.000154	9606	Homo sapiens	TUBA1C		R-HSA-389954;R-HSA-389961
R-HSA-110314	Recognition of DNA damage by PCNA-containing replication complex	1	30	0.00204457	0.18841	0.298929	5	6	0.000463	9606	Homo sapiens	RPA1		R-HSA-5652005;R-HSA-5655466;R-HSA-5651992;R-HSA-5655481;R-HSA-5652009
R-HSA-420029	Tight junction interactions	1	30	0.00204457	0.18841	0.298929	1	3	0.000231	9606	Homo sapiens	CLDN1		R-HSA-420019
R-HSA-195258	RHO GTPase Effectors	4	326	0.0222177	0.19214	0.298929	15	112	0.00864064	9606	Homo sapiens	TUBA1C;ARPC2;H3F3B;SFN		R-HSA-2029466;R-HSA-442592;R-HSA-75016;R-HSA-5625849;R-HSA-5625784;R-HSA-5625848;R-HSA-5625883;R-HSA-5666169;R-HSA-5625797;R-HSA-5625796;R-HSA-5625870;R-HSA-5625774;R-HSA-2197690;R-HSA-5672329;R-HSA-2029473
R-HSA-1971475	A tetrasaccharide linker sequence is required for GAG synthesis	1	31	0.00211272	0.194044	0.298929	5	5	0.000386	9606	Homo sapiens	GPC1		R-HSA-1889981;R-HSA-9638064;R-HSA-1889978;R-HSA-1878002;R-HSA-1889955
R-HSA-204174	Regulation of pyruvate dehydrogenase (PDH) complex	1	31	0.00211272	0.194044	0.298929	2	4	0.000309	9606	Homo sapiens	PKP1		R-HSA-203946;R-HSA-9011543
R-HSA-3000157	Laminin interactions	1	31	0.00211272	0.194044	0.298929	2	15	0.00115723	9606	Homo sapiens	COL7A1		R-HSA-3787997;R-HSA-4084501
R-HSA-1187000	Fertilization	1	31	0.00211272	0.194044	0.298929	1	9	0.000694	9606	Homo sapiens	CD9		R-HSA-1297275
R-HSA-110373	Resolution of AP sites via the multiple-nucleotide patch replacement pathway	1	32	0.00218088	0.199639	0.298929	6	19	0.00146582	9606	Homo sapiens	RPA1		R-HSA-110368;R-HSA-110371;R-HSA-5651809;R-HSA-110363;R-HSA-5651805;R-HSA-110364
R-HSA-69273	Cyclin A/B1/B2 associated events during G2/M transition	1	32	0.00218088	0.199639	0.298929	3	25	0.00192871	9606	Homo sapiens	CCNB2		R-HSA-170161;R-HSA-170055;R-HSA-170057
R-HSA-1799339	SRP-dependent cotranslational protein targeting to membrane	2	119	0.00811013	0.200772	0.298929	5	5	0.000386	9606	Homo sapiens	RPS15A;DDOST		R-HSA-1799326;R-HSA-1799330;R-HSA-1799329;R-HSA-1799335;R-HSA-1799332
R-HSA-72706	GTP hydrolysis and joining of the 60S ribosomal subunit	2	120	0.00817829	0.203296	0.298929	3	3	0.000231	9606	Homo sapiens	EIF4A2;RPS15A		R-HSA-72672;R-HSA-72619;R-HSA-72671
R-HSA-156827	L13a-mediated translational silencing of Ceruloplasmin expression	2	120	0.00817829	0.203296	0.298929	1	3	0.000231	9606	Homo sapiens	EIF4A2;RPS15A		R-HSA-156823
R-HSA-73863	RNA Polymerase I Transcription Termination	1	33	0.00224903	0.205196	0.298929	3	4	0.000309	9606	Homo sapiens	RPA1		R-HSA-74993;R-HSA-74992;R-HSA-74994
R-HSA-174414	Processive synthesis on the C-strand of the telomere	1	33	0.00224903	0.205196	0.298929	3	7	0.00054	9606	Homo sapiens	RPA1		R-HSA-174451;R-HSA-174441;R-HSA-174445
R-HSA-6803204	TP53 Regulates Transcription of Genes Involved in Cytochrome C Release	1	33	0.00224903	0.205196	0.298929	4	25	0.00192871	9606	Homo sapiens	TP63		R-HSA-3700984;R-HSA-139913;R-HSA-3700981;R-HSA-4331340
R-HSA-2262752	Cellular responses to stress	7	691	0.0470933	0.205577	0.298929	22	227	0.0175127	9606	Homo sapiens	TUBA1C;RPS15A;H3F3B;PSMD2;RPA1;HSPB1;SOD2		R-HSA-9633008;R-HSA-5333051;R-HSA-5082369;R-HSA-3371518;R-HSA-3788745;R-HSA-3222593;R-HSA-3229089;R-HSA-3223200;R-HSA-3371554;R-HSA-3299680;R-HSA-4793819;R-HSA-5618080;R-HSA-3788748;R-HSA-3240295;R-HSA-3371467;R-HSA-5082356;R-HSA-9633742;R-HSA-1234159;R-HSA-5082384;R-HSA-9634669;R-HSA-3229102;R-HSA-9633005
R-HSA-73728	RNA Polymerase I Promoter Opening	1	34	0.00231718	0.210714	0.298929	1	2	0.000154	9606	Homo sapiens	H3F3B		R-HSA-73718
R-HSA-9619483	Activation of AMPK downstream of NMDARs	1	34	0.00231718	0.210714	0.298929	1	3	0.000231	9606	Homo sapiens	TUBA1C		R-HSA-9619542
R-HSA-5610787	Hedgehog 'off' state	2	124	0.0084509	0.213427	0.298929	6	32	0.00246875	9606	Homo sapiens	TUBA1C;PSMD2		R-HSA-5610757;R-HSA-5610758;R-HSA-5610754;R-HSA-5610733;R-HSA-5610767;R-HSA-5610760
R-HSA-5628897	TP53 Regulates Metabolic Genes	2	125	0.00851905	0.215968	0.298929	4	34	0.00262305	9606	Homo sapiens	SFN;TP63		R-HSA-5632386;R-HSA-5632738;R-HSA-5632732;R-HSA-5632393
R-HSA-5656169	Termination of translesion DNA synthesis	1	35	0.00238533	0.216195	0.298929	8	9	0.000694	9606	Homo sapiens	RPA1		R-HSA-5653766;R-HSA-5653780;R-HSA-5653840;R-HSA-5653838;R-HSA-5653756;R-HSA-5653786;R-HSA-5653770;R-HSA-5653754
R-HSA-199220	Vitamin B5 (pantothenate) metabolism	1	35	0.00238533	0.216195	0.298929	1	12	0.000926	9606	Homo sapiens	FBL		R-HSA-199203
R-HSA-4420097	VEGFA-VEGFR2 Pathway	2	126	0.0085872	0.218512	0.298929	2	77	0.00594044	9606	Homo sapiens	JUP;HSPB1		R-HSA-5357477;R-HSA-5218916
R-HSA-1592230	Mitochondrial biogenesis	2	127	0.00865535	0.221058	0.298929	2	36	0.00277735	9606	Homo sapiens	CARM1;SOD2		R-HSA-1592238;R-HSA-5688289
R-HSA-422475	Axon guidance	6	584	0.039801	0.221188	0.298929	13	297	0.0229131	9606	Homo sapiens	TUBA1C;RPS15A;ARPC2;GPC1;PSMD2;AP2M1		R-HSA-428518;R-HSA-392749;R-HSA-3928595;R-HSA-445071;R-HSA-392748;R-HSA-374696;R-HSA-445079;R-HSA-555065;R-HSA-445077;R-HSA-9014652;R-HSA-3928654;R-HSA-9011313;R-HSA-9014610
R-HSA-5334118	DNA methylation	1	36	0.00245349	0.221638	0.298929	7	7	0.00054	9606	Homo sapiens	H3F3B		R-HSA-5334097;R-HSA-5334160;R-HSA-5334099;R-HSA-5334179;R-HSA-5334164;R-HSA-5334151;R-HSA-5334152
R-HSA-5626467	RHO GTPases activate IQGAPs	1	36	0.00245349	0.221638	0.298929	1	5	0.000386	9606	Homo sapiens	TUBA1C		R-HSA-5672329
R-HSA-8953897	Cellular responses to external stimuli	7	709	0.04832	0.223561	0.298929	22	258	0.0199043	9606	Homo sapiens	TUBA1C;RPS15A;H3F3B;PSMD2;RPA1;HSPB1;SOD2		R-HSA-9633008;R-HSA-5333051;R-HSA-5082369;R-HSA-3371518;R-HSA-3788745;R-HSA-3222593;R-HSA-3229089;R-HSA-3223200;R-HSA-3371554;R-HSA-3299680;R-HSA-4793819;R-HSA-5618080;R-HSA-3788748;R-HSA-3240295;R-HSA-3371467;R-HSA-5082356;R-HSA-9633742;R-HSA-1234159;R-HSA-5082384;R-HSA-9634669;R-HSA-3229102;R-HSA-9633005
R-HSA-376176	Signaling by ROBO receptors	3	235	0.0160158	0.224583	0.298929	4	60	0.00462891	9606	Homo sapiens	RPS15A;GPC1;PSMD2		R-HSA-428518;R-HSA-9014652;R-HSA-9011313;R-HSA-9014610
R-HSA-389958	Cooperation of Prefoldin and TriC/CCT in actin and tubulin folding	1	37	0.00252164	0.227043	0.298929	4	6	0.000463	9606	Homo sapiens	TUBA1C		R-HSA-389970;R-HSA-389954;R-HSA-389980;R-HSA-389961
R-HSA-5694530	Cargo concentration in the ER	1	37	0.00252164	0.227043	0.298929	4	12	0.000926	9606	Homo sapiens	COL7A1		R-HSA-5694436;R-HSA-5694435;R-HSA-5694522;R-HSA-5694427
R-HSA-399719	Trafficking of AMPA receptors	1	37	0.00252164	0.227043	0.298929	1	4	0.000309	9606	Homo sapiens	AP2M1		R-HSA-416639
R-HSA-72737	Cap-dependent Translation Initiation	2	130	0.00885981	0.228712	0.298929	13	18	0.00138868	9606	Homo sapiens	EIF4A2;RPS15A		R-HSA-72673;R-HSA-72672;R-HSA-72676;R-HSA-72647;R-HSA-72619;R-HSA-156808;R-HSA-72621;R-HSA-72691;R-HSA-72631;R-HSA-72697;R-HSA-72635;R-HSA-157849;R-HSA-72671
R-HSA-72613	Eukaryotic Translation Initiation	2	130	0.00885981	0.228712	0.298929	14	21	0.00162012	9606	Homo sapiens	EIF4A2;RPS15A		R-HSA-72673;R-HSA-72672;R-HSA-72676;R-HSA-72647;R-HSA-72619;R-HSA-156808;R-HSA-72621;R-HSA-72691;R-HSA-156823;R-HSA-72631;R-HSA-72697;R-HSA-72635;R-HSA-157849;R-HSA-72671
R-HSA-373760	L1CAM interactions	2	130	0.00885981	0.228712	0.298929	7	54	0.00416602	9606	Homo sapiens	TUBA1C;AP2M1		R-HSA-445079;R-HSA-555065;R-HSA-445077;R-HSA-392749;R-HSA-445071;R-HSA-392748;R-HSA-374696
R-HSA-5685938	HDR through Single Strand Annealing (SSA)	1	39	0.00265794	0.237743	0.298929	4	6	0.000463	9606	Homo sapiens	RPA1		R-HSA-5686642;R-HSA-5686657;R-HSA-5693564;R-HSA-5693580
R-HSA-917977	Transferrin endocytosis and recycling	1	39	0.00265794	0.237743	0.298929	6	11	0.000849	9606	Homo sapiens	TFRC		R-HSA-917839;R-HSA-917807;R-HSA-5691154;R-HSA-917835;R-HSA-917814;R-HSA-917987
R-HSA-9668328	Sealing of the nuclear envelope (NE) by ESCRT-III	1	39	0.00265794	0.237743	0.298929	1	7	0.00054	9606	Homo sapiens	TUBA1C		R-HSA-9668419
R-HSA-399721	Glutamate binding, activation of AMPA receptors and synaptic plasticity	1	39	0.00265794	0.237743	0.298929	1	9	0.000694	9606	Homo sapiens	AP2M1		R-HSA-416639
R-HSA-2500257	Resolution of Sister Chromatid Cohesion	2	134	0.00913242	0.238946	0.298929	5	8	0.000617	9606	Homo sapiens	TUBA1C;CCNB2		R-HSA-2468293;R-HSA-2484822;R-HSA-1638803;R-HSA-2468287;R-HSA-1638821
R-HSA-3371556	Cellular response to heat stress	2	135	0.00920057	0.241509	0.298929	8	29	0.00223731	9606	Homo sapiens	RPA1;HSPB1		R-HSA-3371554;R-HSA-4793819;R-HSA-3371467;R-HSA-5082356;R-HSA-5333051;R-HSA-5082369;R-HSA-5082384;R-HSA-3371518
R-HSA-2022928	HS-GAG biosynthesis	1	40	0.0027261	0.243037	0.298929	13	14	0.00108008	9606	Homo sapiens	GPC1		R-HSA-2076383;R-HSA-2076508;R-HSA-2076371;R-HSA-2024108;R-HSA-2022860;R-HSA-2022856;R-HSA-2076392;R-HSA-2022887;R-HSA-2022919;R-HSA-2024100;R-HSA-2076419;R-HSA-2076611;R-HSA-2022851
R-HSA-194138	Signaling by VEGF	2	137	0.00933688	0.246638	0.298929	2	84	0.00648048	9606	Homo sapiens	JUP;HSPB1		R-HSA-5357477;R-HSA-5218916
R-HSA-5696400	Dual Incision in GG-NER	1	41	0.00279425	0.248296	0.298929	3	3	0.000231	9606	Homo sapiens	RPA1		R-HSA-5690213;R-HSA-5690990;R-HSA-5690988
R-HSA-5663213	RHO GTPases Activate WASPs and WAVEs	1	41	0.00279425	0.248296	0.298929	4	10	0.000771	9606	Homo sapiens	ARPC2		R-HSA-2029466;R-HSA-442592;R-HSA-2197690;R-HSA-2029473
R-HSA-5693616	Presynaptic phase of homologous DNA pairing and strand exchange	1	41	0.00279425	0.248296	0.298929	1	5	0.000386	9606	Homo sapiens	RPA1		R-HSA-5693561
R-HSA-190861	Gap junction assembly	1	41	0.00279425	0.248296	0.298929	3	16	0.00123438	9606	Homo sapiens	TUBA1C		R-HSA-190520;R-HSA-191737;R-HSA-190877
R-HSA-73886	Chromosome Maintenance	2	138	0.00940503	0.249204	0.298929	5	38	0.00293165	9606	Homo sapiens	H3F3B;RPA1		R-HSA-174451;R-HSA-9670114;R-HSA-9670149;R-HSA-174441;R-HSA-174445
R-HSA-212165	Epigenetic regulation of gene expression	2	139	0.00947318	0.251771	0.298929	23	34	0.00262305	9606	Homo sapiens	H3F3B;RPA1		R-HSA-427366;R-HSA-5334097;R-HSA-5334160;R-HSA-427527;R-HSA-5250930;R-HSA-5334099;R-HSA-212263;R-HSA-5334164;R-HSA-5250938;R-HSA-5227490;R-HSA-212269;R-HSA-433672;R-HSA-427336;R-HSA-427528;R-HSA-427337;R-HSA-427383;R-HSA-5334179;R-HSA-5250947;R-HSA-5334151;R-HSA-5334152;R-HSA-427514;R-HSA-212222;R-HSA-212252
R-HSA-3301854	Nuclear Pore Complex (NPC) Disassembly	1	42	0.0028624	0.253518	0.298929	1	2	0.000154	9606	Homo sapiens	CCNB2		R-HSA-2990882
R-HSA-6783310	Fanconi Anemia Pathway	1	42	0.0028624	0.253518	0.298929	2	13	0.00100293	9606	Homo sapiens	RPA1		R-HSA-6788385;R-HSA-6788392
R-HSA-8964043	Plasma lipoprotein clearance	1	42	0.0028624	0.253518	0.298929	5	35	0.0027002	9606	Homo sapiens	AP2M1		R-HSA-6784738;R-HSA-6784735;R-HSA-8855131;R-HSA-8855130;R-HSA-6784729
R-HSA-163560	Triglyceride catabolism	1	42	0.0028624	0.253518	0.298929	1	17	0.00131153	9606	Homo sapiens	FABP5		R-HSA-5334794
R-HSA-1368108	BMAL1:CLOCK,NPAS2 activates circadian gene expression	1	42	0.0028624	0.253518	0.298929	1	20	0.00154297	9606	Homo sapiens	CARM1		R-HSA-879724
R-HSA-70326	Glucose metabolism	2	140	0.00954133	0.254339	0.298929	2	50	0.00385743	9606	Homo sapiens	PGK1		R-HSA-70486;R-HSA-71850
R-HSA-9675108	Nervous system development	6	620	0.0422545	0.262458	0.298929	13	323	0.024919	9606	Homo sapiens	TUBA1C;RPS15A;ARPC2;GPC1;PSMD2;AP2M1		R-HSA-428518;R-HSA-392749;R-HSA-3928595;R-HSA-445071;R-HSA-392748;R-HSA-374696;R-HSA-445079;R-HSA-555065;R-HSA-445077;R-HSA-9014652;R-HSA-3928654;R-HSA-9011313;R-HSA-9014610
R-HSA-8939211	ESR-mediated signaling	3	256	0.017447	0.263393	0.298929	18	110	0.00848634	9606	Homo sapiens	H3F3B;CARM1;HSPB1		R-HSA-9009065;R-HSA-9011981;R-HSA-9011949;R-HSA-9011983;R-HSA-9011950;R-HSA-9012000;R-HSA-9009378;R-HSA-9011941;R-HSA-9011975;R-HSA-9009371;R-HSA-9011966;R-HSA-9011985;R-HSA-9021072;R-HSA-9011952;R-HSA-9011984;R-HSA-9023859;R-HSA-9023860;R-HSA-9009526
R-HSA-212300	PRC2 methylates histones and DNA	1	44	0.0029987	0.263854	0.298929	4	4	0.000309	9606	Homo sapiens	H3F3B		R-HSA-212263;R-HSA-212222;R-HSA-212269;R-HSA-212252
R-HSA-2024096	HS-GAG degradation	1	44	0.0029987	0.263854	0.298929	3	14	0.00108008	9606	Homo sapiens	GPC1		R-HSA-1667005;R-HSA-2024084;R-HSA-1678694
R-HSA-5693579	Homologous DNA Pairing and Strand Exchange	1	44	0.0029987	0.263854	0.298929	1	8	0.000617	9606	Homo sapiens	RPA1		R-HSA-5693561
R-HSA-5218920	VEGFR2 mediated vascular permeability	1	44	0.0029987	0.263854	0.298929	1	15	0.00115723	9606	Homo sapiens	JUP		R-HSA-5357477
R-HSA-163685	Integration of energy metabolism	2	145	0.0098821	0.267186	0.298929	3	62	0.00478321	9606	Homo sapiens	EIF4A2;SLC2A1		R-HSA-8848663;R-HSA-163691;R-HSA-499981
R-HSA-427359	SIRT1 negatively regulates rRNA expression	1	45	0.00306686	0.26897	0.298929	3	5	0.000386	9606	Homo sapiens	H3F3B		R-HSA-427527;R-HSA-427514;R-HSA-427528
R-HSA-168276	NS1 Mediated Effects on Host Pathways	1	46	0.00313501	0.274049	0.298929	2	6	0.000463	9606	Homo sapiens	KPNA4		R-HSA-1176059;R-HSA-6791035
R-HSA-71336	Pentose phosphate pathway	1	46	0.00313501	0.274049	0.298929	2	20	0.00154297	9606	Homo sapiens	PGM2		R-HSA-8982667;R-HSA-6787329
R-HSA-2132295	MHC class II antigen presentation	2	148	0.0100866	0.274896	0.298929	4	26	0.00200586	9606	Homo sapiens	TUBA1C;AP2M1		R-HSA-2130640;R-HSA-2213248;R-HSA-2130725;R-HSA-2130486
R-HSA-1474228	Degradation of the extracellular matrix	2	148	0.0100866	0.274896	0.298929	4	105	0.0081006	9606	Homo sapiens	COL7A1		R-HSA-1454757;R-HSA-2471842;R-HSA-2537499;R-HSA-1564120
R-HSA-3371568	Attenuation phase	1	47	0.00320316	0.279094	0.298929	3	5	0.000386	9606	Homo sapiens	HSPB1		R-HSA-3371554;R-HSA-5082369;R-HSA-5082384
R-HSA-9646399	Aggrephagy	1	47	0.00320316	0.279094	0.298929	4	15	0.00115723	9606	Homo sapiens	TUBA1C		R-HSA-9646679;R-HSA-9646390;R-HSA-9646383;R-HSA-9646685
R-HSA-5696395	Formation of Incision Complex in GG-NER	1	47	0.00320316	0.279094	0.298929	2	10	0.000771	9606	Homo sapiens	RPA1		R-HSA-5689317;R-HSA-5690991
R-HSA-110313	Translesion synthesis by Y family DNA polymerases bypasses lesions on DNA template	1	48	0.00327131	0.284104	0.298929	24	28	0.00216016	9606	Homo sapiens	RPA1		R-HSA-5652151;R-HSA-5655892;R-HSA-110307;R-HSA-5656148;R-HSA-5653780;R-HSA-110308;R-HSA-110311;R-HSA-5653840;R-HSA-5656158;R-HSA-5653756;R-HSA-5655965;R-HSA-110317;R-HSA-5653786;R-HSA-5653754;R-HSA-5655835;R-HSA-110316;R-HSA-110319;R-HSA-5653766;R-HSA-5653838;R-HSA-5654989;R-HSA-5654986;R-HSA-5653770;R-HSA-5656105;R-HSA-5654985
R-HSA-9670095	Inhibition of DNA recombination at telomere	1	48	0.00327131	0.284104	0.298929	2	4	0.000309	9606	Homo sapiens	H3F3B		R-HSA-9670114;R-HSA-9670149
R-HSA-427389	ERCC6 (CSB) and EHMT2 (G9a) positively regulate rRNA expression	1	48	0.00327131	0.284104	0.298929	2	4	0.000309	9606	Homo sapiens	H3F3B		R-HSA-427383;R-HSA-427336
R-HSA-73933	Resolution of Abasic Sites (AP sites)	1	48	0.00327131	0.284104	0.298929	6	43	0.00331739	9606	Homo sapiens	RPA1		R-HSA-110368;R-HSA-110371;R-HSA-5651809;R-HSA-110363;R-HSA-5651805;R-HSA-110364
R-HSA-5625886	Activated PKN1 stimulates transcription of AR (androgen receptor) regulated genes KLK2 and KLK3	1	49	0.00333947	0.28908	0.298929	8	11	0.000849	9606	Homo sapiens	H3F3B		R-HSA-5625797;R-HSA-5625796;R-HSA-5625870;R-HSA-5625774;R-HSA-5625849;R-HSA-5625784;R-HSA-5625848;R-HSA-5625883
R-HSA-9609736	Assembly and cell surface presentation of NMDA receptors	1	49	0.00333947	0.28908	0.298929	2	23	0.00177442	9606	Homo sapiens	TUBA1C		R-HSA-9610627;R-HSA-9610408
R-HSA-73817	Purine ribonucleoside monophosphate biosynthesis	1	49	0.00333947	0.28908	0.298929	1	17	0.00131153	9606	Homo sapiens	GMPS		R-HSA-73792
R-HSA-9018519	Estrogen-dependent gene expression	2	154	0.0104955	0.290303	0.298929	17	66	0.00509181	9606	Homo sapiens	H3F3B;CARM1		R-HSA-9009065;R-HSA-9011981;R-HSA-9011949;R-HSA-9011983;R-HSA-9011950;R-HSA-9012000;R-HSA-9009378;R-HSA-9011941;R-HSA-9011975;R-HSA-9009371;R-HSA-9011966;R-HSA-9011985;R-HSA-9011952;R-HSA-9011984;R-HSA-9023859;R-HSA-9023860;R-HSA-9009526
R-HSA-381119	Unfolded Protein Response (UPR)	2	155	0.0105636	0.292869	0.298929	1	94	0.00725197	9606	Homo sapiens	LMNA		R-HSA-1791128
R-HSA-73762	RNA Polymerase I Transcription Initiation	1	50	0.00340762	0.294022	0.298929	3	6	0.000463	9606	Homo sapiens	RPA1		R-HSA-73865;R-HSA-73757;R-HSA-73758
R-HSA-211733	Regulation of activated PAK-2p34 by proteasome mediated degradation	1	50	0.00340762	0.294022	0.298929	1	2	0.000154	9606	Homo sapiens	PSMD2		R-HSA-211715
R-HSA-350562	Regulation of ornithine decarboxylase (ODC)	1	51	0.00347577	0.298929	0.298929	1	4	0.000309	9606	Homo sapiens	PSMD2		R-HSA-353125
R-HSA-174417	Telomere C-strand (Lagging Strand) Synthesis	1	51	0.00347577	0.298929	0.298929	3	18	0.00138868	9606	Homo sapiens	RPA1		R-HSA-174451;R-HSA-174441;R-HSA-174445
R-HSA-3928662	EPHB-mediated forward signaling	1	51	0.00347577	0.298929	0.298929	1	26	0.00200586	9606	Homo sapiens	ARPC2		R-HSA-3928595
R-HSA-9637690	Response of Mtb to phagocytosis	1	51	0.00347577	0.298929	0.298929	1	30	0.00231446	9606	Homo sapiens	PGK1		R-HSA-9636658
R-HSA-1280215	Cytokine Signaling in Immune system	11	1312	0.0894159	0.30323	0.30323	13	735	0.0567042	9606	Homo sapiens	EIF4A2;TRIM29;PSMD2;FSCN1;KPNA4;IRF6;SOD2		R-HSA-1678842;R-HSA-209061;R-HSA-5607731;R-HSA-9617941;R-HSA-5658430;R-HSA-1176059;R-HSA-1031716;R-HSA-1031713;R-HSA-5668481;R-HSA-1015702;R-HSA-1015699;R-HSA-6790041;R-HSA-5668520
R-HSA-8864260	Transcriptional regulation by the AP-2 (TFAP2) family of transcription factors	1	52	0.00354392	0.303803	0.303803	1	44	0.00339454	9606	Homo sapiens	KCTD1		R-HSA-8864343
R-HSA-180534	Vpu mediated degradation of CD4	1	53	0.00361208	0.308643	0.308643	1	5	0.000386	9606	Homo sapiens	PSMD2		R-HSA-180573
R-HSA-1236978	Cross-presentation of soluble exogenous antigens (endosomes)	1	53	0.00361208	0.308643	0.308643	1	6	0.000463	9606	Homo sapiens	PSMD2		R-HSA-1236970
R-HSA-3214858	RMTs methylate histone arginines	1	53	0.00361208	0.308643	0.308643	3	22	0.00169727	9606	Homo sapiens	CARM1		R-HSA-5205822;R-HSA-5229010;R-HSA-5205824
R-HSA-72695	Formation of the ternary complex, and subsequently, the 43S complex	1	54	0.00368023	0.31345	0.31345	1	3	0.000231	9606	Homo sapiens	RPS15A		R-HSA-72691
R-HSA-69601	Ubiquitin Mediated Degradation of Phosphorylated Cdc25A	1	54	0.00368023	0.31345	0.31345	1	4	0.000309	9606	Homo sapiens	PSMD2		R-HSA-69600
R-HSA-69613	p53-Independent G1/S DNA damage checkpoint	1	54	0.00368023	0.31345	0.31345	1	4	0.000309	9606	Homo sapiens	PSMD2		R-HSA-69600
R-HSA-69610	p53-Independent DNA Damage Response	1	54	0.00368023	0.31345	0.31345	1	4	0.000309	9606	Homo sapiens	PSMD2		R-HSA-69600
R-HSA-349425	Autodegradation of the E3 ubiquitin ligase COP1	1	54	0.00368023	0.31345	0.31345	1	5	0.000386	9606	Homo sapiens	PSMD2		R-HSA-264458
R-HSA-75815	Ubiquitin-dependent degradation of Cyclin D	1	54	0.00368023	0.31345	0.31345	1	5	0.000386	9606	Homo sapiens	PSMD2		R-HSA-75825
R-HSA-169911	Regulation of Apoptosis	1	54	0.00368023	0.31345	0.31345	1	5	0.000386	9606	Homo sapiens	PSMD2		R-HSA-211715
R-HSA-199977	ER to Golgi Anterograde Transport	2	164	0.011177	0.315891	0.315891	15	39	0.00300879	9606	Homo sapiens	TUBA1C;COL7A1		R-HSA-5694418;R-HSA-203973;R-HSA-5694417;R-HSA-6809006;R-HSA-5694527;R-HSA-204008;R-HSA-6809003;R-HSA-5694522;R-HSA-5694427;R-HSA-5694439;R-HSA-5694436;R-HSA-5694435;R-HSA-5694446;R-HSA-5694441;R-HSA-5694409
R-HSA-2299718	Condensation of Prophase Chromosomes	1	55	0.00374838	0.318223	0.318223	8	10	0.000771	9606	Homo sapiens	H3F3B		R-HSA-2245218;R-HSA-2288097;R-HSA-2301205;R-HSA-2294580;R-HSA-2172678;R-HSA-2294600;R-HSA-2294574;R-HSA-2294590
R-HSA-3560782	Diseases associated with glycosaminoglycan metabolism	1	55	0.00374838	0.318223	0.318223	11	29	0.00223731	9606	Homo sapiens	GPC1		R-HSA-3560804;R-HSA-9036283;R-HSA-3656261;R-HSA-3560802;R-HSA-9036285;R-HSA-3656257;R-HSA-9036289;R-HSA-3656254;R-HSA-9036290;R-HSA-3656267;R-HSA-4420365
R-HSA-8854050	FBXL7 down-regulates AURKA during mitotic entry and in early mitosis	1	55	0.00374838	0.318223	0.318223	2	6	0.000463	9606	Homo sapiens	PSMD2		R-HSA-8854071;R-HSA-8854044
R-HSA-174113	SCF-beta-TrCP mediated degradation of Emi1	1	55	0.00374838	0.318223	0.318223	1	3	0.000231	9606	Homo sapiens	PSMD2		R-HSA-174203
R-HSA-3928665	EPH-ephrin mediated repulsion of cells	1	55	0.00374838	0.318223	0.318223	1	9	0.000694	9606	Homo sapiens	AP2M1		R-HSA-3928654
R-HSA-140877	Formation of Fibrin Clot (Clotting Cascade)	1	55	0.00374838	0.318223	0.318223	1	61	0.00470606	9606	Homo sapiens	SPINT2		R-HSA-140825
R-HSA-3858494	Beta-catenin independent WNT signaling	2	166	0.0113133	0.320987	0.320987	4	51	0.00393458	9606	Homo sapiens	PSMD2;AP2M1		R-HSA-4608855;R-HSA-5140747;R-HSA-5138459;R-HSA-5138433
R-HSA-5620924	Intraflagellar transport	1	56	0.00381653	0.322964	0.322964	6	12	0.000926	9606	Homo sapiens	TUBA1C		R-HSA-5624949;R-HSA-5625424;R-HSA-5625426;R-HSA-5625421;R-HSA-5624952;R-HSA-5625416
R-HSA-180585	Vif-mediated degradation of APOBEC3G	1	56	0.00381653	0.322964	0.322964	1	4	0.000309	9606	Homo sapiens	PSMD2		R-HSA-180603
R-HSA-5358351	Signaling by Hedgehog	2	168	0.0114496	0.326075	0.326075	9	82	0.00632618	9606	Homo sapiens	TUBA1C;PSMD2		R-HSA-5610757;R-HSA-5362448;R-HSA-5610758;R-HSA-5610754;R-HSA-5610733;R-HSA-5635868;R-HSA-5610767;R-HSA-5635854;R-HSA-5610760
R-HSA-73893	DNA Damage Bypass	1	57	0.00388469	0.327672	0.327672	29	34	0.00262305	9606	Homo sapiens	RPA1		R-HSA-5655892;R-HSA-5656148;R-HSA-5653780;R-HSA-5653840;R-HSA-5656158;R-HSA-5655965;R-HSA-5653786;R-HSA-5655835;R-HSA-5651992;R-HSA-5653766;R-HSA-5653838;R-HSA-5654989;R-HSA-5654986;R-HSA-5653770;R-HSA-5654985;R-HSA-5652151;R-HSA-110307;R-HSA-110308;R-HSA-110311;R-HSA-5653756;R-HSA-110317;R-HSA-5653754;R-HSA-110316;R-HSA-110319;R-HSA-5655481;R-HSA-5652005;R-HSA-5655466;R-HSA-5652009;R-HSA-5656105
R-HSA-4641258	Degradation of DVL	1	57	0.00388469	0.327672	0.327672	2	7	0.00054	9606	Homo sapiens	PSMD2		R-HSA-1504193;R-HSA-4641260
R-HSA-4641257	Degradation of AXIN	1	57	0.00388469	0.327672	0.327672	2	8	0.000617	9606	Homo sapiens	PSMD2		R-HSA-3640874;R-HSA-4641256
R-HSA-9604323	Negative regulation of NOTCH4 signaling	1	57	0.00388469	0.327672	0.327672	1	6	0.000463	9606	Homo sapiens	PSMD2		R-HSA-9604642
R-HSA-70268	Pyruvate metabolism	1	57	0.00388469	0.327672	0.327672	2	15	0.00115723	9606	Homo sapiens	PKP1		R-HSA-203946;R-HSA-9011543
R-HSA-8941858	Regulation of RUNX3 expression and activity	1	57	0.00388469	0.327672	0.327672	1	9	0.000694	9606	Homo sapiens	PSMD2		R-HSA-8952408
R-HSA-72187	mRNA 3'-end processing	1	58	0.00395284	0.332348	0.332348	3	3	0.000231	9606	Homo sapiens	FYTTD1		R-HSA-8849157;R-HSA-72180;R-HSA-72185
R-HSA-3371571	HSF1-dependent transactivation	1	59	0.00402099	0.336992	0.336992	4	8	0.000617	9606	Homo sapiens	HSPB1		R-HSA-3371554;R-HSA-5082356;R-HSA-5082369;R-HSA-5082384
R-HSA-68827	CDT1 association with the CDC6:ORC:origin complex	1	59	0.00402099	0.336992	0.336992	1	3	0.000231	9606	Homo sapiens	PSMD2		R-HSA-68825
R-HSA-69541	Stabilization of p53	1	59	0.00402099	0.336992	0.336992	1	15	0.00115723	9606	Homo sapiens	PSMD2		R-HSA-264458
R-HSA-5339562	Uptake and actions of bacterial toxins	1	60	0.00408914	0.341603	0.341603	4	65	0.00501466	9606	Homo sapiens	CD9		R-HSA-5336417;R-HSA-5336420;R-HSA-5336422;R-HSA-5336413
R-HSA-432722	Golgi Associated Vesicle Biogenesis	1	61	0.0041573	0.346183	0.346183	4	7	0.00054	9606	Homo sapiens	TFRC		R-HSA-421831;R-HSA-421836;R-HSA-421835;R-HSA-421833
R-HSA-5362768	Hh mutants that don't undergo autocatalytic processing are degraded by ERAD	1	61	0.0041573	0.346183	0.346183	1	6	0.000463	9606	Homo sapiens	PSMD2		R-HSA-5387392
R-HSA-5676590	NIK-->noncanonical NF-kB signaling	1	61	0.0041573	0.346183	0.346183	1	9	0.000694	9606	Homo sapiens	PSMD2		R-HSA-5607731
R-HSA-5653656	Vesicle-mediated transport	7	824	0.0561576	0.348792	0.348792	55	251	0.0193643	9606	Homo sapiens	TUBA1C;TFRC;ARPC2;COL7A1;SFN;AP2M1;REPS1		R-HSA-8868230;R-HSA-5694418;R-HSA-5694417;R-HSA-8868236;R-HSA-1445149;R-HSA-5694427;R-HSA-2316347;R-HSA-8871196;R-HSA-8871194;R-HSA-8871193;R-HSA-190877;R-HSA-5694409;R-HSA-8867756;R-HSA-8868651;R-HSA-8867754;R-HSA-8868648;R-HSA-5694439;R-HSA-8868661;R-HSA-5694436;R-HSA-8868660;R-HSA-196017;R-HSA-8868659;R-HSA-8868658;R-HSA-5694435;R-HSA-190519;R-HSA-5694446;R-HSA-196026;R-HSA-8869438;R-HSA-19052…
R-HSA-5610780	Degradation of GLI1 by the proteasome	1	62	0.00422545	0.350731	0.350731	2	6	0.000463	9606	Homo sapiens	PSMD2		R-HSA-5610758;R-HSA-5610760
R-HSA-5610785	GLI3 is processed to GLI3R by the proteasome	1	62	0.00422545	0.350731	0.350731	1	5	0.000386	9606	Homo sapiens	PSMD2		R-HSA-5610754
R-HSA-5610783	Degradation of GLI2 by the proteasome	1	62	0.00422545	0.350731	0.350731	1	5	0.000386	9606	Homo sapiens	PSMD2		R-HSA-5610757
R-HSA-1221632	Meiotic synapsis	1	62	0.00422545	0.350731	0.350731	1	6	0.000463	9606	Homo sapiens	LMNA		R-HSA-912408
R-HSA-187577	SCF(Skp2)-mediated degradation of p27/p21	1	62	0.00422545	0.350731	0.350731	1	7	0.00054	9606	Homo sapiens	PSMD2		R-HSA-187574
R-HSA-8956320	Nucleobase biosynthesis	1	62	0.00422545	0.350731	0.350731	1	23	0.00177442	9606	Homo sapiens	GMPS		R-HSA-73792
R-HSA-5633007	Regulation of TP53 Activity	2	178	0.0121311	0.351355	0.351355	3	98	0.00756056	9606	Homo sapiens	RPA1;TP63		R-HSA-6799332;R-HSA-6799761;R-HSA-6799777
R-HSA-6811436	COPI-independent Golgi-to-ER retrograde traffic	1	63	0.0042936	0.355248	0.355248	2	7	0.00054	9606	Homo sapiens	TUBA1C		R-HSA-8849350;R-HSA-8849353
R-HSA-174084	Autodegradation of Cdh1 by Cdh1:APC/C	1	64	0.00436175	0.359734	0.359734	1	2	0.000154	9606	Homo sapiens	PSMD2		R-HSA-174058
R-HSA-5387390	Hh mutants abrogate ligand secretion	1	64	0.00436175	0.359734	0.359734	1	7	0.00054	9606	Homo sapiens	PSMD2		R-HSA-5387392
R-HSA-9010553	Regulation of expression of SLITs and ROBOs	2	183	0.0124719	0.363879	0.363879	3	20	0.00154297	9606	Homo sapiens	RPS15A;PSMD2		R-HSA-9014652;R-HSA-9011313;R-HSA-9014610
R-HSA-3108232	SUMO E3 ligases SUMOylate target proteins	2	183	0.0124719	0.363879	0.363879	2	131	0.0101065	9606	Homo sapiens	RPA1;SMC6		R-HSA-4551616;R-HSA-3108212
R-HSA-429914	Deadenylation-dependent mRNA decay	1	65	0.0044299	0.364189	0.364189	4	10	0.000771	9606	Homo sapiens	EIF4A2		R-HSA-430021;R-HSA-429955;R-HSA-8941312;R-HSA-429992
R-HSA-3299685	Detoxification of Reactive Oxygen Species	1	65	0.0044299	0.364189	0.364189	1	34	0.00262305	9606	Homo sapiens	SOD2		R-HSA-3299680
R-HSA-6782210	Gap-filling DNA repair synthesis and ligation in TC-NER	1	66	0.00449806	0.368613	0.368613	2	2	0.000154	9606	Homo sapiens	RPA1		R-HSA-6782227;R-HSA-6782208
R-HSA-4608870	Asymmetric localization of PCP proteins	1	66	0.00449806	0.368613	0.368613	1	7	0.00054	9606	Homo sapiens	PSMD2		R-HSA-4608855
R-HSA-5607761	Dectin-1 mediated noncanonical NF-kB signaling	1	66	0.00449806	0.368613	0.368613	1	9	0.000694	9606	Homo sapiens	PSMD2		R-HSA-5607731
R-HSA-8979227	Triglyceride metabolism	1	66	0.00449806	0.368613	0.368613	1	24	0.00185157	9606	Homo sapiens	FABP5		R-HSA-5334794
R-HSA-909733	Interferon alpha/beta signaling	2	186	0.0126763	0.371352	0.371352	2	20	0.00154297	9606	Homo sapiens	IRF6		R-HSA-1015702;R-HSA-1015699
R-HSA-73856	RNA Polymerase II Transcription Termination	1	67	0.00456621	0.373007	0.373007	1	4	0.000309	9606	Homo sapiens	FYTTD1		R-HSA-72180
R-HSA-5678895	Defective CFTR causes cystic fibrosis	1	67	0.00456621	0.373007	0.373007	1	7	0.00054	9606	Homo sapiens	PSMD2		R-HSA-8866858
R-HSA-201722	Formation of the beta-catenin:TCF transactivating complex	1	67	0.00456621	0.373007	0.373007	1	13	0.00100293	9606	Homo sapiens	H3F3B		R-HSA-3364026
R-HSA-6782135	Dual incision in TC-NER	1	68	0.00463436	0.377371	0.377371	5	7	0.00054	9606	Homo sapiens	RPA1		R-HSA-6782211;R-HSA-6782224;R-HSA-6782141;R-HSA-6782204;R-HSA-6782138
R-HSA-174154	APC/C:Cdc20 mediated degradation of Securin	1	68	0.00463436	0.377371	0.377371	1	3	0.000231	9606	Homo sapiens	PSMD2		R-HSA-174202
R-HSA-983189	Kinesins	1	68	0.00463436	0.377371	0.377371	2	14	0.00108008	9606	Homo sapiens	TUBA1C		R-HSA-983259;R-HSA-983266
R-HSA-6791226	Major pathway of rRNA processing in the nucleolus and cytosol	2	189	0.0128808	0.37879	0.37879	5	7	0.00054	9606	Homo sapiens	FBL;RPS15A		R-HSA-6791223;R-HSA-6791222;R-HSA-6791221;R-HSA-6791228;R-HSA-6791227
R-HSA-1268020	Mitochondrial protein import	1	69	0.00470251	0.381704	0.381704	2	14	0.00108008	9606	Homo sapiens	SLC25A5		R-HSA-1955380;R-HSA-1299481
R-HSA-180786	Extension of Telomeres	1	69	0.00470251	0.381704	0.381704	3	28	0.00216016	9606	Homo sapiens	RPA1		R-HSA-174451;R-HSA-174441;R-HSA-174445
R-HSA-3371497	HSP90 chaperone cycle for steroid hormone receptors (SHR)	1	70	0.00477067	0.386007	0.386007	1	12	0.000926	9606	Homo sapiens	TUBA1C		R-HSA-5618080
R-HSA-2426168	Activation of gene expression by SREBF (SREBP)	1	70	0.00477067	0.386007	0.386007	3	42	0.00324024	9606	Homo sapiens	CARM1		R-HSA-1655848;R-HSA-1655850;R-HSA-1655826
R-HSA-69580	p53-Dependent G1/S DNA damage checkpoint	1	70	0.00477067	0.386007	0.386007	1	22	0.00169727	9606	Homo sapiens	PSMD2		R-HSA-264458
R-HSA-69563	p53-Dependent G1 DNA Damage Response	1	70	0.00477067	0.386007	0.386007	1	22	0.00169727	9606	Homo sapiens	PSMD2		R-HSA-264458
R-HSA-2990846	SUMOylation	2	192	0.0130853	0.386192	0.386192	2	140	0.0108008	9606	Homo sapiens	RPA1;SMC6		R-HSA-4551616;R-HSA-3108212
R-HSA-6790901	rRNA modification in the nucleus and cytosol	1	71	0.00483882	0.390281	0.390281	2	8	0.000617	9606	Homo sapiens	FBL		R-HSA-6790907;R-HSA-6790906
R-HSA-5658442	Regulation of RAS by GAPs	1	71	0.00483882	0.390281	0.390281	1	5	0.000386	9606	Homo sapiens	PSMD2		R-HSA-5658430
R-HSA-9006927	Signaling by Non-Receptor Tyrosine Kinases	1	71	0.00483882	0.390281	0.390281	6	53	0.00408887	9606	Homo sapiens	GPNMB		R-HSA-8857555;R-HSA-8857583;R-HSA-8857549;R-HSA-8857565;R-HSA-9634702;R-HSA-8857577
R-HSA-8848021	Signaling by PTK6	1	71	0.00483882	0.390281	0.390281	6	53	0.00408887	9606	Homo sapiens	GPNMB		R-HSA-8857555;R-HSA-8857583;R-HSA-8857549;R-HSA-8857565;R-HSA-9634702;R-HSA-8857577
R-HSA-9616222	Transcriptional regulation of granulopoiesis	1	71	0.00483882	0.390281	0.390281	1	27	0.00208301	9606	Homo sapiens	H3F3B		R-HSA-8865505
R-HSA-983231	Factors involved in megakaryocyte development and platelet production	2	194	0.0132216	0.391106	0.391106	4	43	0.00331739	9606	Homo sapiens	TUBA1C;H3F3B		R-HSA-997263;R-HSA-983259;R-HSA-994106;R-HSA-983266
R-HSA-194315	Signaling by Rho GTPases	4	457	0.0311456	0.392935	0.392935	15	117	0.00902638	9606	Homo sapiens	TUBA1C;ARPC2;H3F3B;SFN		R-HSA-2029466;R-HSA-442592;R-HSA-75016;R-HSA-5625849;R-HSA-5625784;R-HSA-5625848;R-HSA-5625883;R-HSA-5666169;R-HSA-5625797;R-HSA-5625796;R-HSA-5625870;R-HSA-5625774;R-HSA-2197690;R-HSA-5672329;R-HSA-2029473
R-HSA-2467813	Separation of Sister Chromatids	2	195	0.0132897	0.393556	0.393556	3	8	0.000617	9606	Homo sapiens	TUBA1C;PSMD2		R-HSA-2467809;R-HSA-2467811;R-HSA-174202
R-HSA-5685942	HDR through Homologous Recombination (HRR)	1	72	0.00490697	0.394526	0.394526	2	19	0.00146582	9606	Homo sapiens	RPA1		R-HSA-5693593;R-HSA-5693561
R-HSA-1169091	Activation of NF-kappaB in B cells	1	72	0.00490697	0.394526	0.394526	1	10	0.000771	9606	Homo sapiens	PSMD2		R-HSA-1168640
R-HSA-1234176	Oxygen-dependent proline hydroxylation of Hypoxia-inducible Factor Alpha	1	72	0.00490697	0.394526	0.394526	1	12	0.000926	9606	Homo sapiens	PSMD2		R-HSA-1234159
R-HSA-69615	G1/S DNA Damage Checkpoints	1	72	0.00490697	0.394526	0.394526	2	26	0.00200586	9606	Homo sapiens	PSMD2		R-HSA-69600;R-HSA-264458
R-HSA-5358346	Hedgehog ligand biogenesis	1	72	0.00490697	0.394526	0.394526	1	15	0.00115723	9606	Homo sapiens	PSMD2		R-HSA-5362448
R-HSA-212436	Generic Transcription Pathway	12	1554	0.105909	0.395713	0.395713	60	824	0.0635704	9606	Homo sapiens	H3F3B;PERP;PSMD2;CARM1;RPA1;KCTD1;SFN;SOD2;TP63		R-HSA-8936584;R-HSA-6799462;R-HSA-8937097;R-HSA-3215152;R-HSA-6799332;R-HSA-5632732;R-HSA-139913;R-HSA-4331340;R-HSA-8937113;R-HSA-8939801;R-HSA-8936989;R-HSA-8937118;R-HSA-3215144;R-HSA-8936979;R-HSA-8936599;R-HSA-6799815;R-HSA-8936616;R-HSA-6800836;R-HSA-8936621;R-HSA-9617972;R-HSA-8936608;R-HSA-8936481;R-HSA-8936995;R-HSA-8937016;R-HSA-8935740;R-HSA-6799441;R-HSA-8937022;R-HSA-5632738;R-HSA-89…
R-HSA-73857	RNA Polymerase II Transcription	13	1693	0.115382	0.395819	0.395819	61	885	0.0682765	9606	Homo sapiens	FYTTD1;H3F3B;PERP;PSMD2;CARM1;RPA1;KCTD1;SFN;SOD2;TP63		R-HSA-8936584;R-HSA-6799462;R-HSA-8937097;R-HSA-3215152;R-HSA-6799332;R-HSA-5632732;R-HSA-139913;R-HSA-4331340;R-HSA-8937113;R-HSA-8939801;R-HSA-8936989;R-HSA-8937118;R-HSA-3215144;R-HSA-8936979;R-HSA-8936599;R-HSA-6799815;R-HSA-8936616;R-HSA-6800836;R-HSA-8936621;R-HSA-9617972;R-HSA-8936608;R-HSA-8936481;R-HSA-8936995;R-HSA-8937016;R-HSA-8935740;R-HSA-6799441;R-HSA-8937022;R-HSA-5632738;R-HSA-89…
R-HSA-6802952	Signaling by BRAF and RAF fusions	1	73	0.00497512	0.398741	0.398741	5	5	0.000386	9606	Homo sapiens	LMNA		R-HSA-6802935;R-HSA-6802934;R-HSA-6802933;R-HSA-6802932;R-HSA-6802927
R-HSA-174184	Cdc20:Phospho-APC/C mediated degradation of Cyclin A	1	73	0.00497512	0.398741	0.398741	1	3	0.000231	9606	Homo sapiens	PSMD2		R-HSA-174255
R-HSA-1793185	Chondroitin sulfate/dermatan sulfate metabolism	1	73	0.00497512	0.398741	0.398741	5	28	0.00216016	9606	Homo sapiens	GPC1		R-HSA-1889981;R-HSA-9638064;R-HSA-1889978;R-HSA-1878002;R-HSA-1889955
R-HSA-1474244	Extracellular matrix organization	3	329	0.0224221	0.401385	0.401385	34	318	0.0245333	9606	Homo sapiens	DST;COL7A1		R-HSA-8948232;R-HSA-2002460;R-HSA-8948234;R-HSA-2471842;R-HSA-8948224;R-HSA-8948226;R-HSA-8948228;R-HSA-8948230;R-HSA-1564120;R-HSA-8948231;R-HSA-2214324;R-HSA-2327733;R-HSA-1981128;R-HSA-1980233;R-HSA-2214330;R-HSA-1981120;R-HSA-1650808;R-HSA-3787997;R-HSA-2022073;R-HSA-2213192;R-HSA-2213195;R-HSA-4084501;R-HSA-2089971;R-HSA-2396234;R-HSA-1981104;R-HSA-8944250;R-HSA-8948219;R-HSA-1454757;R-HSA-2…
R-HSA-174178	APC/C:Cdh1 mediated degradation of Cdc20 and other APC/C:Cdh1 targeted proteins in late mitosis/early G1	1	74	0.00504328	0.402927	0.402927	2	6	0.000463	9606	Homo sapiens	PSMD2		R-HSA-174105;R-HSA-188191
R-HSA-179419	APC:Cdc20 mediated degradation of cell cycle proteins prior to satisfation of the cell cycle checkpoint	1	74	0.00504328	0.402927	0.402927	1	6	0.000463	9606	Homo sapiens	PSMD2		R-HSA-174255
R-HSA-8948751	Regulation of PTEN stability and activity	1	74	0.00504328	0.402927	0.402927	1	13	0.00100293	9606	Homo sapiens	PSMD2		R-HSA-8850992
R-HSA-195721	Signaling by WNT	3	332	0.0226266	0.406987	0.406987	10	157	0.0121123	9606	Homo sapiens	H3F3B;PSMD2;AP2M1		R-HSA-4608855;R-HSA-5140747;R-HSA-5138459;R-HSA-1504193;R-HSA-3364026;R-HSA-4641260;R-HSA-2130282;R-HSA-3640874;R-HSA-4641256;R-HSA-5138433
R-HSA-69017	CDK-mediated phosphorylation and removal of Cdc6	1	75	0.00511143	0.407084	0.407084	1	4	0.000309	9606	Homo sapiens	PSMD2		R-HSA-69016
R-HSA-74160	Gene expression (Transcription)	14	1851	0.12615	0.411185	0.411185	94	996	0.07684	9606	Homo sapiens	FYTTD1;H3F3B;PERP;PSMD2;CARM1;RPA1;KCTD1;SFN;SOD2;TP63		R-HSA-8936584;R-HSA-5334097;R-HSA-6799462;R-HSA-8937097;R-HSA-427527;R-HSA-3215152;R-HSA-5334099;R-HSA-6799332;R-HSA-73865;R-HSA-5632732;R-HSA-139913;R-HSA-4331340;R-HSA-433672;R-HSA-427528;R-HSA-8937113;R-HSA-8939801;R-HSA-8936989;R-HSA-8937118;R-HSA-3215144;R-HSA-8936979;R-HSA-73757;R-HSA-73758;R-HSA-8936599;R-HSA-212252;R-HSA-6799815;R-HSA-8936616;R-HSA-5250930;R-HSA-6800836;R-HSA-5578742;R-HS…
R-HSA-176409	APC/C:Cdc20 mediated degradation of mitotic proteins	1	76	0.00517958	0.411213	0.411213	2	13	0.00100293	9606	Homo sapiens	PSMD2		R-HSA-174202;R-HSA-174255
R-HSA-1852241	Organelle biogenesis and maintenance	3	335	0.022831	0.412573	0.412573	10	86	0.00663478	9606	Homo sapiens	TUBA1C;CARM1;SOD2		R-HSA-5624949;R-HSA-5625424;R-HSA-1592238;R-HSA-5625426;R-HSA-5688289;R-HSA-5625421;R-HSA-5624952;R-HSA-5625416;R-HSA-5618328;R-HSA-5618331
R-HSA-204005	COPII-mediated vesicle transport	1	77	0.00524773	0.415313	0.415313	10	16	0.00123438	9606	Homo sapiens	COL7A1		R-HSA-5694439;R-HSA-5694418;R-HSA-203973;R-HSA-5694417;R-HSA-5694446;R-HSA-5694527;R-HSA-204008;R-HSA-5694522;R-HSA-5694441;R-HSA-5694409
R-HSA-176814	Activation of APC/C and APC/C:Cdc20 mediated degradation of mitotic proteins	1	77	0.00524773	0.415313	0.415313	2	15	0.00115723	9606	Homo sapiens	PSMD2		R-HSA-174202;R-HSA-174255
R-HSA-1834949	Cytosolic sensors of pathogen-associated DNA	1	77	0.00524773	0.415313	0.415313	3	48	0.00370313	9606	Homo sapiens	DHX36		R-HSA-9604487;R-HSA-3134953;R-HSA-3134962
R-HSA-8936459	RUNX1 regulates genes involved in megakaryocyte differentiation and platelet function	1	78	0.00531589	0.419385	0.419385	20	33	0.0025459	9606	Homo sapiens	H3F3B		R-HSA-8936584;R-HSA-8936616;R-HSA-8937097;R-HSA-8937037;R-HSA-8936621;R-HSA-8936608;R-HSA-8936481;R-HSA-8936995;R-HSA-8937016;R-HSA-8937113;R-HSA-8937050;R-HSA-8935740;R-HSA-8936989;R-HSA-8937118;R-HSA-8937022;R-HSA-8935730;R-HSA-8936979;R-HSA-8935731;R-HSA-8936628;R-HSA-8936599
R-HSA-72766	Translation	3	339	0.0231037	0.419997	0.419997	26	99	0.00763771	9606	Homo sapiens	EIF4A2;RPS15A;DDOST		R-HSA-1799326;R-HSA-72647;R-HSA-156808;R-HSA-156823;R-HSA-157849;R-HSA-72671;R-HSA-72673;R-HSA-72672;R-HSA-72676;R-HSA-141671;R-HSA-156907;R-HSA-72619;R-HSA-141673;R-HSA-72621;R-HSA-156915;R-HSA-156912;R-HSA-72691;R-HSA-72631;R-HSA-72697;R-HSA-156923;R-HSA-1799330;R-HSA-141691;R-HSA-1799329;R-HSA-72635;R-HSA-1799335;R-HSA-1799332
R-HSA-8868773	rRNA processing in the nucleus and cytosol	2	207	0.0141075	0.422608	0.422608	7	15	0.00115723	9606	Homo sapiens	FBL;RPS15A		R-HSA-6791223;R-HSA-6791222;R-HSA-6791221;R-HSA-6791228;R-HSA-6790907;R-HSA-6791227;R-HSA-6790906
R-HSA-975634	Retinoid metabolism and transport	1	79	0.00538404	0.423428	0.423428	3	28	0.00216016	9606	Homo sapiens	GPC1		R-HSA-2404131;R-HSA-2423785;R-HSA-2429643
R-HSA-199992	trans-Golgi Network Vesicle Budding	1	80	0.00545219	0.427444	0.427444	4	19	0.00146582	9606	Homo sapiens	TFRC		R-HSA-421831;R-HSA-421836;R-HSA-421835;R-HSA-421833
R-HSA-351202	Metabolism of polyamines	1	80	0.00545219	0.427444	0.427444	1	17	0.00131153	9606	Homo sapiens	PSMD2		R-HSA-353125
R-HSA-159236	Transport of Mature mRNA derived from an Intron-Containing Transcript	1	81	0.00552034	0.431432	0.431432	2	4	0.000309	9606	Homo sapiens	FYTTD1		R-HSA-75096;R-HSA-159101
R-HSA-5578749	Transcriptional regulation by small RNAs	1	81	0.00552034	0.431432	0.431432	1	5	0.000386	9606	Homo sapiens	H3F3B		R-HSA-5578742
R-HSA-5663084	Diseases of carbohydrate metabolism	1	81	0.00552034	0.431432	0.431432	4	44	0.00339454	9606	Homo sapiens	GYS1		R-HSA-3797226;R-HSA-3828061;R-HSA-3791349;R-HSA-3814838
R-HSA-68877	Mitotic Prometaphase	2	211	0.0143802	0.432137	0.432137	10	20	0.00154297	9606	Homo sapiens	TUBA1C;CCNB2		R-HSA-2514854;R-HSA-2468293;R-HSA-9648114;R-HSA-9648017;R-HSA-2484822;R-HSA-375302;R-HSA-380316;R-HSA-1638803;R-HSA-2468287;R-HSA-1638821
R-HSA-6785807	Interleukin-4 and Interleukin-13 signaling	2	211	0.0143802	0.432137	0.432137	1	46	0.00354884	9606	Homo sapiens	FSCN1		R-HSA-6790041
R-HSA-8939902	Regulation of RUNX2 expression and activity	1	83	0.00565665	0.439326	0.439326	4	32	0.00246875	9606	Homo sapiens	PSMD2		R-HSA-8939801;R-HSA-9008475;R-HSA-9008110;R-HSA-9009362
R-HSA-176408	Regulation of APC/C activators between G1/S and early anaphase	1	83	0.00565665	0.439326	0.439326	1	14	0.00108008	9606	Homo sapiens	PSMD2		R-HSA-174203
R-HSA-201681	TCF dependent signaling in response to WNT	2	216	0.0147209	0.443931	0.443931	5	71	0.00547755	9606	Homo sapiens	H3F3B;PSMD2		R-HSA-1504193;R-HSA-3364026;R-HSA-4641260;R-HSA-3640874;R-HSA-4641256
R-HSA-168249	Innate Immune System	10	1329	0.0905745	0.445423	0.445423	26	697	0.0537726	9606	Homo sapiens	C1S;JUP;FABP5;ARPC2;PSMD2;DHX36;PGM2;PKP1;DDOST;DSC3		R-HSA-2029466;R-HSA-3134953;R-HSA-8852481;R-HSA-1861595;R-HSA-166792;R-HSA-6800426;R-HSA-6800434;R-HSA-9604487;R-HSA-2197690;R-HSA-3134962;R-HSA-166753;R-HSA-442592;R-HSA-5607731;R-HSA-8852266;R-HSA-6798743;R-HSA-9021306;R-HSA-879358;R-HSA-6798739;R-HSA-6798751;R-HSA-173626;R-HSA-5607724;R-HSA-2029476;R-HSA-6798749;R-HSA-6798748;R-HSA-173631;R-HSA-2029473
R-HSA-6781827	Transcription-Coupled Nucleotide Excision Repair (TC-NER)	1	85	0.00579295	0.447112	0.447112	7	17	0.00131153	9606	Homo sapiens	RPA1		R-HSA-6782211;R-HSA-6782227;R-HSA-6782224;R-HSA-6782208;R-HSA-6782141;R-HSA-6782204;R-HSA-6782138
R-HSA-1234174	Cellular response to hypoxia	1	85	0.00579295	0.447112	0.447112	1	20	0.00154297	9606	Homo sapiens	PSMD2		R-HSA-1234159
R-HSA-948021	Transport to the Golgi and subsequent modification	2	219	0.0149254	0.450944	0.450944	15	60	0.00462891	9606	Homo sapiens	TUBA1C;COL7A1		R-HSA-5694418;R-HSA-203973;R-HSA-5694417;R-HSA-6809006;R-HSA-5694527;R-HSA-204008;R-HSA-6809003;R-HSA-5694522;R-HSA-5694427;R-HSA-5694439;R-HSA-5694436;R-HSA-5694435;R-HSA-5694446;R-HSA-5694441;R-HSA-5694409
R-HSA-1655829	Regulation of cholesterol biosynthesis by SREBP (SREBF)	1	86	0.00586111	0.450964	0.450964	3	52	0.00401173	9606	Homo sapiens	CARM1		R-HSA-1655848;R-HSA-1655850;R-HSA-1655826
R-HSA-216083	Integrin cell surface interactions	1	86	0.00586111	0.450964	0.450964	1	54	0.00416602	9606	Homo sapiens	COL7A1		R-HSA-4086216
R-HSA-1638091	Heparan sulfate/heparin (HS-GAG) metabolism	1	88	0.00599741	0.45859	0.45859	21	33	0.0025459	9606	Homo sapiens	GPC1		R-HSA-2076383;R-HSA-1889981;R-HSA-9638064;R-HSA-2076508;R-HSA-1667005;R-HSA-1889978;R-HSA-2024084;R-HSA-2076371;R-HSA-1878002;R-HSA-2024108;R-HSA-2022860;R-HSA-2022856;R-HSA-2076392;R-HSA-2022887;R-HSA-2022919;R-HSA-2024100;R-HSA-2076419;R-HSA-2076611;R-HSA-2022851;R-HSA-1678694;R-HSA-1889955
R-HSA-69202	Cyclin E associated events during G1/S transition	1	88	0.00599741	0.45859	0.45859	1	20	0.00154297	9606	Homo sapiens	PSMD2		R-HSA-187574
R-HSA-977225	Amyloid fiber formation	1	88	0.00599741	0.45859	0.45859	1	33	0.0025459	9606	Homo sapiens	H3F3B		R-HSA-977224
R-HSA-6806834	Signaling by MET	1	88	0.00599741	0.45859	0.45859	1	49	0.00378028	9606	Homo sapiens	SPINT2		R-HSA-6800200
R-HSA-449147	Signaling by Interleukins	5	639	0.0435494	0.458731	0.458731	3	490	0.0378028	9606	Homo sapiens	PSMD2;FSCN1;SOD2		R-HSA-209061;R-HSA-9617941;R-HSA-6790041
R-HSA-8953854	Metabolism of RNA	6	782	0.0532952	0.462145	0.462145	24	187	0.0144268	9606	Homo sapiens	EIF4A2;FYTTD1;FBL;RPS15A;PSMD2;HSPB1		R-HSA-8849157;R-HSA-927789;R-HSA-430021;R-HSA-450466;R-HSA-429955;R-HSA-8941312;R-HSA-927813;R-HSA-429992;R-HSA-6791223;R-HSA-6791222;R-HSA-450551;R-HSA-6791221;R-HSA-450580;R-HSA-927836;R-HSA-72180;R-HSA-927832;R-HSA-72185;R-HSA-75096;R-HSA-6791228;R-HSA-6790907;R-HSA-6791227;R-HSA-6790906;R-HSA-159101;R-HSA-927889
R-HSA-1912408	Pre-NOTCH Transcription and Translation	1	89	0.00606556	0.462363	0.462363	3	28	0.00216016	9606	Homo sapiens	H3F3B		R-HSA-9604834;R-HSA-9604831;R-HSA-9604829
R-HSA-9663891	Selective autophagy	1	89	0.00606556	0.462363	0.462363	4	48	0.00370313	9606	Homo sapiens	TUBA1C		R-HSA-9646679;R-HSA-9646390;R-HSA-9646383;R-HSA-9646685
R-HSA-5693607	Processing of DNA double-strand break ends	1	90	0.00613371	0.46611	0.46611	7	17	0.00131153	9606	Homo sapiens	RPA1		R-HSA-5693542;R-HSA-5684887;R-HSA-5685156;R-HSA-5684882;R-HSA-5685011;R-HSA-5687758;R-HSA-5684875
R-HSA-72202	Transport of Mature Transcript to Cytoplasm	1	90	0.00613371	0.46611	0.46611	2	13	0.00100293	9606	Homo sapiens	FYTTD1		R-HSA-75096;R-HSA-159101
R-HSA-69656	Cyclin A:Cdk2-associated events at S phase entry	1	90	0.00613371	0.46611	0.46611	1	19	0.00146582	9606	Homo sapiens	PSMD2		R-HSA-187574
R-HSA-2559582	Senescence-Associated Secretory Phenotype (SASP)	1	91	0.00620187	0.469831	0.469831	2	22	0.00169727	9606	Homo sapiens	H3F3B		R-HSA-3788745;R-HSA-3788748
R-HSA-195253	Degradation of beta-catenin by the destruction complex	1	91	0.00620187	0.469831	0.469831	1	23	0.00177442	9606	Homo sapiens	PSMD2		R-HSA-2130282
R-HSA-5696399	Global Genome Nucleotide Excision Repair (GG-NER)	1	92	0.00627002	0.473527	0.473527	7	20	0.00154297	9606	Homo sapiens	RPA1		R-HSA-5690213;R-HSA-5690997;R-HSA-5689317;R-HSA-5690990;R-HSA-5690991;R-HSA-5690988;R-HSA-5691001
R-HSA-453276	Regulation of mitotic cell cycle	1	92	0.00627002	0.473527	0.473527	6	40	0.00308594	9606	Homo sapiens	PSMD2		R-HSA-174058;R-HSA-174202;R-HSA-174203;R-HSA-174105;R-HSA-188191;R-HSA-174255
R-HSA-174143	APC/C-mediated degradation of cell cycle proteins	1	92	0.00627002	0.473527	0.473527	6	40	0.00308594	9606	Homo sapiens	PSMD2		R-HSA-174058;R-HSA-174202;R-HSA-174203;R-HSA-174105;R-HSA-188191;R-HSA-174255
R-HSA-2565942	Regulation of PLK1 Activity at G2/M Transition	1	92	0.00627002	0.473527	0.473527	1	12	0.000926	9606	Homo sapiens	CCNB2		R-HSA-4086410
R-HSA-5632684	Hedgehog 'on' state	1	92	0.00627002	0.473527	0.473527	2	37	0.0028545	9606	Homo sapiens	PSMD2		R-HSA-5635868;R-HSA-5635854
R-HSA-9013694	Signaling by NOTCH4	1	92	0.00627002	0.473527	0.473527	1	20	0.00154297	9606	Homo sapiens	PSMD2		R-HSA-9604642
R-HSA-1168372	Downstream signaling events of B Cell Receptor (BCR)	1	93	0.00633817	0.477197	0.477197	1	14	0.00108008	9606	Homo sapiens	PSMD2		R-HSA-1168640
R-HSA-112314	Neurotransmitter receptors and postsynaptic signal transmission	2	232	0.0158114	0.48075	0.48075	4	109	0.0084092	9606	Homo sapiens	TUBA1C;AP2M1		R-HSA-9610627;R-HSA-9619542;R-HSA-416639;R-HSA-9610408
R-HSA-6806667	Metabolism of fat-soluble vitamins	1	94	0.00640633	0.480842	0.480842	3	34	0.00262305	9606	Homo sapiens	GPC1		R-HSA-2404131;R-HSA-2423785;R-HSA-2429643
R-HSA-6804756	Regulation of TP53 Activity through Phosphorylation	1	95	0.00647448	0.484462	0.484462	1	26	0.00200586	9606	Homo sapiens	RPA1		R-HSA-6799332
R-HSA-438064	Post NMDA receptor activation events	1	96	0.00654263	0.488056	0.488056	1	39	0.00300879	9606	Homo sapiens	TUBA1C		R-HSA-9619542
R-HSA-5663205	Infectious disease	10	1374	0.0936414	0.488349	0.488349	30	637	0.0491437	9606	Homo sapiens	TUBA1C;RPS15A;ARPC2;PSMD2;PGK1;CD9;KPNA4;SLC25A5;AP2M1		R-HSA-192704;R-HSA-9681616;R-HSA-2029466;R-HSA-1861595;R-HSA-9666458;R-HSA-192841;R-HSA-5336413;R-HSA-9614367;R-HSA-167633;R-HSA-9614343;R-HSA-167637;R-HSA-182171;R-HSA-2197690;R-HSA-6791035;R-HSA-180573;R-HSA-9636658;R-HSA-442592;R-HSA-182186;R-HSA-1176059;R-HSA-180905;R-HSA-168878;R-HSA-167597;R-HSA-5336417;R-HSA-167601;R-HSA-167537;R-HSA-182198;R-HSA-5336420;R-HSA-5336422;R-HSA-180603;R-HSA-20…
R-HSA-173623	Classical antibody-mediated complement activation	1	97	0.00661078	0.491626	0.491626	2	2	0.000154	9606	Homo sapiens	C1S		R-HSA-173626;R-HSA-173631
R-HSA-156902	Peptide chain elongation	1	97	0.00661078	0.491626	0.491626	4	5	0.000386	9606	Homo sapiens	RPS15A		R-HSA-156915;R-HSA-156912;R-HSA-156923;R-HSA-156907
R-HSA-380320	Recruitment of NuMA to mitotic centrosomes	1	97	0.00661078	0.491626	0.491626	1	2	0.000154	9606	Homo sapiens	TUBA1C		R-HSA-380316
R-HSA-5689603	UCH proteinases	1	98	0.00667893	0.495171	0.495171	2	11	0.000849	9606	Homo sapiens	PSMD2		R-HSA-5665854;R-HSA-5665871
R-HSA-174824	Plasma lipoprotein assembly, remodeling, and clearance	1	98	0.00667893	0.495171	0.495171	5	84	0.00648048	9606	Homo sapiens	AP2M1		R-HSA-6784738;R-HSA-6784735;R-HSA-8855131;R-HSA-8855130;R-HSA-6784729
R-HSA-71406	Pyruvate metabolism and Citric Acid (TCA) cycle	1	98	0.00667893	0.495171	0.495171	2	36	0.00277735	9606	Homo sapiens	PKP1		R-HSA-203946;R-HSA-9011543
R-HSA-73884	Base Excision Repair	1	99	0.00674709	0.498692	0.498692	6	105	0.0081006	9606	Homo sapiens	RPA1		R-HSA-110368;R-HSA-110371;R-HSA-5651809;R-HSA-110363;R-HSA-5651805;R-HSA-110364
R-HSA-5619084	ABC transporter disorders	1	99	0.00674709	0.498692	0.498692	1	22	0.00169727	9606	Homo sapiens	PSMD2		R-HSA-8866858
R-HSA-196854	Metabolism of vitamins and cofactors	3	383	0.0261024	0.499297	0.499297	5	205	0.0158155	9606	Homo sapiens	FBL;GPC1;SLC2A1		R-HSA-199203;R-HSA-198818;R-HSA-2404131;R-HSA-2423785;R-HSA-2429643
R-HSA-8951664	Neddylation	2	241	0.0164247	0.500806	0.500806	5	31	0.00239161	9606	Homo sapiens	FEM1B;PSMD2		R-HSA-8956040;R-HSA-8956184;R-HSA-8955289;R-HSA-8955241;R-HSA-8956140
R-HSA-390466	Chaperonin-mediated protein folding	1	100	0.00681524	0.502189	0.502189	4	19	0.00146582	9606	Homo sapiens	TUBA1C		R-HSA-389970;R-HSA-389954;R-HSA-389980;R-HSA-389961
R-HSA-975956	Nonsense Mediated Decay (NMD) independent of the Exon Junction Complex (EJC)	1	101	0.00688339	0.505661	0.505661	1	1	7.71e-05	9606	Homo sapiens	RPS15A		R-HSA-927789
R-HSA-6802957	Oncogenic MAPK signaling	1	101	0.00688339	0.505661	0.505661	5	46	0.00354884	9606	Homo sapiens	LMNA		R-HSA-6802935;R-HSA-6802934;R-HSA-6802933;R-HSA-6802932;R-HSA-6802927
R-HSA-382551	Transport of small molecules	7	963	0.0656308	0.507476	0.507476	17	438	0.0337911	9606	Homo sapiens	TFRC;PSMD2;SLC2A1;SLC25A5;AP2M1		R-HSA-917839;R-HSA-917807;R-HSA-5691154;R-HSA-917835;R-HSA-6784738;R-HSA-450092;R-HSA-163215;R-HSA-917987;R-HSA-450088;R-HSA-5690886;R-HSA-5339524;R-HSA-917814;R-HSA-6784735;R-HSA-8855131;R-HSA-8855130;R-HSA-6784729;R-HSA-8866553
R-HSA-156842	Eukaryotic Translation Elongation	1	102	0.00695154	0.509109	0.509109	4	9	0.000694	9606	Homo sapiens	RPS15A		R-HSA-156915;R-HSA-156912;R-HSA-156923;R-HSA-156907
R-HSA-983170	Antigen Presentation: Folding, assembly and peptide loading of class I MHC	1	102	0.00695154	0.509109	0.509109	4	16	0.00123438	9606	Homo sapiens	BCAP31		R-HSA-8951499;R-HSA-983161;R-HSA-983142;R-HSA-983138
R-HSA-72312	rRNA processing	2	245	0.0166973	0.509562	0.509562	7	21	0.00162012	9606	Homo sapiens	FBL;RPS15A		R-HSA-6791223;R-HSA-6791222;R-HSA-6791221;R-HSA-6791228;R-HSA-6790907;R-HSA-6791227;R-HSA-6790906
R-HSA-5668541	TNFR2 non-canonical NF-kB pathway	1	104	0.00708785	0.515934	0.515934	3	43	0.00331739	9606	Homo sapiens	PSMD2		R-HSA-5607731;R-HSA-5668481;R-HSA-5668520
R-HSA-400253	Circadian Clock	1	104	0.00708785	0.515934	0.515934	3	59	0.00455177	9606	Homo sapiens	CARM1		R-HSA-879724;R-HSA-1368065;R-HSA-1801587
R-HSA-1643685	Disease	17	2418	0.164792	0.520902	0.520902	55	1418	0.109397	9606	Homo sapiens	SLC2A1;SOD2;TUBA1C;GYS1;RPS15A;ARPC2;GPC1;PSMD2;LMNA;PGK1;CD9;KPNA4;SLC25A5;AP2M1		R-HSA-2029466;R-HSA-9036289;R-HSA-6802927;R-HSA-3656254;R-HSA-9666458;R-HSA-9036290;R-HSA-5336413;R-HSA-3814838;R-HSA-9614367;R-HSA-6802935;R-HSA-6802934;R-HSA-6802933;R-HSA-6802932;R-HSA-9614343;R-HSA-182171;R-HSA-2197690;R-HSA-6791035;R-HSA-9636658;R-HSA-8870703;R-HSA-182186;R-HSA-180905;R-HSA-168878;R-HSA-8866858;R-HSA-167597;R-HSA-5336417;R-HSA-167601;R-HSA-182198;R-HSA-5336420;R-HSA-5336422;…
R-HSA-72689	Formation of a pool of free 40S subunits	1	106	0.00722415	0.522666	0.522666	2	2	0.000154	9606	Homo sapiens	RPS15A		R-HSA-72673;R-HSA-72676
R-HSA-72764	Eukaryotic Translation Termination	1	106	0.00722415	0.522666	0.522666	3	5	0.000386	9606	Homo sapiens	RPS15A		R-HSA-141671;R-HSA-141691;R-HSA-141673
R-HSA-391251	Protein folding	1	106	0.00722415	0.522666	0.522666	10	28	0.00216016	9606	Homo sapiens	TUBA1C		R-HSA-389972;R-HSA-389974;R-HSA-389970;R-HSA-389954;R-HSA-389980;R-HSA-389964;R-HSA-389961;R-HSA-389976;R-HSA-389963;R-HSA-389978
R-HSA-422356	Regulation of insulin secretion	1	106	0.00722415	0.522666	0.522666	1	34	0.00262305	9606	Homo sapiens	SLC2A1		R-HSA-499981
R-HSA-6811434	COPI-dependent Golgi-to-ER retrograde traffic	1	107	0.00729231	0.525996	0.525996	2	11	0.000849	9606	Homo sapiens	TUBA1C		R-HSA-6811426;R-HSA-6811423
R-HSA-6807878	COPI-mediated anterograde transport	1	107	0.00729231	0.525996	0.525996	2	12	0.000926	9606	Homo sapiens	TUBA1C		R-HSA-6809006;R-HSA-6809003
R-HSA-196849	Metabolism of water-soluble vitamins and cofactors	2	255	0.0173789	0.531014	0.531014	2	144	0.0111094	9606	Homo sapiens	FBL;SLC2A1		R-HSA-199203;R-HSA-198818
R-HSA-9020702	Interleukin-1 signaling	1	109	0.00742861	0.532589	0.532589	1	46	0.00354884	9606	Homo sapiens	PSMD2		R-HSA-209061
R-HSA-9009391	Extra-nuclear estrogen signaling	1	110	0.00749676	0.535851	0.535851	1	38	0.00293165	9606	Homo sapiens	HSPB1		R-HSA-9021072
R-HSA-157118	Signaling by NOTCH	2	258	0.0175833	0.537326	0.537326	4	154	0.0118809	9606	Homo sapiens	H3F3B;PSMD2		R-HSA-9604834;R-HSA-9604642;R-HSA-9604831;R-HSA-9604829
R-HSA-166786	Creation of C4 and C2 activators	1	111	0.00756492	0.539091	0.539091	2	8	0.000617	9606	Homo sapiens	C1S		R-HSA-173626;R-HSA-173631
R-HSA-8878171	Transcriptional regulation by RUNX1	2	261	0.0177878	0.543581	0.543581	24	132	0.0101836	9606	Homo sapiens	H3F3B;PSMD2		R-HSA-8936584;R-HSA-8936616;R-HSA-8937097;R-HSA-8937037;R-HSA-8936621;R-HSA-8865505;R-HSA-8936608;R-HSA-8936481;R-HSA-8936995;R-HSA-8937016;R-HSA-8937113;R-HSA-8937050;R-HSA-8935740;R-HSA-8865491;R-HSA-8936989;R-HSA-8937118;R-HSA-8937022;R-HSA-8957265;R-HSA-8935730;R-HSA-8936979;R-HSA-8935731;R-HSA-8936628;R-HSA-8865498;R-HSA-8936599
R-HSA-2408557	Selenocysteine synthesis	1	113	0.00770122	0.545503	0.545503	2	7	0.00054	9606	Homo sapiens	RPS15A		R-HSA-2408529;R-HSA-5333615
R-HSA-1912422	Pre-NOTCH Expression and Processing	1	113	0.00770122	0.545503	0.545503	3	38	0.00293165	9606	Homo sapiens	H3F3B		R-HSA-9604834;R-HSA-9604831;R-HSA-9604829
R-HSA-192823	Viral mRNA Translation	1	114	0.00776937	0.548676	0.548676	2	2	0.000154	9606	Homo sapiens	RPS15A		R-HSA-192704;R-HSA-192841
R-HSA-2559580	Oxidative Stress Induced Senescence	1	114	0.00776937	0.548676	0.548676	5	40	0.00308594	9606	Homo sapiens	H3F3B		R-HSA-3222593;R-HSA-3229089;R-HSA-3223200;R-HSA-3240295;R-HSA-3229102
R-HSA-442755	Activation of NMDA receptors and postsynaptic events	1	114	0.00776937	0.548676	0.548676	3	71	0.00547755	9606	Homo sapiens	TUBA1C		R-HSA-9610627;R-HSA-9619542;R-HSA-9610408
R-HSA-9633012	Response of EIF2AK4 (GCN2) to amino acid deficiency	1	115	0.00783752	0.551827	0.551827	4	16	0.00123438	9606	Homo sapiens	RPS15A		R-HSA-9633008;R-HSA-9633742;R-HSA-9634669;R-HSA-9633005
R-HSA-5617472	Activation of anterior HOX genes in hindbrain development during early embryogenesis	1	116	0.00790568	0.554957	0.554957	31	43	0.00331739	9606	Homo sapiens	H3F3B		R-HSA-5617877;R-HSA-5617492;R-HSA-5617431;R-HSA-5621010;R-HSA-5617874;R-HSA-6810159;R-HSA-6810158;R-HSA-5617887;R-HSA-5617862;R-HSA-6810161;R-HSA-5617859;R-HSA-5617484;R-HSA-5617676;R-HSA-5693644;R-HSA-5617486;R-HSA-5617672;R-HSA-5617483;R-HSA-5617867;R-HSA-5621002;R-HSA-5617866;R-HSA-5617462;R-HSA-5617650;R-HSA-5617661;R-HSA-5617471;R-HSA-5617445;R-HSA-5617452;R-HSA-5617454;R-HSA-6810139;R-HSA-5…
R-HSA-5619507	Activation of HOX genes during differentiation	1	116	0.00790568	0.554957	0.554957	31	43	0.00331739	9606	Homo sapiens	H3F3B		R-HSA-5617877;R-HSA-5617492;R-HSA-5617431;R-HSA-5621010;R-HSA-5617874;R-HSA-6810159;R-HSA-6810158;R-HSA-5617887;R-HSA-5617862;R-HSA-6810161;R-HSA-5617859;R-HSA-5617484;R-HSA-5617676;R-HSA-5693644;R-HSA-5617486;R-HSA-5617672;R-HSA-5617483;R-HSA-5617867;R-HSA-5621002;R-HSA-5617866;R-HSA-5617462;R-HSA-5617650;R-HSA-5617661;R-HSA-5617471;R-HSA-5617445;R-HSA-5617452;R-HSA-5617454;R-HSA-6810139;R-HSA-5…
R-HSA-211000	Gene Silencing by RNA	1	117	0.00797383	0.558064	0.558064	1	36	0.00277735	9606	Homo sapiens	H3F3B		R-HSA-5578742
R-HSA-425407	SLC-mediated transmembrane transport	3	419	0.0285559	0.560018	0.560018	4	191	0.0147354	9606	Homo sapiens	SLC2A1;SLC25A5		R-HSA-5339524;R-HSA-450092;R-HSA-163215;R-HSA-450088
R-HSA-8878159	Transcriptional regulation by RUNX3	1	118	0.00804198	0.56115	0.56115	1	47	0.00362598	9606	Homo sapiens	PSMD2		R-HSA-8952408
R-HSA-446203	Asparagine N-linked glycosylation	3	421	0.0286922	0.563263	0.563263	16	144	0.0111094	9606	Homo sapiens	TUBA1C;COL7A1;DDOST		R-HSA-5694418;R-HSA-203973;R-HSA-5694417;R-HSA-446209;R-HSA-6809006;R-HSA-5694527;R-HSA-204008;R-HSA-6809003;R-HSA-5694522;R-HSA-5694427;R-HSA-5694439;R-HSA-5694436;R-HSA-5694435;R-HSA-5694446;R-HSA-5694441;R-HSA-5694409
R-HSA-5696398	Nucleotide Excision Repair	1	119	0.00811013	0.564215	0.564215	14	37	0.0028545	9606	Homo sapiens	RPA1		R-HSA-5690997;R-HSA-6782211;R-HSA-6782208;R-HSA-5691001;R-HSA-5690213;R-HSA-5689317;R-HSA-6782227;R-HSA-6782224;R-HSA-5690990;R-HSA-5690991;R-HSA-5690988;R-HSA-6782141;R-HSA-6782204;R-HSA-6782138
R-HSA-9679191	Potential therapeutics for SARS	1	119	0.00811013	0.564215	0.564215	1	33	0.0025459	9606	Homo sapiens	AP2M1		R-HSA-9681616
R-HSA-166663	Initial triggering of complement	1	120	0.00817829	0.567259	0.567259	4	21	0.00162012	9606	Homo sapiens	C1S		R-HSA-166753;R-HSA-173626;R-HSA-166792;R-HSA-173631
R-HSA-5607764	CLEC7A (Dectin-1) signaling	1	120	0.00817829	0.567259	0.567259	2	45	0.00347169	9606	Homo sapiens	PSMD2		R-HSA-5607731;R-HSA-5607724
R-HSA-9648025	EML4 and NUDC in mitotic spindle formation	1	121	0.00824644	0.570281	0.570281	2	5	0.000386	9606	Homo sapiens	TUBA1C		R-HSA-9648114;R-HSA-9648017
R-HSA-382556	ABC-family proteins mediated transport	1	122	0.00831459	0.573283	0.573283	1	27	0.00208301	9606	Homo sapiens	PSMD2		R-HSA-8866553
R-HSA-927802	Nonsense-Mediated Decay (NMD)	1	124	0.0084509	0.579224	0.579224	5	6	0.000463	9606	Homo sapiens	RPS15A		R-HSA-927836;R-HSA-927789;R-HSA-927832;R-HSA-927813;R-HSA-927889
R-HSA-975957	Nonsense Mediated Decay (NMD) enhanced by the Exon Junction Complex (EJC)	1	124	0.0084509	0.579224	0.579224	4	5	0.000386	9606	Homo sapiens	RPS15A		R-HSA-927836;R-HSA-927832;R-HSA-927813;R-HSA-927889
R-HSA-5693567	HDR through Homologous Recombination (HRR) or Single Strand Annealing (SSA)	1	124	0.0084509	0.579224	0.579224	13	42	0.00324024	9606	Homo sapiens	RPA1		R-HSA-5684887;R-HSA-5686642;R-HSA-5684882;R-HSA-5685011;R-HSA-5693564;R-HSA-5693593;R-HSA-5693561;R-HSA-5693542;R-HSA-5685156;R-HSA-5686657;R-HSA-5687758;R-HSA-5693580;R-HSA-5684875
R-HSA-202424	Downstream TCR signaling	1	124	0.0084509	0.579224	0.579224	1	24	0.00185157	9606	Homo sapiens	PSMD2		R-HSA-5607724
R-HSA-5619115	Disorders of transmembrane transporters	2	280	0.0190827	0.581835	0.581835	2	87	0.00671193	9606	Homo sapiens	PSMD2;SLC2A1		R-HSA-5632804;R-HSA-8866858
R-HSA-5693538	Homology Directed Repair	1	130	0.00885981	0.59656	0.59656	13	50	0.00385743	9606	Homo sapiens	RPA1		R-HSA-5684887;R-HSA-5686642;R-HSA-5684882;R-HSA-5685011;R-HSA-5693564;R-HSA-5693593;R-HSA-5693561;R-HSA-5693542;R-HSA-5685156;R-HSA-5686657;R-HSA-5687758;R-HSA-5693580;R-HSA-5684875
R-HSA-9635486	Infection with Mycobacterium tuberculosis	1	135	0.00920057	0.610465	0.610465	1	73	0.00563185	9606	Homo sapiens	PGK1		R-HSA-9636658
R-HSA-114608	Platelet degranulation	1	137	0.00933688	0.615893	0.615893	1	11	0.000849	9606	Homo sapiens	CD9		R-HSA-481044
R-HSA-977606	Regulation of Complement cascade	1	139	0.00947318	0.621247	0.621247	3	42	0.00324024	9606	Homo sapiens	C1S		R-HSA-9021306;R-HSA-8852481;R-HSA-8852266
R-HSA-983169	Class I MHC mediated antigen processing & presentation	3	465	0.0316909	0.630924	0.630924	11	48	0.00370313	9606	Homo sapiens	BCAP31;PSMD2;RNF217		R-HSA-983150;R-HSA-8951499;R-HSA-983147;R-HSA-1236935;R-HSA-983161;R-HSA-1236970;R-HSA-983142;R-HSA-983157;R-HSA-983156;R-HSA-983140;R-HSA-983138
R-HSA-187037	Signaling by NTRK1 (TRKA)	1	143	0.00974579	0.631733	0.631733	3	101	0.00779201	9606	Homo sapiens	AP2M1		R-HSA-177491;R-HSA-177479;R-HSA-177501
R-HSA-9006934	Signaling by Receptor Tyrosine Kinases	4	622	0.0423908	0.632246	0.632246	7	701	0.0540812	9606	Homo sapiens	JUP;HSPB1;SPINT2;AP2M1		R-HSA-177491;R-HSA-6800198;R-HSA-5357477;R-HSA-177479;R-HSA-5218916;R-HSA-177501;R-HSA-6800200
R-HSA-76005	Response to elevated platelet cytosolic Ca2+	1	144	0.00981394	0.634309	0.634309	1	14	0.00108008	9606	Homo sapiens	CD9		R-HSA-481044
R-HSA-8878166	Transcriptional regulation by RUNX2	1	147	0.0100184	0.641931	0.641931	4	84	0.00648048	9606	Homo sapiens	PSMD2		R-HSA-8939801;R-HSA-9008475;R-HSA-9008110;R-HSA-9009362
R-HSA-202403	TCR signaling	1	147	0.0100184	0.641931	0.641931	1	52	0.00401173	9606	Homo sapiens	PSMD2		R-HSA-5607724
R-HSA-8856688	Golgi-to-ER retrograde transport	1	148	0.0100866	0.644437	0.644437	4	18	0.00138868	9606	Homo sapiens	TUBA1C		R-HSA-8849350;R-HSA-6811426;R-HSA-6811423;R-HSA-8849353
R-HSA-983168	Antigen processing: Ubiquitination & Proteasome degradation	2	315	0.021468	0.646084	0.646084	5	9	0.000694	9606	Homo sapiens	PSMD2;RNF217		R-HSA-983150;R-HSA-983147;R-HSA-983157;R-HSA-983156;R-HSA-983140
R-HSA-5663220	RHO GTPases Activate Formins	1	149	0.0101547	0.646925	0.646925	1	27	0.00208301	9606	Homo sapiens	TUBA1C		R-HSA-5666169
R-HSA-1632852	Macroautophagy	1	150	0.0102229	0.649396	0.649396	4	87	0.00671193	9606	Homo sapiens	TUBA1C		R-HSA-9646679;R-HSA-9646390;R-HSA-9646383;R-HSA-9646685
R-HSA-166658	Complement cascade	1	156	0.0106318	0.663866	0.663866	7	71	0.00547755	9606	Homo sapiens	C1S		R-HSA-166753;R-HSA-9021306;R-HSA-8852481;R-HSA-173626;R-HSA-166792;R-HSA-173631;R-HSA-8852266
R-HSA-9664417	Leishmania phagocytosis	1	157	0.0106999	0.66622	0.66622	6	27	0.00208301	9606	Homo sapiens	ARPC2		R-HSA-2029466;R-HSA-442592;R-HSA-1861595;R-HSA-9666458;R-HSA-2197690;R-HSA-2029473
R-HSA-9664407	Parasite infection	1	157	0.0106999	0.66622	0.66622	6	27	0.00208301	9606	Homo sapiens	ARPC2		R-HSA-2029466;R-HSA-442592;R-HSA-1861595;R-HSA-9666458;R-HSA-2197690;R-HSA-2029473
R-HSA-9664422	FCGR3A-mediated phagocytosis	1	157	0.0106999	0.66622	0.66622	6	27	0.00208301	9606	Homo sapiens	ARPC2		R-HSA-2029466;R-HSA-442592;R-HSA-1861595;R-HSA-9666458;R-HSA-2197690;R-HSA-2029473
R-HSA-2029482	Regulation of actin dynamics for phagocytic cup formation	1	158	0.0107681	0.668557	0.668557	6	24	0.00185157	9606	Homo sapiens	ARPC2		R-HSA-2029466;R-HSA-442592;R-HSA-1861595;R-HSA-2029476;R-HSA-2197690;R-HSA-2029473
R-HSA-446652	Interleukin-1 family signaling	1	163	0.0111088	0.680003	0.680003	1	79	0.00609474	9606	Homo sapiens	PSMD2		R-HSA-209061
R-HSA-109582	Hemostasis	5	824	0.0561576	0.684198	0.684198	7	332	0.0256133	9606	Homo sapiens	TUBA1C;H3F3B;GPC1;CD9;SPINT2		R-HSA-997263;R-HSA-481044;R-HSA-983259;R-HSA-994106;R-HSA-8870732;R-HSA-140825;R-HSA-983266
R-HSA-1236974	ER-Phagosome pathway	1	165	0.0112451	0.68447	0.68447	1	10	0.000771	9606	Homo sapiens	PSMD2		R-HSA-1236935
R-HSA-9612973	Autophagy	1	166	0.0113133	0.686681	0.686681	4	108	0.00833205	9606	Homo sapiens	TUBA1C		R-HSA-9646679;R-HSA-9646390;R-HSA-9646383;R-HSA-9646685
R-HSA-166520	Signaling by NTRKs	1	166	0.0113133	0.686681	0.686681	3	163	0.0125752	9606	Homo sapiens	AP2M1		R-HSA-177491;R-HSA-177479;R-HSA-177501
R-HSA-5693532	DNA Double-Strand Break Repair	1	167	0.0113814	0.688876	0.688876	13	107	0.0082549	9606	Homo sapiens	RPA1		R-HSA-5684887;R-HSA-5686642;R-HSA-5684882;R-HSA-5685011;R-HSA-5693564;R-HSA-5693593;R-HSA-5693561;R-HSA-5693542;R-HSA-5685156;R-HSA-5686657;R-HSA-5687758;R-HSA-5693580;R-HSA-5684875
R-HSA-2187338	Visual phototransduction	1	169	0.0115178	0.693221	0.693221	3	92	0.00709767	9606	Homo sapiens	GPC1		R-HSA-2404131;R-HSA-2423785;R-HSA-2429643
R-HSA-9609507	Protein localization	1	170	0.0115859	0.695371	0.695371	2	53	0.00408887	9606	Homo sapiens	SLC25A5		R-HSA-1955380;R-HSA-1299481
R-HSA-6807070	PTEN Regulation	1	171	0.0116541	0.697506	0.697506	1	56	0.00432032	9606	Homo sapiens	PSMD2		R-HSA-8850992
R-HSA-1989781	PPARA activates gene expression	1	174	0.0118585	0.703823	0.703823	41	41	0.00316309	9606	Homo sapiens	CARM1		R-HSA-1655826;R-HSA-1989778;R-HSA-1989779;R-HSA-560517;R-HSA-1989776;R-HSA-1989777;R-HSA-1989774;R-HSA-560473;R-HSA-1989775;R-HSA-1989772;R-HSA-1989773;R-HSA-1989770;R-HSA-1368065;R-HSA-1989771;R-HSA-1989768;R-HSA-1989767;R-HSA-1989764;R-HSA-1989765;R-HSA-1989762;R-HSA-1989760;R-HSA-1989761;R-HSA-1989758;R-HSA-1989759;R-HSA-879724;R-HSA-1989756;R-HSA-1989757;R-HSA-1989754;R-HSA-1989755;R-HSA-1989…
R-HSA-112315	Transmission across Chemical Synapses	2	352	0.0239896	0.705356	0.705356	4	162	0.0124981	9606	Homo sapiens	TUBA1C;AP2M1		R-HSA-9610627;R-HSA-9619542;R-HSA-416639;R-HSA-9610408
R-HSA-2871837	FCERI mediated NF-kB activation	1	175	0.0119267	0.705899	0.705899	1	19	0.00146582	9606	Homo sapiens	PSMD2		R-HSA-5607724
R-HSA-400206	Regulation of lipid metabolism by PPARalpha	1	176	0.0119948	0.707961	0.707961	42	44	0.00339454	9606	Homo sapiens	CARM1		R-HSA-400143;R-HSA-1655826;R-HSA-1989778;R-HSA-1989779;R-HSA-560517;R-HSA-1989776;R-HSA-1989777;R-HSA-1989774;R-HSA-560473;R-HSA-1989775;R-HSA-1989772;R-HSA-1989773;R-HSA-1989770;R-HSA-1368065;R-HSA-1989771;R-HSA-1989768;R-HSA-1989767;R-HSA-1989764;R-HSA-1989765;R-HSA-1989762;R-HSA-1989760;R-HSA-1989761;R-HSA-1989758;R-HSA-1989759;R-HSA-879724;R-HSA-1989756;R-HSA-1989757;R-HSA-1989754;R-HSA-19897…
R-HSA-168273	Influenza Viral RNA Transcription and Replication	1	176	0.0119948	0.707961	0.707961	2	14	0.00108008	9606	Homo sapiens	RPS15A		R-HSA-192704;R-HSA-192841
R-HSA-2408522	Selenoamino acid metabolism	1	181	0.0123356	0.718058	0.718058	2	33	0.0025459	9606	Homo sapiens	RPS15A		R-HSA-2408529;R-HSA-5333615
R-HSA-1630316	Glycosaminoglycan metabolism	1	182	0.0124037	0.720036	0.720036	21	88	0.00678908	9606	Homo sapiens	GPC1		R-HSA-2076383;R-HSA-1889981;R-HSA-9638064;R-HSA-2076508;R-HSA-1667005;R-HSA-1889978;R-HSA-2024084;R-HSA-2076371;R-HSA-1878002;R-HSA-2024108;R-HSA-2022860;R-HSA-2022856;R-HSA-2076392;R-HSA-2022887;R-HSA-2022919;R-HSA-2024100;R-HSA-2076419;R-HSA-2076611;R-HSA-2022851;R-HSA-1678694;R-HSA-1889955
R-HSA-5619102	SLC transporter disorders	1	185	0.0126082	0.725886	0.725886	1	65	0.00501466	9606	Homo sapiens	SLC2A1		R-HSA-5632804
R-HSA-1236975	Antigen processing-Cross presentation	1	187	0.0127445	0.729719	0.729719	2	23	0.00177442	9606	Homo sapiens	PSMD2		R-HSA-1236935;R-HSA-1236970
R-HSA-983705	Signaling by the B Cell Receptor (BCR)	1	191	0.0130171	0.737226	0.737226	1	43	0.00331739	9606	Homo sapiens	PSMD2		R-HSA-1168640
R-HSA-2029480	Fcgamma receptor (FCGR) dependent phagocytosis	1	193	0.0131534	0.740902	0.740902	6	42	0.00324024	9606	Homo sapiens	ARPC2		R-HSA-2029466;R-HSA-442592;R-HSA-1861595;R-HSA-2029476;R-HSA-2197690;R-HSA-2029473
R-HSA-2559583	Cellular Senescence	1	200	0.0136305	0.753371	0.753371	7	90	0.00694337	9606	Homo sapiens	H3F3B		R-HSA-3788745;R-HSA-3222593;R-HSA-3229089;R-HSA-3223200;R-HSA-3788748;R-HSA-3240295;R-HSA-3229102
R-HSA-3781865	Diseases of glycosylation	1	202	0.0137668	0.756823	0.756823	11	77	0.00594044	9606	Homo sapiens	GPC1		R-HSA-3560804;R-HSA-9036283;R-HSA-3656261;R-HSA-3560802;R-HSA-9036285;R-HSA-3656257;R-HSA-9036289;R-HSA-3656254;R-HSA-9036290;R-HSA-3656267;R-HSA-4420365
R-HSA-5621481	C-type lectin receptors (CLRs)	1	203	0.0138349	0.758531	0.758531	2	68	0.0052461	9606	Homo sapiens	PSMD2		R-HSA-5607731;R-HSA-5607724
R-HSA-5689880	Ub-specific processing proteases	1	206	0.0140394	0.763585	0.763585	1	40	0.00308594	9606	Homo sapiens	PSMD2		R-HSA-5689539
R-HSA-5617833	Cilium Assembly	1	208	0.0141757	0.766895	0.766895	8	50	0.00385743	9606	Homo sapiens	TUBA1C		R-HSA-5624949;R-HSA-5625424;R-HSA-5625426;R-HSA-5625421;R-HSA-5624952;R-HSA-5625416;R-HSA-5618328;R-HSA-5618331
R-HSA-5683057	MAPK family signaling cascades	2	403	0.0274654	0.773424	0.773424	3	122	0.00941213	9606	Homo sapiens	PSMD2;HSPB1		R-HSA-5687121;R-HSA-5658430;R-HSA-5687112
R-HSA-9609690	HCMV Early Events	1	215	0.0146528	0.778125	0.778125	2	12	0.000926	9606	Homo sapiens	TUBA1C		R-HSA-9614343;R-HSA-9614367
R-HSA-5668914	Diseases of metabolism	2	409	0.0278743	0.78047	0.78047	15	191	0.0147354	9606	Homo sapiens	GYS1;GPC1		R-HSA-3828061;R-HSA-9036289;R-HSA-3656254;R-HSA-9036290;R-HSA-3791349;R-HSA-3814838;R-HSA-4420365;R-HSA-3560804;R-HSA-9036283;R-HSA-3656261;R-HSA-3797226;R-HSA-3560802;R-HSA-9036285;R-HSA-3656257;R-HSA-3656267
R-HSA-6811442	Intra-Golgi and retrograde Golgi-to-ER traffic	1	218	0.0148572	0.782772	0.782772	4	48	0.00370313	9606	Homo sapiens	TUBA1C		R-HSA-8849350;R-HSA-6811426;R-HSA-6811423;R-HSA-8849353
R-HSA-1483206	Glycerophospholipid biosynthesis	1	232	0.0158114	0.803215	0.803215	1	133	0.0102608	9606	Homo sapiens	PTDSS1		R-HSA-1483186
R-HSA-1428517	The citric acid (TCA) cycle and respiratory electron transport	1	233	0.0158795	0.8046	0.8046	2	67	0.00516896	9606	Homo sapiens	PKP1		R-HSA-203946;R-HSA-9011543
R-HSA-9679506	SARS-CoV Infections	1	234	0.0159477	0.805976	0.805976	1	143	0.0110322	9606	Homo sapiens	AP2M1		R-HSA-9681616
R-HSA-2454202	Fc epsilon receptor (FCERI) signaling	1	235	0.0160158	0.807341	0.807341	1	63	0.00486036	9606	Homo sapiens	PSMD2		R-HSA-5607724
R-HSA-1280218	Adaptive Immune System	5	999	0.0680842	0.831499	0.831499	17	261	0.0201358	9606	Homo sapiens	BCAP31;TUBA1C;PSMD2;RNF217;AP2M1		R-HSA-2213248;R-HSA-983150;R-HSA-8951499;R-HSA-983147;R-HSA-2130725;R-HSA-983142;R-HSA-983140;R-HSA-983138;R-HSA-2130640;R-HSA-1168640;R-HSA-1236935;R-HSA-2130486;R-HSA-983161;R-HSA-1236970;R-HSA-5607724;R-HSA-983157;R-HSA-983156
R-HSA-15869	Metabolism of nucleotides	1	254	0.0173107	0.831556	0.831556	1	135	0.0104151	9606	Homo sapiens	GMPS		R-HSA-73792
R-HSA-72203	Processing of Capped Intron-Containing Pre-mRNA	1	256	0.017447	0.833923	0.833923	5	32	0.00246875	9606	Homo sapiens	FYTTD1		R-HSA-8849157;R-HSA-72180;R-HSA-72185;R-HSA-75096;R-HSA-159101
R-HSA-3247509	Chromatin modifying enzymes	1	256	0.017447	0.833923	0.833923	3	84	0.00648048	9606	Homo sapiens	CARM1		R-HSA-5205822;R-HSA-5229010;R-HSA-5205824
R-HSA-4839726	Chromatin organization	1	256	0.017447	0.833923	0.833923	3	84	0.00648048	9606	Homo sapiens	CARM1		R-HSA-5205822;R-HSA-5229010;R-HSA-5205824
R-HSA-202733	Cell surface interactions at the vascular wall	1	257	0.0175152	0.835094	0.835094	1	64	0.00493751	9606	Homo sapiens	GPC1		R-HSA-8870732
R-HSA-71291	Metabolism of amino acids and derivatives	3	662	0.0451169	0.843889	0.843889	4	285	0.0219873	9606	Homo sapiens	SLC6A8;RPS15A;PSMD2		R-HSA-353125;R-HSA-2408529;R-HSA-5333615;R-HSA-200396
R-HSA-9609646	HCMV Infection	1	270	0.0184011	0.849591	0.849591	2	31	0.00239161	9606	Homo sapiens	TUBA1C		R-HSA-9614343;R-HSA-9614367
R-HSA-392499	Metabolism of proteins	13	2356	0.160567	0.853249	0.853249	70	892	0.0688165	9606	Homo sapiens	EIF4A2;TUBA1C;RPS15A;H3F3B;FEM1B;COL7A1;PSMD2;LMNA;RPA1;SMC6;DDOST		R-HSA-8956040;R-HSA-1791128;R-HSA-5694418;R-HSA-4551616;R-HSA-1799326;R-HSA-5694417;R-HSA-446209;R-HSA-156808;R-HSA-5694427;R-HSA-8956184;R-HSA-8955289;R-HSA-156823;R-HSA-5689539;R-HSA-5665871;R-HSA-157849;R-HSA-5694409;R-HSA-72619;R-HSA-72621;R-HSA-8867370;R-HSA-5694439;R-HSA-8955706;R-HSA-5694436;R-HSA-5694435;R-HSA-72631;R-HSA-5694446;R-HSA-1799330;R-HSA-1799329;R-HSA-72635;R-HSA-1799335;R-HSA…
R-HSA-112316	Neuronal System	2	498	0.0339399	0.8646	0.8646	4	215	0.0165869	9606	Homo sapiens	TUBA1C;AP2M1		R-HSA-9610627;R-HSA-9619542;R-HSA-416639;R-HSA-9610408
R-HSA-5663202	Diseases of signal transduction by growth factor receptors and second messengers	2	499	0.034008	0.865352	0.865352	6	396	0.0305508	9606	Homo sapiens	PSMD2;LMNA		R-HSA-6802935;R-HSA-6802934;R-HSA-6802933;R-HSA-5387392;R-HSA-6802932;R-HSA-6802927
R-HSA-5688426	Deubiquitination	1	288	0.0196279	0.867603	0.867603	3	77	0.00594044	9606	Homo sapiens	PSMD2		R-HSA-5689539;R-HSA-5665854;R-HSA-5665871
R-HSA-76002	Platelet activation, signaling and aggregation	1	296	0.0201731	0.874907	0.874907	1	115	0.00887209	9606	Homo sapiens	CD9		R-HSA-481044
R-HSA-597592	Post-translational protein modification	8	1594	0.108635	0.876337	0.876337	32	526	0.0405802	9606	Homo sapiens	TUBA1C;FEM1B;COL7A1;PSMD2;RPA1;SMC6;DDOST		R-HSA-8956040;R-HSA-5694418;R-HSA-4551616;R-HSA-203973;R-HSA-5694417;R-HSA-446209;R-HSA-8955712;R-HSA-6809006;R-HSA-6809003;R-HSA-5694427;R-HSA-8956184;R-HSA-8955289;R-HSA-8955869;R-HSA-5689539;R-HSA-5665871;R-HSA-3108212;R-HSA-5694409;R-HSA-8955241;R-HSA-8956140;R-HSA-5665854;R-HSA-8865774;R-HSA-5694527;R-HSA-204008;R-HSA-5694522;R-HSA-8867370;R-HSA-5694439;R-HSA-8955706;R-HSA-5694436;R-HSA-5694…
R-HSA-1257604	PIP3 activates AKT signaling	1	316	0.0215362	0.891465	0.891465	1	86	0.00663478	9606	Homo sapiens	PSMD2		R-HSA-8850992
R-HSA-8957322	Metabolism of steroids	1	322	0.0219451	0.895996	0.895996	3	235	0.0181299	9606	Homo sapiens	CARM1		R-HSA-1655848;R-HSA-1655850;R-HSA-1655826
R-HSA-1483257	Phospholipid metabolism	1	325	0.0221495	0.89819	0.89819	1	218	0.0168184	9606	Homo sapiens	PTDSS1		R-HSA-1483186
R-HSA-5673001	RAF/MAP kinase cascade	1	345	0.0235126	0.911692	0.911692	1	75	0.00578614	9606	Homo sapiens	PSMD2		R-HSA-5658430
R-HSA-5684996	MAPK1/MAPK3 signaling	1	352	0.0239896	0.915986	0.915986	1	82	0.00632618	9606	Homo sapiens	PSMD2		R-HSA-5658430
R-HSA-9607240	FLT3 Signaling	1	362	0.0246712	0.921764	0.921764	1	97	0.00748341	9606	Homo sapiens	PSMD2		R-HSA-5658430
R-HSA-9006925	Intracellular signaling by second messengers	1	363	0.0247393	0.922319	0.922319	1	114	0.00879494	9606	Homo sapiens	PSMD2		R-HSA-8850992
R-HSA-73894	DNA Repair	1	368	0.0250801	0.92504	0.92504	67	328	0.0253047	9606	Homo sapiens	RPA1		R-HSA-5655892;R-HSA-5656148;R-HSA-5653840;R-HSA-5656158;R-HSA-5651805;R-HSA-5687758;R-HSA-5653838;R-HSA-110363;R-HSA-6782204;R-HSA-5654989;R-HSA-5654986;R-HSA-110364;R-HSA-5654985;R-HSA-110368;R-HSA-110371;R-HSA-5358579;R-HSA-5690997;R-HSA-5686642;R-HSA-5693564;R-HSA-5653756;R-HSA-5653754;R-HSA-5691001;R-HSA-5693561;R-HSA-5693542;R-HSA-5690213;R-HSA-5689317;R-HSA-5651809;R-HSA-5690990;R-HSA-56909…
R-HSA-9658195	Leishmania infection	1	403	0.0274654	0.941613	0.941613	6	95	0.00732912	9606	Homo sapiens	ARPC2		R-HSA-2029466;R-HSA-442592;R-HSA-1861595;R-HSA-9666458;R-HSA-2197690;R-HSA-2029473
R-HSA-418594	G alpha (i) signalling events	1	568	0.0387106	0.982171	0.982171	3	165	0.0127295	9606	Homo sapiens	GPC1		R-HSA-2404131;R-HSA-2423785;R-HSA-2429643
R-HSA-1430728	Metabolism	16	3650	0.248756	0.990925	0.990925	98	2241	0.17289	9606	Homo sapiens	EIF4A2;SLC2A1;GMPS;FBL;GYS1;PTDSS1;RPS15A;SLC6A8;FABP5;GPC1;PSMD2;CARM1;PGK1;PGM2;PKP1		R-HSA-8982667;R-HSA-2404131;R-HSA-400143;R-HSA-499981;R-HSA-1655826;R-HSA-1368065;R-HSA-2022919;R-HSA-70427;R-HSA-2076419;R-HSA-199203;R-HSA-9638064;R-HSA-5653873;R-HSA-1655848;R-HSA-1655850;R-HSA-5333615;R-HSA-73792;R-HSA-2076508;R-HSA-560473;R-HSA-70486;R-HSA-5334794;R-HSA-1989758;R-HSA-353125;R-HSA-1989759;R-HSA-879724;R-HSA-1989756;R-HSA-1989757;R-HSA-1989754;R-HSA-1989755;R-HSA-1989752;R-HSA…
R-HSA-162582	Signal Transduction	14	3396	0.231446	0.993793	0.993793	81	2386	0.184077	9606	Homo sapiens	H3F3B;JUP;HSPB1;SPINT2;TUBA1C;FABP5;ARPC2;GPNMB;GPC1;PSMD2;CARM1;PKP1;SFN;AP2M1		R-HSA-9011981;R-HSA-2029466;R-HSA-9011983;R-HSA-2404131;R-HSA-5687121;R-HSA-3364026;R-HSA-75016;R-HSA-5422942;R-HSA-9011975;R-HSA-5625797;R-HSA-5625796;R-HSA-4608855;R-HSA-9011985;R-HSA-9021072;R-HSA-9011984;R-HSA-2197690;R-HSA-9634702;R-HSA-3640874;R-HSA-5687112;R-HSA-9009065;R-HSA-6800198;R-HSA-5622129;R-HSA-203946;R-HSA-9012000;R-HSA-4641260;R-HSA-5218916;R-HSA-5625849;R-HSA-5625848;R-HSA-4641…
R-HSA-556833	Metabolism of lipids	3	1445	0.0984802	0.998119	0.998119	44	943	0.0727511	9606	Homo sapiens	PTDSS1;FABP5;CARM1		R-HSA-400143;R-HSA-1655826;R-HSA-1989778;R-HSA-1989779;R-HSA-560517;R-HSA-1989776;R-HSA-1989777;R-HSA-1989774;R-HSA-560473;R-HSA-1989775;R-HSA-1989772;R-HSA-1989773;R-HSA-1989770;R-HSA-1368065;R-HSA-1989771;R-HSA-1989768;R-HSA-1989767;R-HSA-1989764;R-HSA-1989765;R-HSA-5334794;R-HSA-1989762;R-HSA-1989760;R-HSA-1989761;R-HSA-1989758;R-HSA-1989759;R-HSA-879724;R-HSA-1989756;R-HSA-1989757;R-HSA-19897…
R-HSA-388396	GPCR downstream signalling	1	1359	0.0926191	0.999951	0.999951	3	258	0.0199043	9606	Homo sapiens	GPC1		R-HSA-2404131;R-HSA-2423785;R-HSA-2429643
R-HSA-372790	Signaling by GPCR	1	1485	0.101206	0.999981	0.999981	3	437	0.0337139	9606	Homo sapiens	GPC1		R-HSA-2404131;R-HSA-2423785;R-HSA-2429643

## Sheet: Table S8
Lung Adenocarcinoma And Lung Squamous Cell Carcinoma Cancer Classification, Biomarker Identification, and Gene Expression Analysis Using Overlapping Feature Selection Methods
Joe W. Chen, Joseph M. Dhahbi
Supplementary Table S8: Reactome Downregulated Pathways
Pathway identifier	Pathway name	#Entities found	#Entities total	Entities ratio	Entities pValue	Entities FDR	#Reactions found	#Reactions total	Reactions ratio	Species identifier	Species name	Submitted entities found	Mapped entities	Found reaction identifiers
R-HSA-156902	Peptide chain elongation	6	97	0.00661078	9.72e-06	0.00156601	4	5	0.000386	9606	Homo sapiens	RPS4X;UBB;RPL10;RPS20		R-HSA-156915;R-HSA-156912;R-HSA-156923;R-HSA-156907
R-HSA-975956	Nonsense Mediated Decay (NMD) independent of the Exon Junction Complex (EJC)	6	101	0.00688339	1.22e-05	0.00156601	1	1	7.71e-05	9606	Homo sapiens	RPS4X;UBB;RPL10;RPS20		R-HSA-927789
R-HSA-156842	Eukaryotic Translation Elongation	6	102	0.00695154	1.29e-05	0.00156601	4	9	0.000694	9606	Homo sapiens	RPS4X;UBB;RPL10;RPS20		R-HSA-156915;R-HSA-156912;R-HSA-156923;R-HSA-156907
R-HSA-72689	Formation of a pool of free 40S subunits	6	106	0.00722415	1.6e-05	0.00156601	2	2	0.000154	9606	Homo sapiens	RPS4X;UBB;RPL10;RPS20		R-HSA-72673;R-HSA-72676
R-HSA-72764	Eukaryotic Translation Termination	6	106	0.00722415	1.6e-05	0.00156601	3	5	0.000386	9606	Homo sapiens	RPS4X;UBB;RPL10;RPS20		R-HSA-141671;R-HSA-141691;R-HSA-141673
R-HSA-2408557	Selenocysteine synthesis	6	113	0.00770122	2.28e-05	0.00156601	2	7	0.00054	9606	Homo sapiens	RPS4X;UBB;RPL10;RPS20		R-HSA-2408529;R-HSA-5333615
R-HSA-192823	Viral mRNA Translation	6	114	0.00776937	2.4e-05	0.00156601	2	2	0.000154	9606	Homo sapiens	RPS4X;UBB;RPL10;RPS20		R-HSA-192704;R-HSA-192841
R-HSA-9633012	Response of EIF2AK4 (GCN2) to amino acid deficiency	6	115	0.00783752	2.52e-05	0.00156601	4	16	0.00123438	9606	Homo sapiens	RPS4X;UBB;RPL10;RPS20		R-HSA-9633008;R-HSA-9633742;R-HSA-9634669;R-HSA-9633005
R-HSA-1799339	SRP-dependent cotranslational protein targeting to membrane	6	119	0.00811013	3.04e-05	0.00156601	5	5	0.000386	9606	Homo sapiens	RPS4X;UBB;RPL10;RPS20		R-HSA-1799326;R-HSA-1799330;R-HSA-1799329;R-HSA-1799335;R-HSA-1799332
R-HSA-72706	GTP hydrolysis and joining of the 60S ribosomal subunit	6	120	0.00817829	3.19e-05	0.00156601	3	3	0.000231	9606	Homo sapiens	RPS4X;UBB;RPL10;RPS20		R-HSA-72672;R-HSA-72619;R-HSA-72671
R-HSA-156827	L13a-mediated translational silencing of Ceruloplasmin expression	6	120	0.00817829	3.19e-05	0.00156601	2	3	0.000231	9606	Homo sapiens	RPS4X;UBB;RPL10;RPS20		R-HSA-156823;R-HSA-156826
R-HSA-9010553	Regulation of expression of SLITs and ROBOs	7	183	0.0124719	3.72e-05	0.00156601	5	20	0.00154297	9606	Homo sapiens	RPS4X;UBB;RPL10;RPS20		R-HSA-9014652;R-HSA-9011313;R-HSA-8986083;R-HSA-9014610;R-HSA-9011300
R-HSA-927802	Nonsense-Mediated Decay (NMD)	6	124	0.0084509	3.82e-05	0.00156601	5	6	0.000463	9606	Homo sapiens	RPS4X;UBB;RPL10;RPS20		R-HSA-927836;R-HSA-927789;R-HSA-927832;R-HSA-927813;R-HSA-927889
R-HSA-975957	Nonsense Mediated Decay (NMD) enhanced by the Exon Junction Complex (EJC)	6	124	0.0084509	3.82e-05	0.00156601	4	5	0.000386	9606	Homo sapiens	RPS4X;UBB;RPL10;RPS20		R-HSA-927836;R-HSA-927832;R-HSA-927813;R-HSA-927889
R-HSA-77042	Formation of editosomes by ADAR proteins	2	2	0.000136	4.85e-05	0.00168444	4	4	0.000309	9606	Homo sapiens	ADAR		R-HSA-75090;R-HSA-111237;R-HSA-111238;R-HSA-77613
R-HSA-72613	Eukaryotic Translation Initiation	6	130	0.00885981	4.95e-05	0.00168444	12	21	0.00162012	9606	Homo sapiens	RPS4X;UBB;RPL10;RPS20		R-HSA-72673;R-HSA-72672;R-HSA-72691;R-HSA-72676;R-HSA-156823;R-HSA-72697;R-HSA-156826;R-HSA-72619;R-HSA-156808;R-HSA-157849;R-HSA-72621;R-HSA-72671
R-HSA-72737	Cap-dependent Translation Initiation	6	130	0.00885981	4.95e-05	0.00168444	10	18	0.00138868	9606	Homo sapiens	RPS4X;UBB;RPL10;RPS20		R-HSA-72673;R-HSA-72672;R-HSA-72691;R-HSA-72676;R-HSA-72697;R-HSA-72619;R-HSA-156808;R-HSA-157849;R-HSA-72621;R-HSA-72671
R-HSA-2173791	TGF-beta receptor signaling in EMT (epithelial to mesenchymal transition)	3	19	0.00129489	0.000126	0.0040378	6	6	0.000463	9606	Homo sapiens	UBB;CGN		R-HSA-2160931;R-HSA-2160932;R-HSA-2134532;R-HSA-2160935;R-HSA-2134519;R-HSA-2134506
R-HSA-422475	Axon guidance	11	584	0.039801	0.000144	0.00432099	9	297	0.0229131	9606	Homo sapiens	RPS4X;ALCAM;UBB;RPL10;VSTM2L;CACNA1D;RPS20;TLN1		R-HSA-525833;R-HSA-443780;R-HSA-9014652;R-HSA-399936;R-HSA-9011313;R-HSA-8986083;R-HSA-9014610;R-HSA-9011300;R-HSA-376122
R-HSA-376176	Signaling by ROBO receptors	7	235	0.0160158	0.000175	0.00489369	5	60	0.00462891	9606	Homo sapiens	RPS4X;UBB;RPL10;RPS20		R-HSA-9014652;R-HSA-9011313;R-HSA-8986083;R-HSA-9014610;R-HSA-9011300
R-HSA-75064	mRNA Editing: A to I Conversion	2	4	0.000273	0.000193	0.00501281	6	6	0.000463	9606	Homo sapiens	ADAR		R-HSA-75090;R-HSA-111237;R-HSA-111238;R-HSA-77613;R-HSA-77615;R-HSA-77614
R-HSA-75102	C6 deamination of adenosine	2	4	0.000273	0.000193	0.00501281	2	2	0.000154	9606	Homo sapiens	ADAR		R-HSA-77615;R-HSA-77614
R-HSA-9613829	Chaperone Mediated Autophagy	3	23	0.00156751	0.000221	0.00529587	9	19	0.00146582	9606	Homo sapiens	UBB;RNASE1		R-HSA-9625188;R-HSA-9620197;R-HSA-9622840;R-HSA-9615721;R-HSA-9624158;R-HSA-9622831;R-HSA-9625196;R-HSA-9626060;R-HSA-9625197
R-HSA-2979096	NOTCH2 Activation and Transmission of Signal to the Nucleus	3	23	0.00156751	0.000221	0.00529587	3	11	0.000849	9606	Homo sapiens	UBB;MDK		R-HSA-2974737;R-HSA-2172172;R-HSA-157629
R-HSA-9675108	Nervous system development	11	620	0.0422545	0.000241	0.0055502	9	323	0.024919	9606	Homo sapiens	RPS4X;ALCAM;UBB;RPL10;VSTM2L;CACNA1D;RPS20;TLN1		R-HSA-525833;R-HSA-443780;R-HSA-9014652;R-HSA-399936;R-HSA-9011313;R-HSA-8986083;R-HSA-9014610;R-HSA-9011300;R-HSA-376122
R-HSA-168273	Influenza Viral RNA Transcription and Replication	6	176	0.0119948	0.000255	0.00561001	2	14	0.00108008	9606	Homo sapiens	RPS4X;UBB;RPL10;RPS20		R-HSA-192704;R-HSA-192841
R-HSA-2408522	Selenoamino acid metabolism	6	181	0.0123356	0.000296	0.00621299	2	33	0.0025459	9606	Homo sapiens	RPS4X;UBB;RPL10;RPS20		R-HSA-2408529;R-HSA-5333615
R-HSA-6791226	Major pathway of rRNA processing in the nucleolus and cytosol	6	189	0.0128808	0.000372	0.00743511	2	7	0.00054	9606	Homo sapiens	RPS4X;UBB;RPL10;RPS20		R-HSA-6791223;R-HSA-6791218
R-HSA-168255	Influenza Infection	6	200	0.0136305	0.0005	0.00950236	2	59	0.00455177	9606	Homo sapiens	RPS4X;UBB;RPL10;RPS20		R-HSA-192704;R-HSA-192841
R-HSA-8868773	rRNA processing in the nucleus and cytosol	6	207	0.0141075	0.000598	0.0113671	2	15	0.00115723	9606	Homo sapiens	RPS4X;UBB;RPL10;RPS20		R-HSA-6791223;R-HSA-6791218
R-HSA-9615710	Late endosomal microautophagy	3	35	0.00238533	0.000745	0.0129427	3	3	0.000231	9606	Homo sapiens	UBB;RNASE1		R-HSA-9631065;R-HSA-9615721;R-HSA-9631068
R-HSA-5656169	Termination of translesion DNA synthesis	3	35	0.00238533	0.000745	0.0129427	8	9	0.000694	9606	Homo sapiens	UBB		R-HSA-5653766;R-HSA-5653780;R-HSA-5653838;R-HSA-5653756;R-HSA-5653770;R-HSA-5653754;R-HSA-5653786;R-HSA-5655193
R-HSA-9683683	Maturation of protein E	2	8	0.000545	0.000761	0.0129427	1	5	0.000386	9606	Homo sapiens	UBB		R-HSA-9683679
R-HSA-1980145	Signaling by NOTCH2	3	38	0.00258979	0.000943	0.0160386	3	20	0.00154297	9606	Homo sapiens	UBB;MDK		R-HSA-2974737;R-HSA-2172172;R-HSA-157629
R-HSA-8948747	Regulation of PTEN localization	2	10	0.000682	0.00118196	0.0185326	2	4	0.000309	9606	Homo sapiens	UBB		R-HSA-6807106;R-HSA-6807118
R-HSA-5689896	Ovarian tumor domain proteases	3	43	0.00293055	0.00134296	0.0185326	7	14	0.00108008	9606	Homo sapiens	UBB		R-HSA-5690870;R-HSA-688136;R-HSA-936381;R-HSA-8869506;R-HSA-8865182;R-HSA-5690827;R-HSA-5690856
R-HSA-6804757	Regulation of TP53 Degradation	3	43	0.00293055	0.00134296	0.0185326	7	30	0.00231446	9606	Homo sapiens	UBB		R-HSA-5689972;R-HSA-6804724;R-HSA-6804879;R-HSA-6804942;R-HSA-3215295;R-HSA-6804441;R-HSA-3215310
R-HSA-72312	rRNA processing	6	245	0.0166973	0.00141885	0.0185326	2	21	0.00162012	9606	Homo sapiens	RPS4X;UBB;RPL10;RPS20		R-HSA-6791223;R-HSA-6791218
R-HSA-3785653	Myoclonic epilepsy of Lafora	2	11	0.00075	0.00142558	0.0185326	1	2	0.000154	9606	Homo sapiens	UBB		R-HSA-3797226
R-HSA-1253288	Downregulation of ERBB4 signaling	2	11	0.00075	0.00142558	0.0185326	2	5	0.000386	9606	Homo sapiens	UBB		R-HSA-1253282;R-HSA-1977296
R-HSA-9637628	Modulation by Mtb of host immune system	2	11	0.00075	0.00142558	0.0185326	1	6	0.000463	9606	Homo sapiens	UBB		R-HSA-9636461
R-HSA-8849469	PTK6 Regulates RTKs and Their Effectors AKT1 and DOK1	2	11	0.00075	0.00142558	0.0185326	1	8	0.000617	9606	Homo sapiens	UBB		R-HSA-8848829
R-HSA-6806003	Regulation of TP53 Expression and Degradation	3	46	0.00313501	0.0016267	0.0186023	7	35	0.0027002	9606	Homo sapiens	UBB		R-HSA-5689972;R-HSA-6804724;R-HSA-6804879;R-HSA-6804942;R-HSA-3215295;R-HSA-6804441;R-HSA-3215310
R-HSA-937042	IRAK2 mediated activation of TAK1 complex	2	12	0.000818	0.00169112	0.0186023	4	5	0.000386	9606	Homo sapiens	UBB		R-HSA-936942;R-HSA-936991;R-HSA-936986;R-HSA-936960
R-HSA-75072	mRNA Editing	2	12	0.000818	0.00169112	0.0186023	6	9	0.000694	9606	Homo sapiens	ADAR		R-HSA-75090;R-HSA-111237;R-HSA-111238;R-HSA-77613;R-HSA-77615;R-HSA-77614
R-HSA-110313	Translesion synthesis by Y family DNA polymerases bypasses lesions on DNA template	3	48	0.00327131	0.00183518	0.0197835	25	28	0.00216016	9606	Homo sapiens	UBB		R-HSA-5655892;R-HSA-5656148;R-HSA-5653780;R-HSA-5656158;R-HSA-5655965;R-HSA-5653786;R-HSA-5655835;R-HSA-5655193;R-HSA-5653766;R-HSA-5655170;R-HSA-5653838;R-HSA-5654989;R-HSA-5653770;R-HSA-5654986;R-HSA-5654985;R-HSA-5652151;R-HSA-110307;R-HSA-110308;R-HSA-110311;R-HSA-5653756;R-HSA-5653754;R-HSA-110317;R-HSA-110316;R-HSA-110319;R-HSA-5656105
R-HSA-9014325	TICAM1,TRAF6-dependent induction of TAK1 complex	2	13	0.000886	0.00197835	0.0197835	5	6	0.000463	9606	Homo sapiens	UBB		R-HSA-847070;R-HSA-450259;R-HSA-177690;R-HSA-177692;R-HSA-9628444
R-HSA-5689877	Josephin domain DUBs	2	13	0.000886	0.00197835	0.0197835	3	6	0.000463	9606	Homo sapiens	UBB		R-HSA-5689111;R-HSA-5688837;R-HSA-5688797
R-HSA-9664873	Pexophagy	2	13	0.000886	0.00197835	0.0197835	1	13	0.00100293	9606	Homo sapiens	UBB		R-HSA-9674127
R-HSA-9645460	Alpha-protein kinase 1 signaling pathway	2	14	0.000954	0.00228707	0.0228706	4	10	0.000771	9606	Homo sapiens	UBB		R-HSA-9645442;R-HSA-9645394;R-HSA-9645414;R-HSA-9645406
R-HSA-9013973	TICAM1-dependent activation of IRF3/IRF7	2	14	0.000954	0.00228707	0.0228706	2	9	0.000694	9606	Homo sapiens	UBB		R-HSA-9013990;R-HSA-9013974
R-HSA-8876493	InlA-mediated entry of Listeria monocytogenes into host cells	2	14	0.000954	0.00228707	0.0228706	1	5	0.000386	9606	Homo sapiens	UBB		R-HSA-8877003
R-HSA-72695	Formation of the ternary complex, and subsequently, the 43S complex	3	54	0.00368023	0.00255801	0.0233319	1	3	0.000231	9606	Homo sapiens	RPS4X;RPS20		R-HSA-72691
R-HSA-209560	NF-kB is activated and signals survival	2	15	0.00102229	0.00261704	0.0233319	1	4	0.000309	9606	Homo sapiens	UBB		R-HSA-209536
R-HSA-156582	Acetylation	2	16	0.00109044	0.00296808	0.0233319	4	4	0.000309	9606	Homo sapiens	NAT1		R-HSA-174963;R-HSA-158832;R-HSA-174967;R-HSA-174959
R-HSA-1358803	Downregulation of ERBB2:ERBB3 signaling	2	16	0.00109044	0.00296808	0.0233319	5	8	0.000617	9606	Homo sapiens	UBB		R-HSA-1358789;R-HSA-1358790;R-HSA-1358797;R-HSA-1358792;R-HSA-1358795
R-HSA-2691230	Signaling by NOTCH1 HD Domain Mutants in Cancer	2	16	0.00109044	0.00296808	0.0233319	2	6	0.000463	9606	Homo sapiens	UBB		R-HSA-2730752;R-HSA-2737728
R-HSA-2691232	Constitutive Signaling by NOTCH1 HD Domain Mutants	2	16	0.00109044	0.00296808	0.0233319	2	6	0.000463	9606	Homo sapiens	UBB		R-HSA-2730752;R-HSA-2737728
R-HSA-209543	p75NTR recruits signalling complexes	2	16	0.00109044	0.00296808	0.0233319	1	9	0.000694	9606	Homo sapiens	UBB		R-HSA-209566
R-HSA-73893	DNA Damage Bypass	3	57	0.00388469	0.00297669	0.0233319	28	34	0.00262305	9606	Homo sapiens	UBB		R-HSA-5655892;R-HSA-5656148;R-HSA-5653780;R-HSA-5656158;R-HSA-5655965;R-HSA-5653786;R-HSA-5655835;R-HSA-5655193;R-HSA-5653766;R-HSA-5655170;R-HSA-5653838;R-HSA-5654989;R-HSA-5653770;R-HSA-5654986;R-HSA-5654985;R-HSA-5652151;R-HSA-110307;R-HSA-110308;R-HSA-110311;R-HSA-5653756;R-HSA-5653754;R-HSA-110317;R-HSA-110316;R-HSA-110319;R-HSA-5655481;R-HSA-5655466;R-HSA-5656105;R-HSA-5652009
R-HSA-174490	Membrane binding and targetting of GAG proteins	2	17	0.00115859	0.00333995	0.0233319	3	4	0.000309	9606	Homo sapiens	UBB		R-HSA-184323;R-HSA-3149434;R-HSA-184269
R-HSA-975163	IRAK2 mediated activation of TAK1 complex upon TLR7/8 or 9 stimulation	2	18	0.00122674	0.00373246	0.0233319	4	5	0.000386	9606	Homo sapiens	UBB		R-HSA-450358;R-HSA-975103;R-HSA-975147;R-HSA-975097
R-HSA-174495	Synthesis And Processing Of GAG, GAGPOL Polyproteins	2	18	0.00122674	0.00373246	0.0233319	3	5	0.000386	9606	Homo sapiens	UBB		R-HSA-184323;R-HSA-3149434;R-HSA-184269
R-HSA-205043	NRIF signals cell death from the nucleus	2	18	0.00122674	0.00373246	0.0233319	3	7	0.00054	9606	Homo sapiens	UBB		R-HSA-204947;R-HSA-205008;R-HSA-205118
R-HSA-5684264	MAP3K8 (TPL2)-dependent MAPK1/3 activation	2	18	0.00122674	0.00373246	0.0233319	2	8	0.000617	9606	Homo sapiens	UBB		R-HSA-5684273;R-HSA-5684250
R-HSA-72649	Translation initiation complex formation	3	62	0.00422545	0.0037636	0.0233319	2	2	0.000154	9606	Homo sapiens	RPS4X;RPS20		R-HSA-156808;R-HSA-157849
R-HSA-72702	Ribosomal scanning and start codon recognition	3	64	0.00436175	0.00411053	0.0233319	2	2	0.000154	9606	Homo sapiens	RPS4X;RPS20		R-HSA-72697;R-HSA-72621
R-HSA-937072	TRAF6-mediated induction of TAK1 complex within TLR4 complex	2	19	0.00129489	0.00414539	0.0233319	5	6	0.000463	9606	Homo sapiens	UBB		R-HSA-450358;R-HSA-936952;R-HSA-936951;R-HSA-937075;R-HSA-936947
R-HSA-110312	Translesion synthesis by REV1	2	19	0.00129489	0.00414539	0.0233319	4	5	0.000386	9606	Homo sapiens	UBB		R-HSA-5652151;R-HSA-110307;R-HSA-110308;R-HSA-110311
R-HSA-8875360	InlB-mediated entry of Listeria monocytogenes into host cell	2	19	0.00129489	0.00414539	0.0233319	3	8	0.000617	9606	Homo sapiens	UBB		R-HSA-8876262;R-HSA-8876258;R-HSA-8876255
R-HSA-168927	TICAM1, RIP1-mediated IKK complex recruitment	2	19	0.00129489	0.00414539	0.0233319	1	3	0.000231	9606	Homo sapiens	UBB		R-HSA-9014342
R-HSA-1295596	Spry regulation of FGF signaling	2	19	0.00129489	0.00414539	0.0233319	2	11	0.000849	9606	Homo sapiens	UBB		R-HSA-934604;R-HSA-1295621
R-HSA-193639	p75NTR signals via NF-kB	2	19	0.00129489	0.00414539	0.0233319	2	13	0.00100293	9606	Homo sapiens	UBB		R-HSA-209536;R-HSA-209566
R-HSA-72662	Activation of the mRNA upon binding of the cap-binding complex and eIFs, and subsequent binding to 43S	3	66	0.00449806	0.00447632	0.0233319	2	6	0.000463	9606	Homo sapiens	RPS4X;RPS20		R-HSA-156808;R-HSA-157849
R-HSA-5656121	Translesion synthesis by POLI	2	20	0.00136305	0.00457854	0.0233319	3	3	0.000231	9606	Homo sapiens	UBB		R-HSA-5656148;R-HSA-5656158;R-HSA-5656105
R-HSA-5083625	Defective GALNT3 causes familial hyperphosphatemic tumoral calcinosis (HFTC)	2	20	0.00136305	0.00457854	0.0233319	1	1	7.71e-05	9606	Homo sapiens	MUC1;MUC3A		R-HSA-5096537
R-HSA-5083636	Defective GALNT12 causes colorectal cancer 1 (CRCS1)	2	20	0.00136305	0.00457854	0.0233319	1	1	7.71e-05	9606	Homo sapiens	MUC1;MUC3A		R-HSA-5096532
R-HSA-936964	Activation of IRF3/IRF7 mediated by TBK1/IKK epsilon	2	20	0.00136305	0.00457854	0.0233319	2	9	0.000694	9606	Homo sapiens	UBB		R-HSA-5362500;R-HSA-2213017
R-HSA-9033241	Peroxisomal protein import	3	67	0.00456621	0.00466638	0.0233319	15	26	0.00200586	9606	Homo sapiens	UBB;ACOX2		R-HSA-9033485;R-HSA-9033516;R-HSA-9033505;R-HSA-9033509;R-HSA-9033478;R-HSA-8953946;R-HSA-9033499;R-HSA-9033533;R-HSA-8953917;R-HSA-9033233;R-HSA-9033235;R-HSA-9033491;R-HSA-9033236;R-HSA-9033527;R-HSA-9033526
R-HSA-114608	Platelet degranulation	4	137	0.00933688	0.00495936	0.0247968	3	11	0.000849	9606	Homo sapiens	CD63;TMSB4X;QSOX1;TLN1		R-HSA-482772;R-HSA-481010;R-HSA-481007
R-HSA-5655862	Translesion synthesis by POLK	2	21	0.0014312	0.0050317	0.0251585	3	3	0.000231	9606	Homo sapiens	UBB		R-HSA-5655892;R-HSA-5655965;R-HSA-5655835
R-HSA-5083632	Defective C1GALT1C1 causes Tn polyagglutination syndrome (TNPS)	2	21	0.0014312	0.0050317	0.0251585	1	1	7.71e-05	9606	Homo sapiens	MUC1;MUC3A		R-HSA-6785524
R-HSA-3134975	Regulation of innate immune responses to cytosolic DNA	2	21	0.0014312	0.0050317	0.0251585	4	9	0.000694	9606	Homo sapiens	UBB		R-HSA-3249386;R-HSA-3134804;R-HSA-8948709;R-HSA-3134946
R-HSA-8953854	Metabolism of RNA	10	782	0.0532952	0.00528039	0.0264019	15	187	0.0144268	9606	Homo sapiens	RPS4X;GPRC5A;UBB;RPL10;RPS20;ADAR		R-HSA-927789;R-HSA-111237;R-HSA-450595;R-HSA-111238;R-HSA-927813;R-HSA-77613;R-HSA-77615;R-HSA-77614;R-HSA-6791223;R-HSA-927836;R-HSA-450580;R-HSA-75090;R-HSA-6791218;R-HSA-927832;R-HSA-927889
R-HSA-4641263	Regulation of FZD by ubiquitination	2	22	0.00149935	0.00550467	0.0275234	3	6	0.000463	9606	Homo sapiens	UBB		R-HSA-4641236;R-HSA-4641253;R-HSA-4641246
R-HSA-5205685	PINK1-PRKN Mediated Mitophagy	2	22	0.00149935	0.00550467	0.0275234	1	8	0.000617	9606	Homo sapiens	UBB		R-HSA-5205682
R-HSA-3229121	Glycogen storage diseases	2	22	0.00149935	0.00550467	0.0275234	1	10	0.000771	9606	Homo sapiens	UBB		R-HSA-3797226
R-HSA-76005	Response to elevated platelet cytosolic Ca2+	4	144	0.00981394	0.00589843	0.0294921	3	14	0.00108008	9606	Homo sapiens	CD63;TMSB4X;QSOX1;TLN1		R-HSA-482772;R-HSA-481010;R-HSA-481007
R-HSA-6804760	Regulation of TP53 Activity through Methylation	2	23	0.00156751	0.00599725	0.0299862	1	12	0.000926	9606	Homo sapiens	UBB		R-HSA-6804253
R-HSA-110320	Translesion Synthesis by POLH	2	24	0.00163566	0.00650923	0.0303625	7	8	0.000617	9606	Homo sapiens	UBB		R-HSA-5655170;R-HSA-5654989;R-HSA-5654986;R-HSA-110317;R-HSA-110316;R-HSA-110319;R-HSA-5654985
R-HSA-174048	APC/C:Cdc20 mediated degradation of Cyclin B	2	24	0.00163566	0.00650923	0.0303625	2	3	0.000231	9606	Homo sapiens	UBB		R-HSA-174227;R-HSA-174157
R-HSA-937041	IKK complex recruitment mediated by RIP1	2	24	0.00163566	0.00650923	0.0303625	1	3	0.000231	9606	Homo sapiens	UBB		R-HSA-168915
R-HSA-72766	Translation	6	339	0.0231037	0.0069179	0.0303625	24	99	0.00763771	9606	Homo sapiens	RPS4X;UBB;RPL10;RPS20		R-HSA-72673;R-HSA-72672;R-HSA-1799326;R-HSA-72676;R-HSA-141671;R-HSA-156907;R-HSA-72619;R-HSA-156808;R-HSA-141673;R-HSA-72621;R-HSA-156915;R-HSA-156912;R-HSA-72691;R-HSA-156823;R-HSA-72697;R-HSA-156826;R-HSA-156923;R-HSA-1799330;R-HSA-141691;R-HSA-1799329;R-HSA-157849;R-HSA-1799335;R-HSA-72671;R-HSA-1799332
R-HSA-6807004	Negative regulation of MET activity	2	25	0.00170381	0.00704042	0.0303625	3	10	0.000771	9606	Homo sapiens	UBB		R-HSA-8875431;R-HSA-8875443;R-HSA-8875183
R-HSA-204998	Cell death signalling via NRAGE, NRIF and NADE	3	80	0.00545219	0.00758772	0.0303625	4	17	0.00131153	9606	Homo sapiens	UBB;ARHGEF38		R-HSA-204947;R-HSA-205008;R-HSA-205039;R-HSA-205118
R-HSA-179409	APC-Cdc20 mediated degradation of Nek2A	2	26	0.00177196	0.00759061	0.0303625	2	3	0.000231	9606	Homo sapiens	UBB		R-HSA-179417;R-HSA-179421
R-HSA-9636383	Prevention of phagosomal-lysosomal fusion	2	26	0.00177196	0.00759061	0.0303625	2	11	0.000849	9606	Homo sapiens	UBB		R-HSA-9636439;R-HSA-9636461
R-HSA-3322077	Glycogen synthesis	2	26	0.00177196	0.00759061	0.0303625	2	24	0.00185157	9606	Homo sapiens	UBB		R-HSA-3781009;R-HSA-3780995
R-HSA-5696397	Gap-filling DNA repair synthesis and ligation in GG-NER	2	27	0.00184011	0.00815962	0.0326385	2	2	0.000154	9606	Homo sapiens	UBB		R-HSA-5690997;R-HSA-5691001
R-HSA-2173795	Downregulation of SMAD2/3:SMAD4 transcriptional activity	2	27	0.00184011	0.00815962	0.0326385	9	21	0.00162012	9606	Homo sapiens	UBB		R-HSA-870477;R-HSA-870479;R-HSA-2176503;R-HSA-2176502;R-HSA-870437;R-HSA-2186747;R-HSA-870449;R-HSA-2179276;R-HSA-2186767
R-HSA-8876384	Listeria monocytogenes entry into host cells	2	27	0.00184011	0.00815962	0.0326385	4	13	0.00100293	9606	Homo sapiens	UBB		R-HSA-8876262;R-HSA-8876258;R-HSA-8876255;R-HSA-8877003
R-HSA-175474	Assembly Of The HIV Virion	2	27	0.00184011	0.00815962	0.0326385	4	16	0.00123438	9606	Homo sapiens	UBB		R-HSA-184323;R-HSA-3149434;R-HSA-3149454;R-HSA-184269
R-HSA-977068	Termination of O-glycan biosynthesis	2	28	0.00190827	0.00874725	0.034989	5	5	0.000386	9606	Homo sapiens	MUC1;MUC3A		R-HSA-977071;R-HSA-977228;R-HSA-981497;R-HSA-981814;R-HSA-981809
R-HSA-2173788	Downregulation of TGF-beta receptor signaling	2	28	0.00190827	0.00874725	0.034989	8	28	0.00216016	9606	Homo sapiens	UBB		R-HSA-173542;R-HSA-2176452;R-HSA-2187382;R-HSA-2169046;R-HSA-2187368;R-HSA-2179291;R-HSA-2169050;R-HSA-2179293
R-HSA-9013507	NOTCH3 Activation and Transmission of Signal to the Nucleus	2	28	0.00190827	0.00874725	0.034989	2	15	0.00115723	9606	Homo sapiens	UBB		R-HSA-9013069;R-HSA-9021523
R-HSA-170834	Signaling by TGF-beta Receptor Complex	3	85	0.00579295	0.00894238	0.0357695	25	82	0.00632618	9606	Homo sapiens	UBB;CGN		R-HSA-870477;R-HSA-2186785;R-HSA-870479;R-HSA-2160931;R-HSA-2160932;R-HSA-2160935;R-HSA-2187368;R-HSA-2134506;R-HSA-2176503;R-HSA-2134519;R-HSA-2176502;R-HSA-2187382;R-HSA-2186747;R-HSA-2134532;R-HSA-173542;R-HSA-2176452;R-HSA-870437;R-HSA-2179276;R-HSA-2186767;R-HSA-2169046;R-HSA-2179291;R-HSA-2169050;R-HSA-870449;R-HSA-2179293;R-HSA-2186780
R-HSA-977225	Amyloid fiber formation	3	88	0.00599741	0.00981887	0.0392755	5	33	0.0025459	9606	Homo sapiens	UBB		R-HSA-5667111;R-HSA-5667107;R-HSA-5658496;R-HSA-5660752;R-HSA-5660753
R-HSA-6798695	Neutrophil degranulation	7	480	0.0327131	0.00993038	0.0397215	6	10	0.000771	9606	Homo sapiens	PIGR;CD63;CEACAM6;ALDH3B1;LPCAT1;QSOX1;CALM2		R-HSA-6798743;R-HSA-6799350;R-HSA-6798739;R-HSA-6800434;R-HSA-6798749;R-HSA-6798745
R-HSA-110314	Recognition of DNA damage by PCNA-containing replication complex	2	30	0.00204457	0.00997757	0.0399103	3	6	0.000463	9606	Homo sapiens	UBB		R-HSA-5655466;R-HSA-5655481;R-HSA-5652009
R-HSA-5205647	Mitophagy	2	31	0.00211272	0.0106199	0.0410548	1	15	0.00115723	9606	Homo sapiens	UBB		R-HSA-5205682
R-HSA-5689901	Metalloprotease DUBs	2	32	0.00218088	0.0112801	0.0410548	5	6	0.000463	9606	Homo sapiens	UBB		R-HSA-5691431;R-HSA-5691381;R-HSA-5696547;R-HSA-5691411;R-HSA-5691439
[truncated: 387 more rows]
